# Supplementary material for: A delayed and unsynchronized ovary development as revealed by transcriptome of brain and pituitary of Coilia nasus
Source: Front Mol Biosci. 2024 Apr 11;11:1361386. doi: 10.3389/fmolb.2024.1361386 (PMC11043543; doi:10.3389/fmolb.2024.1361386)
Supplement: Supplementary file 2 [file Table1.csv]

## Tue Oct 31 16:53:51 2023
## emapper-2.1.12
## /home/liudong/miniconda3/envs/emapper/bin/emapper.py -i transcripts.fasta.transdecoder.pep --itype proteins -o eggnog -m diamond --cpu 6 --seed_ortholog_evalue 1e-5 --override --tax_scope eukaryota_broad --dmnd_db /home/liudong/software/eggnog_database//eggnog_proteins.dmnd --data_dir /home/liudong/software/eggnog_database/
##
#query	seed_ortholog	evalue	score	eggNOG_OGs	max_annot_lvl	COG_category	Description	Preferred_name	GOs	EC	KEGG_ko	KEGG_Pathway	KEGG_Module	KEGG_Reaction	KEGG_rclass	BRITE	KEGG_TC	CAZy	BiGG_Reaction	PFAMs
CectChr01G00001.1.p1	32507.XP_006796208.1	7.70E-198	628	COG0666@1|root,KOG0507@2759|Eukaryota,39Y1T@33154|Opisthokonta,3BHUP@33208|Metazoa,3D5TZ@33213|Bilateria,48CMV@7711|Chordata,498HN@7742|Vertebrata,49PRI@7898|Actinopterygii	33208|Metazoa	T	CASK interacting protein 1	-	-	-	ko:K21952	-	-	-	-	ko00000,ko04131	-	-	-	Ank_2,Caskin-Pro-rich,Caskin-tail,Caskin1-CID,SAM_1,SH3_2
CectChr01G00002.1.p1	7955.ENSDARP00000085941	2.03E-189	567	2C2C1@1|root,2QS42@2759|Eukaryota,39CHW@33154|Opisthokonta,3BEIB@33208|Metazoa,3CVZP@33213|Bilateria,47ZR6@7711|Chordata,49604@7742|Vertebrata,49SI7@7898|Actinopterygii	33208|Metazoa	S	Family with sequence similarity 83 member G	FAM83G	GO:0005575,GO:0005622,GO:0005623,GO:0005634,GO:0005737,GO:0005829,GO:0006355,GO:0006357,GO:0007154,GO:0007165,GO:0007166,GO:0007167,GO:0007178,GO:0008150,GO:0009719,GO:0009889,GO:0009987,GO:0010033,GO:0010468,GO:0010556,GO:0019219,GO:0019222,GO:0023052,GO:0030509,GO:0031323,GO:0031326,GO:0042221,GO:0043226,GO:0043227,GO:0043229,GO:0043231,GO:0044424,GO:0044444,GO:0044464,GO:0050789,GO:0050794,GO:…	-	-	-	-	-	-	-	-	-	-	DUF1669
CectChr01G00003.1.p1	215358.XP_010731944.1	1.93E-153	452	2CM7Z@1|root,2QPJX@2759|Eukaryota,39WDS@33154|Opisthokonta,3BA8Q@33208|Metazoa,3CTXQ@33213|Bilateria,4811S@7711|Chordata,49AKT@7742|Vertebrata,4A28I@7898|Actinopterygii	33208|Metazoa	S	Mitochondrial elongation factor 2	MIEF2	GO:0005575,GO:0005622,GO:0005623,GO:0005737,GO:0005739,GO:0005740,GO:0005741,GO:0006996,GO:0007005,GO:0008150,GO:0009987,GO:0010638,GO:0010821,GO:0010822,GO:0016020,GO:0016043,GO:0019867,GO:0022603,GO:0031090,GO:0031334,GO:0031966,GO:0031967,GO:0031968,GO:0031975,GO:0032386,GO:0032388,GO:0032459,GO:0032461,GO:0032462,GO:0032464,GO:0032879,GO:0032880,GO:0033043,GO:0033157,GO:0043226,GO:0043227,GO:…	-	-	-	-	-	-	-	-	-	-	Mab-21
CectChr01G00003.2.p1	215358.XP_010731944.1	3.39E-153	451	2CM7Z@1|root,2QPJX@2759|Eukaryota,39WDS@33154|Opisthokonta,3BA8Q@33208|Metazoa,3CTXQ@33213|Bilateria,4811S@7711|Chordata,49AKT@7742|Vertebrata,4A28I@7898|Actinopterygii	33208|Metazoa	S	Mitochondrial elongation factor 2	MIEF2	GO:0005575,GO:0005622,GO:0005623,GO:0005737,GO:0005739,GO:0005740,GO:0005741,GO:0006996,GO:0007005,GO:0008150,GO:0009987,GO:0010638,GO:0010821,GO:0010822,GO:0016020,GO:0016043,GO:0019867,GO:0022603,GO:0031090,GO:0031334,GO:0031966,GO:0031967,GO:0031968,GO:0031975,GO:0032386,GO:0032388,GO:0032459,GO:0032461,GO:0032462,GO:0032464,GO:0032879,GO:0032880,GO:0033043,GO:0033157,GO:0043226,GO:0043227,GO:…	-	-	-	-	-	-	-	-	-	-	Mab-21
CectChr01G00004.1.p1	7955.ENSDARP00000086116	8.87E-168	478	COG3145@1|root,KOG4176@2759|Eukaryota,38BS9@33154|Opisthokonta,3BFYD@33208|Metazoa,3CRMU@33213|Bilateria,48212@7711|Chordata,493CE@7742|Vertebrata,49UHQ@7898|Actinopterygii	33208|Metazoa	L	alkB, alkylation repair homolog 5 (E. coli)	ALKBH5	GO:0000003,GO:0001666,GO:0003674,GO:0003824,GO:0005575,GO:0005622,GO:0005623,GO:0005634,GO:0005654,GO:0005737,GO:0005794,GO:0005829,GO:0006139,GO:0006259,GO:0006281,GO:0006304,GO:0006307,GO:0006396,GO:0006397,GO:0006403,GO:0006405,GO:0006406,GO:0006611,GO:0006725,GO:0006807,GO:0006810,GO:0006886,GO:0006913,GO:0006950,GO:0006974,GO:0007276,GO:0007283,GO:0008104,GO:0008150,GO:0008152,GO:0009451,GO:…	1.14.11.53	ko:K10767	-	-	-	-	ko00000,ko01000	-	-	-	2OG-FeII_Oxy_2
CectChr01G00005.1.p1	7955.ENSDARP00000105925	6.20E-148	461	29B34@1|root,2RI5Y@2759|Eukaryota,397M2@33154|Opisthokonta,3BNN8@33208|Metazoa,3D4MY@33213|Bilateria,48AJV@7711|Chordata,49A5W@7742|Vertebrata,49SIQ@7898|Actinopterygii	33208|Metazoa	S	Vascular associated protein	-	-	-	-	-	-	-	-	-	-	-	-	-
CectChr01G00006.1.p1	7994.ENSAMXP00000018912	0	971	KOG0575@1|root,KOG0575@2759|Eukaryota,38G8G@33154|Opisthokonta,3BBT5@33208|Metazoa,3D04F@33213|Bilateria,483MI@7711|Chordata,4927Q@7742|Vertebrata,49T13@7898|Actinopterygii	33208|Metazoa	T	Serine threonine-protein kinase	PLK1	GO:0000003,GO:0000070,GO:0000075,GO:0000077,GO:0000079,GO:0000086,GO:0000122,GO:0000166,GO:0000212,GO:0000226,GO:0000228,GO:0000278,GO:0000280,GO:0000281,GO:0000287,GO:0000741,GO:0000775,GO:0000776,GO:0000777,GO:0000778,GO:0000779,GO:0000780,GO:0000785,GO:0000793,GO:0000794,GO:0000795,GO:0000819,GO:0000910,GO:0000912,GO:0000915,GO:0000922,GO:0000940,GO:0000942,GO:0001578,GO:0001932,GO:0001933,GO:…	2.7.11.21	ko:K06631	ko04068,ko04110,ko04114,ko04914,map04068,map04110,map04114,map04914	-	-	-	ko00000,ko00001,ko01000,ko01001,ko03036	-	-	-	POLO_box,Pkinase
CectChr01G00007.1.p1	7994.ENSAMXP00000018916	0	1066	COG0515@1|root,KOG1027@2759|Eukaryota,38FA9@33154|Opisthokonta,3B9Q4@33208|Metazoa,3CT33@33213|Bilateria,4870G@7711|Chordata,49152@7742|Vertebrata,4A0DS@7898|Actinopterygii	33208|Metazoa	T	Endoplasmic reticulum to nucleus signaling 2	ERN2	GO:0000165,GO:0000166,GO:0000187,GO:0000287,GO:0000902,GO:0000904,GO:0001654,GO:0001666,GO:0001745,GO:0001751,GO:0001754,GO:0001932,GO:0001934,GO:0002119,GO:0002164,GO:0003674,GO:0003824,GO:0004518,GO:0004519,GO:0004521,GO:0004540,GO:0004672,GO:0004674,GO:0005488,GO:0005524,GO:0005575,GO:0005622,GO:0005623,GO:0005737,GO:0005783,GO:0005789,GO:0006139,GO:0006323,GO:0006355,GO:0006357,GO:0006401,GO:…	2.7.11.1	ko:K08852,ko:K11715,ko:K18412	ko04140,ko04141,ko04210,ko04932,ko05010,map04140,map04141,map04210,map04932,map05010	-	-	-	ko00000,ko00001,ko01000,ko01001,ko03019,ko03036	-	-	-	Pkinase,Ribonuc_2-5A
CectChr01G00008.1.p1	7955.ENSDARP00000086491	4.61E-31	124	KOG1969@1|root,KOG1969@2759|Eukaryota,38BRP@33154|Opisthokonta,3BDVM@33208|Metazoa,3CSTP@33213|Bilateria,48A71@7711|Chordata,491R9@7742|Vertebrata,49VQA@7898|Actinopterygii	33208|Metazoa	O	CTF18, chromosome transmission fidelity factor 18 homolog (S. cerevisiae)	CHTF18	GO:0000003,GO:0000280,GO:0005575,GO:0005622,GO:0005623,GO:0005634,GO:0005654,GO:0005694,GO:0005737,GO:0005829,GO:0006139,GO:0006259,GO:0006275,GO:0006310,GO:0006725,GO:0006807,GO:0006996,GO:0007049,GO:0007127,GO:0007131,GO:0007140,GO:0007276,GO:0007283,GO:0008150,GO:0008152,GO:0008283,GO:0009889,GO:0009891,GO:0009893,GO:0009987,GO:0010556,GO:0010557,GO:0010604,GO:0016043,GO:0019219,GO:0019222,GO:…	-	ko:K11269	-	-	-	-	ko00000,ko03036	-	-	-	AAA
CectChr01G00008.2.p1	7955.ENSDARP00000086491	0	1218	KOG1969@1|root,KOG1969@2759|Eukaryota,38BRP@33154|Opisthokonta,3BDVM@33208|Metazoa,3CSTP@33213|Bilateria,48A71@7711|Chordata,491R9@7742|Vertebrata,49VQA@7898|Actinopterygii	33208|Metazoa	O	CTF18, chromosome transmission fidelity factor 18 homolog (S. cerevisiae)	CHTF18	GO:0000003,GO:0000280,GO:0005575,GO:0005622,GO:0005623,GO:0005634,GO:0005654,GO:0005694,GO:0005737,GO:0005829,GO:0006139,GO:0006259,GO:0006275,GO:0006310,GO:0006725,GO:0006807,GO:0006996,GO:0007049,GO:0007127,GO:0007131,GO:0007140,GO:0007276,GO:0007283,GO:0008150,GO:0008152,GO:0008283,GO:0009889,GO:0009891,GO:0009893,GO:0009987,GO:0010556,GO:0010557,GO:0010604,GO:0016043,GO:0019219,GO:0019222,GO:…	-	ko:K11269	-	-	-	-	ko00000,ko03036	-	-	-	AAA
CectChr01G00010.1.p1	7955.ENSDARP00000104483	6.79E-163	495	2E4P5@1|root,2SBIG@2759|Eukaryota,393V2@33154|Opisthokonta,3BCM1@33208|Metazoa,3D37D@33213|Bilateria,48HKJ@7711|Chordata,49ECZ@7742|Vertebrata	33208|Metazoa	S	NACHT, LRR and PYD domains-containing protein 3-like	-	-	-	ko:K12800,ko:K20865	ko04217,ko04621,ko05133,ko05164,map04217,map04621,map05133,map05164	-	-	-	ko00000,ko00001,ko04131	-	-	-	FISNA,LRR_6,NACHT,PRY,PYRIN,SPRY
CectChr01G00010.2.p1	7955.ENSDARP00000104483	1.02E-163	495	2E4P5@1|root,2SBIG@2759|Eukaryota,393V2@33154|Opisthokonta,3BCM1@33208|Metazoa,3D37D@33213|Bilateria,48HKJ@7711|Chordata,49ECZ@7742|Vertebrata	33208|Metazoa	S	NACHT, LRR and PYD domains-containing protein 3-like	-	-	-	ko:K12800,ko:K20865	ko04217,ko04621,ko05133,ko05164,map04217,map04621,map05133,map05164	-	-	-	ko00000,ko00001,ko04131	-	-	-	FISNA,LRR_6,NACHT,PRY,PYRIN,SPRY
CectChr01G00011.1.p1	8128.ENSONIP00000014649	2.28E-83	272	29RJ7@1|root,2RXBE@2759|Eukaryota,39V4K@33154|Opisthokonta,3BJZ7@33208|Metazoa,3D3HW@33213|Bilateria,48CWJ@7711|Chordata,49EFG@7742|Vertebrata,49SAT@7898|Actinopterygii	33208|Metazoa	S	Helix-turn-helix of DDE superfamily endonuclease	-	-	-	-	-	-	-	-	-	-	-	-	DDE_Tnp_4,HTH_Tnp_4,THAP
CectChr01G00011.2.p1	8083.ENSXMAP00000009558	4.34E-105	331	29RJ7@1|root,2RXBE@2759|Eukaryota,39V4K@33154|Opisthokonta,3BJZ7@33208|Metazoa,3D3HW@33213|Bilateria,48CWJ@7711|Chordata,49EFG@7742|Vertebrata,49SAT@7898|Actinopterygii	33208|Metazoa	S	Helix-turn-helix of DDE superfamily endonuclease	-	-	-	-	-	-	-	-	-	-	-	-	DDE_Tnp_4,HTH_Tnp_4,THAP
CectChr01G00012.1.p1	7918.ENSLOCP00000007961	3.02E-154	443	KOG0983@1|root,KOG0983@2759|Eukaryota,38H66@33154|Opisthokonta,3BG16@33208|Metazoa,3CTAY@33213|Bilateria,485JD@7711|Chordata,491PQ@7742|Vertebrata,49XTQ@7898|Actinopterygii	33208|Metazoa	T	Mitogen-activated protein kinase kinase 7	MAP2K7	GO:0000003,GO:0000165,GO:0000166,GO:0000187,GO:0000280,GO:0000287,GO:0000902,GO:0000904,GO:0001558,GO:0001667,GO:0001700,GO:0001736,GO:0001738,GO:0001932,GO:0001934,GO:0002009,GO:0002064,GO:0002065,GO:0002066,GO:0002165,GO:0002237,GO:0002376,GO:0002682,GO:0003002,GO:0003006,GO:0003674,GO:0003824,GO:0004672,GO:0004674,GO:0004707,GO:0004708,GO:0004712,GO:0005078,GO:0005198,GO:0005488,GO:0005515,GO:…	2.7.12.2	ko:K04431	ko04010,ko04012,ko04013,ko04141,ko04214,ko04380,ko04530,ko04620,ko04624,ko04660,ko04664,ko04668,ko04722,ko04912,ko04926,ko05164,ko05167,ko05169,ko05418,map04010,map04012,map04013,map04141,map04214,map04380,map04530,map04620,map04624,map04660,map04664,map04668,map04722,map04912,map04926,map05164,map05167,map05169,map05418	M00688	-	-	ko00000,ko00001,ko00002,ko01000,ko01001	-	-	-	Pkinase
CectChr01G00012.2.p1	48698.ENSPFOP00000007380	2.04E-279	768	KOG0983@1|root,KOG0983@2759|Eukaryota,38H66@33154|Opisthokonta,3BG16@33208|Metazoa,3CTAY@33213|Bilateria,485JD@7711|Chordata,491PQ@7742|Vertebrata,49XTQ@7898|Actinopterygii	33208|Metazoa	T	Mitogen-activated protein kinase kinase 7	MAP2K7	GO:0000003,GO:0000165,GO:0000166,GO:0000187,GO:0000280,GO:0000287,GO:0000902,GO:0000904,GO:0001558,GO:0001667,GO:0001700,GO:0001736,GO:0001738,GO:0001932,GO:0001934,GO:0002009,GO:0002064,GO:0002065,GO:0002066,GO:0002165,GO:0002237,GO:0002376,GO:0002682,GO:0003002,GO:0003006,GO:0003674,GO:0003824,GO:0004672,GO:0004674,GO:0004707,GO:0004708,GO:0004712,GO:0005078,GO:0005198,GO:0005488,GO:0005515,GO:…	2.7.12.2	ko:K04431	ko04010,ko04012,ko04013,ko04141,ko04214,ko04380,ko04530,ko04620,ko04624,ko04660,ko04664,ko04668,ko04722,ko04912,ko04926,ko05164,ko05167,ko05169,ko05418,map04010,map04012,map04013,map04141,map04214,map04380,map04530,map04620,map04624,map04660,map04664,map04668,map04722,map04912,map04926,map05164,map05167,map05169,map05418	M00688	-	-	ko00000,ko00001,ko00002,ko01000,ko01001	-	-	-	Pkinase
CectChr01G00013.1.p1	8083.ENSXMAP00000003510	5.22E-59	206	COG5022@1|root,KOG0160@2759|Eukaryota,39V06@33154|Opisthokonta,3BDTP@33208|Metazoa,3CTWM@33213|Bilateria,4822S@7711|Chordata,493S8@7742|Vertebrata,49SCB@7898|Actinopterygii	33208|Metazoa	T	Ras-associating and dilute domain-containing	RADIL	GO:0000902,GO:0000904,GO:0001667,GO:0001755,GO:0005575,GO:0005622,GO:0005623,GO:0005856,GO:0005874,GO:0006928,GO:0007155,GO:0007275,GO:0008150,GO:0009653,GO:0009888,GO:0009987,GO:0014031,GO:0014032,GO:0014033,GO:0015630,GO:0016043,GO:0016477,GO:0022610,GO:0030154,GO:0031589,GO:0032501,GO:0032502,GO:0032989,GO:0034446,GO:0040011,GO:0043226,GO:0043228,GO:0043229,GO:0043232,GO:0044422,GO:0044424,GO:…	2.7.7.19	ko:K14376	ko03015,map03015	-	-	-	ko00000,ko00001,ko01000,ko03019	-	-	-	DIL,PDZ,RA
CectChr01G00013.2.p1	7994.ENSAMXP00000016542	0	1296	COG5022@1|root,KOG0160@2759|Eukaryota,39V06@33154|Opisthokonta,3BDTP@33208|Metazoa,3CTWM@33213|Bilateria,4822S@7711|Chordata,493S8@7742|Vertebrata,49SCB@7898|Actinopterygii	33208|Metazoa	T	Ras-associating and dilute domain-containing	RADIL	GO:0000902,GO:0000904,GO:0001667,GO:0001755,GO:0005575,GO:0005622,GO:0005623,GO:0005856,GO:0005874,GO:0006928,GO:0007155,GO:0007275,GO:0008150,GO:0009653,GO:0009888,GO:0009987,GO:0014031,GO:0014032,GO:0014033,GO:0015630,GO:0016043,GO:0016477,GO:0022610,GO:0030154,GO:0031589,GO:0032501,GO:0032502,GO:0032989,GO:0034446,GO:0040011,GO:0043226,GO:0043228,GO:0043229,GO:0043232,GO:0044422,GO:0044424,GO:…	2.7.7.19	ko:K14376	ko03015,map03015	-	-	-	ko00000,ko00001,ko01000,ko03019	-	-	-	DIL,PDZ,RA
CectChr01G00014.1.p1	61853.ENSNLEP00000013360	7.81E-06	56.6	KOG1721@1|root,KOG1721@2759|Eukaryota,39YY5@33154|Opisthokonta,3BMM8@33208|Metazoa,3D1N0@33213|Bilateria,482QJ@7711|Chordata,4997C@7742|Vertebrata,3JEP0@40674|Mammalia,35B2M@314146|Euarchontoglires,4M8W2@9443|Primates	33208|Metazoa	K	Zinc finger protein 671	ZNF671	GO:0000981,GO:0003674,GO:0003700,GO:0006355,GO:0006357,GO:0008150,GO:0009889,GO:0010468,GO:0010556,GO:0019219,GO:0019222,GO:0031323,GO:0031326,GO:0050789,GO:0050794,GO:0051171,GO:0051252,GO:0060255,GO:0065007,GO:0080090,GO:0140110,GO:1903506,GO:2000112,GO:2001141	-	ko:K09228	-	-	-	-	ko00000,ko03000	-	-	-	KRAB,zf-C2H2
CectChr01G00016.1.p1	7994.ENSAMXP00000019055	0	1256	KOG0694@1|root,KOG0694@2759|Eukaryota,38B5Z@33154|Opisthokonta,3B948@33208|Metazoa,3CV9I@33213|Bilateria,4804Z@7711|Chordata,496JK@7742|Vertebrata,49QWU@7898|Actinopterygii	33208|Metazoa	T	Protein kinase N1	PKN1	GO:0000165,GO:0000187,GO:0000278,GO:0000281,GO:0000910,GO:0001667,GO:0001700,GO:0001776,GO:0001782,GO:0001783,GO:0001932,GO:0001933,GO:0001934,GO:0002009,GO:0002165,GO:0002260,GO:0002376,GO:0002520,GO:0002634,GO:0002637,GO:0002682,GO:0002683,GO:0002694,GO:0002695,GO:0002697,GO:0002700,GO:0002819,GO:0002822,GO:0003008,GO:0003014,GO:0003674,GO:0003682,GO:0003712,GO:0003713,GO:0003824,GO:0004672,GO:…	2.7.11.13	ko:K06071	ko04151,ko05132,map04151,map05132	-	-	-	ko00000,ko00001,ko01000,ko01001	-	-	-	HR1,Pkinase,Pkinase_C
CectChr01G00017.1.p1	8010.XP_010899735.1	1.46E-245	712	2E4P5@1|root,2SBIG@2759|Eukaryota,393V2@33154|Opisthokonta,3BCM1@33208|Metazoa,3D37D@33213|Bilateria,486FX@7711|Chordata,48Z7X@7742|Vertebrata,4A6NU@7898|Actinopterygii	33208|Metazoa	S	Fish-specific NACHT associated domain	NLRP12	-	-	ko:K12800,ko:K20865	ko04217,ko04621,ko05133,ko05164,map04217,map04621,map05133,map05164	-	-	-	ko00000,ko00001,ko04131	-	-	-	FISNA,LRR_6,NACHT,PRY,SPRY
CectChr01G00018.1.p1	106582.XP_004574792.1	3.25E-09	61.2	2E4P5@1|root,2SBIG@2759|Eukaryota,393V2@33154|Opisthokonta,3BCM1@33208|Metazoa	33208|Metazoa	S	NLRP3 inflammasome complex assembly	NLRP12	-	-	ko:K12800,ko:K20865	ko04217,ko04621,ko05133,ko05164,map04217,map04621,map05133,map05164	-	-	-	ko00000,ko00001,ko04131	-	-	-	FISNA,LRR_6,NACHT,PRY,SPRY
CectChr01G00019.1.p1	8128.ENSONIP00000019745	1.39E-27	106	2D63P@1|root,2T0KX@2759|Eukaryota,39NXC@33154|Opisthokonta,3CQFN@33208|Metazoa,3E6MU@33213|Bilateria,48S70@7711|Chordata,49NP8@7742|Vertebrata,4A90G@7898|Actinopterygii	33208|Metazoa	S	Possible membrane-associated motif in LPS-induced tumor necrosis factor alpha factor (LITAF), also known as PIG7, and other animal proteins.	-	-	-	-	-	-	-	-	-	-	-	-	zf-LITAF-like
CectChr01G00019.2.p1	8128.ENSONIP00000019745	2.37E-27	106	2D63P@1|root,2T0KX@2759|Eukaryota,39NXC@33154|Opisthokonta,3CQFN@33208|Metazoa,3E6MU@33213|Bilateria,48S70@7711|Chordata,49NP8@7742|Vertebrata,4A90G@7898|Actinopterygii	33208|Metazoa	S	Possible membrane-associated motif in LPS-induced tumor necrosis factor alpha factor (LITAF), also known as PIG7, and other animal proteins.	-	-	-	-	-	-	-	-	-	-	-	-	zf-LITAF-like
CectChr01G00020.1.p1	7994.ENSAMXP00000006502	7.60E-206	595	COG0526@1|root,KOG0190@2759|Eukaryota,39SAJ@33154|Opisthokonta,3BG8P@33208|Metazoa,3CZU6@33213|Bilateria,47ZD7@7711|Chordata,48YBT@7742|Vertebrata,49W82@7898|Actinopterygii	33208|Metazoa	O	Protein disulfide isomerase family A, member 2	PDIA2	GO:0003674,GO:0003756,GO:0003824,GO:0005575,GO:0005622,GO:0005623,GO:0005737,GO:0005783,GO:0006457,GO:0006621,GO:0006950,GO:0008104,GO:0008150,GO:0008152,GO:0009966,GO:0009987,GO:0010646,GO:0010941,GO:0012505,GO:0015036,GO:0015037,GO:0016491,GO:0016667,GO:0016853,GO:0016860,GO:0016864,GO:0023051,GO:0032507,GO:0033036,GO:0033365,GO:0033554,GO:0034613,GO:0034975,GO:0034976,GO:0035437,GO:0042981,GO:…	5.3.4.1	ko:K09581	-	-	-	-	ko00000,ko01000,ko03110,ko04131	-	-	-	Thioredoxin,Thioredoxin_6
CectChr01G00020.2.p1	7994.ENSAMXP00000006502	4.84E-219	625	COG0526@1|root,KOG0190@2759|Eukaryota,39SAJ@33154|Opisthokonta,3BG8P@33208|Metazoa,3CZU6@33213|Bilateria,47ZD7@7711|Chordata,48YBT@7742|Vertebrata,49W82@7898|Actinopterygii	33208|Metazoa	O	Protein disulfide isomerase family A, member 2	PDIA2	GO:0003674,GO:0003756,GO:0003824,GO:0005575,GO:0005622,GO:0005623,GO:0005737,GO:0005783,GO:0006457,GO:0006621,GO:0006950,GO:0008104,GO:0008150,GO:0008152,GO:0009966,GO:0009987,GO:0010646,GO:0010941,GO:0012505,GO:0015036,GO:0015037,GO:0016491,GO:0016667,GO:0016853,GO:0016860,GO:0016864,GO:0023051,GO:0032507,GO:0033036,GO:0033365,GO:0033554,GO:0034613,GO:0034975,GO:0034976,GO:0035437,GO:0042981,GO:…	5.3.4.1	ko:K09581	-	-	-	-	ko00000,ko01000,ko03110,ko04131	-	-	-	Thioredoxin,Thioredoxin_6
CectChr01G00021.1.p1	7994.ENSAMXP00000006499	2.75E-66	220	2C49M@1|root,2QQ7Q@2759|Eukaryota,398D3@33154|Opisthokonta,3BF59@33208|Metazoa,3CRWN@33213|Bilateria,485A2@7711|Chordata,48XIP@7742|Vertebrata,49TS3@7898|Actinopterygii	33208|Metazoa	S	Transmembrane protein 8A	TMEM8A	GO:0005575,GO:0005623,GO:0005886,GO:0005887,GO:0016020,GO:0016021,GO:0031224,GO:0031226,GO:0044425,GO:0044459,GO:0044464,GO:0071944	-	-	-	-	-	-	-	-	-	-	DUF3522
CectChr01G00021.2.p1	7994.ENSAMXP00000006499	0	981	2C49M@1|root,2QQ7Q@2759|Eukaryota,398D3@33154|Opisthokonta,3BF59@33208|Metazoa,3CRWN@33213|Bilateria,485A2@7711|Chordata,48XIP@7742|Vertebrata,49TS3@7898|Actinopterygii	33208|Metazoa	S	Transmembrane protein 8A	TMEM8A	GO:0005575,GO:0005623,GO:0005886,GO:0005887,GO:0016020,GO:0016021,GO:0031224,GO:0031226,GO:0044425,GO:0044459,GO:0044464,GO:0071944	-	-	-	-	-	-	-	-	-	-	DUF3522
CectChr01G00022.1.p1	7955.ENSDARP00000054842	4.72E-189	542	28PM8@1|root,2QW9D@2759|Eukaryota,38DKZ@33154|Opisthokonta,3BGEX@33208|Metazoa,3CWMH@33213|Bilateria,483GV@7711|Chordata,49157@7742|Vertebrata,49RD3@7898|Actinopterygii	33208|Metazoa	S	Chromosome 7 open reading frame 26	C7orf26	-	-	-	-	-	-	-	-	-	-	-	DUF4507
CectChr01G00023.1.p1	7955.ENSDARP00000054847	8.07E-157	442	COG0561@1|root,KOG3189@2759|Eukaryota,38BMK@33154|Opisthokonta,3BB49@33208|Metazoa,3CSFH@33213|Bilateria,480PJ@7711|Chordata,48Z91@7742|Vertebrata,49TUY@7898|Actinopterygii	33208|Metazoa	I	Involved in the synthesis of the GDP-mannose and dolichol-phosphate-mannose required for a number of critical mannosyl transfer reactions	PMM2	GO:0001666,GO:0003674,GO:0003824,GO:0004615,GO:0005575,GO:0005622,GO:0005623,GO:0005634,GO:0005737,GO:0005829,GO:0005975,GO:0005996,GO:0006013,GO:0006139,GO:0006464,GO:0006486,GO:0006487,GO:0006605,GO:0006725,GO:0006807,GO:0006810,GO:0006886,GO:0006950,GO:0008104,GO:0008150,GO:0008152,GO:0009058,GO:0009059,GO:0009100,GO:0009101,GO:0009225,GO:0009226,GO:0009298,GO:0009628,GO:0009987,GO:0015031,GO:…	5.4.2.8	ko:K17497	ko00051,ko00520,ko01100,ko01110,ko01130,map00051,map00520,map01100,map01110,map01130	M00114	R01818	RC00408	ko00000,ko00001,ko00002,ko01000	-	-	-	PMM
CectChr01G00024.1.p1	7955.ENSDARP00000123048	1.47E-216	630	KOG4593@1|root,KOG4593@2759|Eukaryota,395TD@33154|Opisthokonta,3BISS@33208|Metazoa,3CSDW@33213|Bilateria,4833I@7711|Chordata,49570@7742|Vertebrata,49TQT@7898|Actinopterygii	33208|Metazoa	D	MAD1 mitotic arrest deficient-like 1	MAD1L1	GO:0000070,GO:0000075,GO:0000278,GO:0000280,GO:0000775,GO:0000776,GO:0000819,GO:0000922,GO:0002376,GO:0002520,GO:0002682,GO:0002683,GO:0002694,GO:0002695,GO:0003674,GO:0005488,GO:0005515,GO:0005575,GO:0005622,GO:0005623,GO:0005634,GO:0005635,GO:0005654,GO:0005694,GO:0005737,GO:0005813,GO:0005815,GO:0005819,GO:0005829,GO:0005856,GO:0006996,GO:0007049,GO:0007059,GO:0007080,GO:0007088,GO:0007093,GO:…	-	ko:K06638	ko04110,ko04914,ko05203,map04110,map04914,map05203	-	-	-	ko00000,ko00001,ko03036	-	-	-	MAD
CectChr01G00025.1.p1	7955.ENSDARP00000103641	1.49E-230	675	2CNEJ@1|root,2QVPX@2759|Eukaryota,39YF2@33154|Opisthokonta,3BCC9@33208|Metazoa,3D5QB@33213|Bilateria,48DQH@7711|Chordata,49AJZ@7742|Vertebrata,4A1HD@7898|Actinopterygii	33208|Metazoa	T	Extracellular leucine-rich repeat and fibronectin type III domain containing 1b	-	-	-	ko:K17567	-	-	-	-	ko00000,ko01009	-	-	-	LRR_8
CectChr01G00026.1.p1	7918.ENSLOCP00000005646	3.62E-243	669	COG5277@1|root,KOG0676@2759|Eukaryota,38C0D@33154|Opisthokonta,3BBGP@33208|Metazoa,3CRBJ@33213|Bilateria,480DQ@7711|Chordata,4944Y@7742|Vertebrata,49VSS@7898|Actinopterygii	33208|Metazoa	Z	Belongs to the actin family	ACTB	GO:0005575,GO:0005622,GO:0005623,GO:0005634,GO:0005737,GO:0005856,GO:0005886,GO:0005912,GO:0005924,GO:0005925,GO:0015629,GO:0016020,GO:0030054,GO:0030055,GO:0032991,GO:0043226,GO:0043227,GO:0043228,GO:0043229,GO:0043231,GO:0043232,GO:0044424,GO:0044444,GO:0044464,GO:0070161,GO:0071944,GO:0097433	-	ko:K05692	ko04015,ko04145,ko04210,ko04390,ko04391,ko04510,ko04520,ko04530,ko04611,ko04670,ko04714,ko04745,ko04810,ko04919,ko04921,ko05100,ko05110,ko05130,ko05131,ko05132,ko05164,ko05205,ko05225,ko05410,ko05412,ko05414,ko05416,ko05418,map04015,map04145,map04210,map04390,map04391,map04510,map04520,map04530,map04611,map04670,map04714,map04745,map04810,map04919,map04921,map05100,map05110,map05130,map05131,map0…	-	-	-	ko00000,ko00001,ko03019,ko03021,ko03029,ko03036,ko04147,ko04812	-	-	-	Actin
CectChr01G00026.2.p1	7918.ENSLOCP00000005646	2.77E-130	377	COG5277@1|root,KOG0676@2759|Eukaryota,38C0D@33154|Opisthokonta,3BBGP@33208|Metazoa,3CRBJ@33213|Bilateria,480DQ@7711|Chordata,4944Y@7742|Vertebrata,49VSS@7898|Actinopterygii	33208|Metazoa	Z	Belongs to the actin family	ACTB	GO:0005575,GO:0005622,GO:0005623,GO:0005634,GO:0005737,GO:0005856,GO:0005886,GO:0005912,GO:0005924,GO:0005925,GO:0015629,GO:0016020,GO:0030054,GO:0030055,GO:0032991,GO:0043226,GO:0043227,GO:0043228,GO:0043229,GO:0043231,GO:0043232,GO:0044424,GO:0044444,GO:0044464,GO:0070161,GO:0071944,GO:0097433	-	ko:K05692	ko04015,ko04145,ko04210,ko04390,ko04391,ko04510,ko04520,ko04530,ko04611,ko04670,ko04714,ko04745,ko04810,ko04919,ko04921,ko05100,ko05110,ko05130,ko05131,ko05132,ko05164,ko05205,ko05225,ko05410,ko05412,ko05414,ko05416,ko05418,map04015,map04145,map04210,map04390,map04391,map04510,map04520,map04530,map04611,map04670,map04714,map04745,map04810,map04919,map04921,map05100,map05110,map05130,map05131,map0…	-	-	-	ko00000,ko00001,ko03019,ko03021,ko03029,ko03036,ko04147,ko04812	-	-	-	Actin
CectChr01G00026.3.p1	7918.ENSLOCP00000005646	3.19E-214	594	COG5277@1|root,KOG0676@2759|Eukaryota,38C0D@33154|Opisthokonta,3BBGP@33208|Metazoa,3CRBJ@33213|Bilateria,480DQ@7711|Chordata,4944Y@7742|Vertebrata,49VSS@7898|Actinopterygii	33208|Metazoa	Z	Belongs to the actin family	ACTB	GO:0005575,GO:0005622,GO:0005623,GO:0005634,GO:0005737,GO:0005856,GO:0005886,GO:0005912,GO:0005924,GO:0005925,GO:0015629,GO:0016020,GO:0030054,GO:0030055,GO:0032991,GO:0043226,GO:0043227,GO:0043228,GO:0043229,GO:0043231,GO:0043232,GO:0044424,GO:0044444,GO:0044464,GO:0070161,GO:0071944,GO:0097433	-	ko:K05692	ko04015,ko04145,ko04210,ko04390,ko04391,ko04510,ko04520,ko04530,ko04611,ko04670,ko04714,ko04745,ko04810,ko04919,ko04921,ko05100,ko05110,ko05130,ko05131,ko05132,ko05164,ko05205,ko05225,ko05410,ko05412,ko05414,ko05416,ko05418,map04015,map04145,map04210,map04390,map04391,map04510,map04520,map04530,map04611,map04670,map04714,map04745,map04810,map04919,map04921,map05100,map05110,map05130,map05131,map0…	-	-	-	ko00000,ko00001,ko03019,ko03021,ko03029,ko03036,ko04147,ko04812	-	-	-	Actin
CectChr01G00026.4.p1	7918.ENSLOCP00000005646	7.18E-279	761	COG5277@1|root,KOG0676@2759|Eukaryota,38C0D@33154|Opisthokonta,3BBGP@33208|Metazoa,3CRBJ@33213|Bilateria,480DQ@7711|Chordata,4944Y@7742|Vertebrata,49VSS@7898|Actinopterygii	33208|Metazoa	Z	Belongs to the actin family	ACTB	GO:0005575,GO:0005622,GO:0005623,GO:0005634,GO:0005737,GO:0005856,GO:0005886,GO:0005912,GO:0005924,GO:0005925,GO:0015629,GO:0016020,GO:0030054,GO:0030055,GO:0032991,GO:0043226,GO:0043227,GO:0043228,GO:0043229,GO:0043231,GO:0043232,GO:0044424,GO:0044444,GO:0044464,GO:0070161,GO:0071944,GO:0097433	-	ko:K05692	ko04015,ko04145,ko04210,ko04390,ko04391,ko04510,ko04520,ko04530,ko04611,ko04670,ko04714,ko04745,ko04810,ko04919,ko04921,ko05100,ko05110,ko05130,ko05131,ko05132,ko05164,ko05205,ko05225,ko05410,ko05412,ko05414,ko05416,ko05418,map04015,map04145,map04210,map04390,map04391,map04510,map04520,map04530,map04611,map04670,map04714,map04745,map04810,map04919,map04921,map05100,map05110,map05130,map05131,map0…	-	-	-	ko00000,ko00001,ko03019,ko03021,ko03029,ko03036,ko04147,ko04812	-	-	-	Actin
CectChr01G00026.5.p1	7918.ENSLOCP00000005646	1.23E-278	761	COG5277@1|root,KOG0676@2759|Eukaryota,38C0D@33154|Opisthokonta,3BBGP@33208|Metazoa,3CRBJ@33213|Bilateria,480DQ@7711|Chordata,4944Y@7742|Vertebrata,49VSS@7898|Actinopterygii	33208|Metazoa	Z	Belongs to the actin family	ACTB	GO:0005575,GO:0005622,GO:0005623,GO:0005634,GO:0005737,GO:0005856,GO:0005886,GO:0005912,GO:0005924,GO:0005925,GO:0015629,GO:0016020,GO:0030054,GO:0030055,GO:0032991,GO:0043226,GO:0043227,GO:0043228,GO:0043229,GO:0043231,GO:0043232,GO:0044424,GO:0044444,GO:0044464,GO:0070161,GO:0071944,GO:0097433	-	ko:K05692	ko04015,ko04145,ko04210,ko04390,ko04391,ko04510,ko04520,ko04530,ko04611,ko04670,ko04714,ko04745,ko04810,ko04919,ko04921,ko05100,ko05110,ko05130,ko05131,ko05132,ko05164,ko05205,ko05225,ko05410,ko05412,ko05414,ko05416,ko05418,map04015,map04145,map04210,map04390,map04391,map04510,map04520,map04530,map04611,map04670,map04714,map04745,map04810,map04919,map04921,map05100,map05110,map05130,map05131,map0…	-	-	-	ko00000,ko00001,ko03019,ko03021,ko03029,ko03036,ko04147,ko04812	-	-	-	Actin
CectChr01G00027.1.p1	7994.ENSAMXP00000004373	6.45E-112	363	28P96@1|root,2QVW9@2759|Eukaryota,38HM1@33154|Opisthokonta,3BJ7S@33208|Metazoa,3CSUK@33213|Bilateria,485VJ@7711|Chordata,495FE@7742|Vertebrata,49V7Q@7898|Actinopterygii	33208|Metazoa	S	F-box and leucine-rich repeat protein 18	FBXL18	GO:0000209,GO:0003674,GO:0003824,GO:0004842,GO:0005575,GO:0005622,GO:0005623,GO:0005737,GO:0005829,GO:0006464,GO:0006807,GO:0008150,GO:0008152,GO:0009987,GO:0016567,GO:0016740,GO:0019538,GO:0019787,GO:0032446,GO:0036211,GO:0043170,GO:0043412,GO:0043687,GO:0044237,GO:0044238,GO:0044260,GO:0044267,GO:0044424,GO:0044444,GO:0044464,GO:0070647,GO:0071704,GO:0140096,GO:1901564	-	ko:K10284	-	-	-	-	ko00000,ko04121	-	-	-	F-box,F-box-like
CectChr01G00029.1.p1	244447.XP_008315048.1	7.24E-188	538	KOG0696@1|root,KOG0696@2759|Eukaryota,3AJEW@33154|Opisthokonta,3BFC2@33208|Metazoa,3CS8B@33213|Bilateria,4829B@7711|Chordata,492KZ@7742|Vertebrata,4A2IX@7898|Actinopterygii	33208|Metazoa	T	Protein kinase C beta	PRKCB	GO:0000003,GO:0000278,GO:0001666,GO:0001775,GO:0002253,GO:0002376,GO:0002429,GO:0002682,GO:0002684,GO:0002757,GO:0002764,GO:0002768,GO:0003006,GO:0003008,GO:0003674,GO:0003682,GO:0003712,GO:0003713,GO:0003824,GO:0004672,GO:0004674,GO:0004697,GO:0004698,GO:0004712,GO:0005080,GO:0005102,GO:0005246,GO:0005488,GO:0005515,GO:0005575,GO:0005622,GO:0005623,GO:0005634,GO:0005654,GO:0005737,GO:0005813,GO:…	2.7.11.13	ko:K02677,ko:K19662	ko01521,ko04010,ko04011,ko04012,ko04014,ko04015,ko04020,ko04062,ko04064,ko04066,ko04070,ko04071,ko04072,ko04139,ko04150,ko04151,ko04261,ko04270,ko04310,ko04360,ko04370,ko04510,ko04540,ko04650,ko04662,ko04664,ko04666,ko04670,ko04713,ko04720,ko04723,ko04724,ko04725,ko04726,ko04727,ko04728,ko04730,ko04745,ko04750,ko04911,ko04912,ko04916,ko04918,ko04919,ko04921,ko04925,ko04926,ko04931,ko04933,ko04960…	-	-	-	ko00000,ko00001,ko01000,ko01001,ko04131	-	-	-	C1_1,C2,Pkinase,Pkinase_C
CectChr01G00029.2.p1	7955.ENSDARP00000038918	0	1028	KOG0696@1|root,KOG0696@2759|Eukaryota,3AJEW@33154|Opisthokonta,3BFC2@33208|Metazoa,3CS8B@33213|Bilateria,4829B@7711|Chordata,492KZ@7742|Vertebrata,4A2IX@7898|Actinopterygii	33208|Metazoa	T	Protein kinase C beta	PRKCB	GO:0000003,GO:0000278,GO:0001666,GO:0001775,GO:0002253,GO:0002376,GO:0002429,GO:0002520,GO:0002682,GO:0002684,GO:0002757,GO:0002764,GO:0002768,GO:0003006,GO:0003008,GO:0003674,GO:0003682,GO:0003712,GO:0003713,GO:0003824,GO:0004672,GO:0004674,GO:0004697,GO:0004698,GO:0004712,GO:0005080,GO:0005102,GO:0005246,GO:0005488,GO:0005515,GO:0005575,GO:0005622,GO:0005623,GO:0005634,GO:0005654,GO:0005737,GO:…	2.7.11.13	ko:K02677,ko:K19662	ko01521,ko04010,ko04011,ko04012,ko04014,ko04015,ko04020,ko04062,ko04064,ko04066,ko04070,ko04071,ko04072,ko04139,ko04150,ko04151,ko04261,ko04270,ko04310,ko04360,ko04370,ko04510,ko04540,ko04650,ko04662,ko04664,ko04666,ko04670,ko04713,ko04720,ko04723,ko04724,ko04725,ko04726,ko04727,ko04728,ko04730,ko04745,ko04750,ko04911,ko04912,ko04916,ko04918,ko04919,ko04921,ko04925,ko04926,ko04931,ko04933,ko04960…	-	-	-	ko00000,ko00001,ko01000,ko01001,ko04131	-	-	-	C1_1,C2,Pkinase,Pkinase_C
CectChr01G00029.3.p1	31033.ENSTRUP00000024076	4.84E-288	799	KOG0696@1|root,KOG0696@2759|Eukaryota,3AJEW@33154|Opisthokonta,3BFC2@33208|Metazoa,3CS8B@33213|Bilateria,4829B@7711|Chordata,492KZ@7742|Vertebrata,4A2IX@7898|Actinopterygii	33208|Metazoa	T	Protein kinase C beta	PRKCB	GO:0000003,GO:0000278,GO:0001666,GO:0001775,GO:0002253,GO:0002376,GO:0002429,GO:0002682,GO:0002684,GO:0002757,GO:0002764,GO:0002768,GO:0003006,GO:0003008,GO:0003674,GO:0003682,GO:0003712,GO:0003713,GO:0003824,GO:0004672,GO:0004674,GO:0004697,GO:0004698,GO:0004712,GO:0005080,GO:0005102,GO:0005246,GO:0005488,GO:0005515,GO:0005575,GO:0005622,GO:0005623,GO:0005634,GO:0005654,GO:0005737,GO:0005813,GO:…	2.7.11.13	ko:K02677,ko:K19662	ko01521,ko04010,ko04011,ko04012,ko04014,ko04015,ko04020,ko04062,ko04064,ko04066,ko04070,ko04071,ko04072,ko04139,ko04150,ko04151,ko04261,ko04270,ko04310,ko04360,ko04370,ko04510,ko04540,ko04650,ko04662,ko04664,ko04666,ko04670,ko04713,ko04720,ko04723,ko04724,ko04725,ko04726,ko04727,ko04728,ko04730,ko04745,ko04750,ko04911,ko04912,ko04916,ko04918,ko04919,ko04921,ko04925,ko04926,ko04931,ko04933,ko04960…	-	-	-	ko00000,ko00001,ko01000,ko01001,ko04131	-	-	-	C1_1,C2,Pkinase,Pkinase_C
CectChr01G00029.4.p1	215358.XP_010742919.1	0	970	KOG0696@1|root,KOG0696@2759|Eukaryota,3AJEW@33154|Opisthokonta,3BFC2@33208|Metazoa,3CS8B@33213|Bilateria,4829B@7711|Chordata,492KZ@7742|Vertebrata,4A2IX@7898|Actinopterygii	33208|Metazoa	T	Protein kinase C beta	PRKCB	GO:0000003,GO:0000278,GO:0001666,GO:0001775,GO:0002253,GO:0002376,GO:0002429,GO:0002682,GO:0002684,GO:0002757,GO:0002764,GO:0002768,GO:0003006,GO:0003008,GO:0003674,GO:0003682,GO:0003712,GO:0003713,GO:0003824,GO:0004672,GO:0004674,GO:0004697,GO:0004698,GO:0004712,GO:0005080,GO:0005102,GO:0005246,GO:0005488,GO:0005515,GO:0005575,GO:0005622,GO:0005623,GO:0005634,GO:0005654,GO:0005737,GO:0005813,GO:…	2.7.11.13	ko:K02677,ko:K19662	ko01521,ko04010,ko04011,ko04012,ko04014,ko04015,ko04020,ko04062,ko04064,ko04066,ko04070,ko04071,ko04072,ko04139,ko04150,ko04151,ko04261,ko04270,ko04310,ko04360,ko04370,ko04510,ko04540,ko04650,ko04662,ko04664,ko04666,ko04670,ko04713,ko04720,ko04723,ko04724,ko04725,ko04726,ko04727,ko04728,ko04730,ko04745,ko04750,ko04911,ko04912,ko04916,ko04918,ko04919,ko04921,ko04925,ko04926,ko04931,ko04933,ko04960…	-	-	-	ko00000,ko00001,ko01000,ko01001,ko04131	-	-	-	C1_1,C2,Pkinase,Pkinase_C
CectChr01G00029.5.p1	215358.XP_010742919.1	0	1226	KOG0696@1|root,KOG0696@2759|Eukaryota,3AJEW@33154|Opisthokonta,3BFC2@33208|Metazoa,3CS8B@33213|Bilateria,4829B@7711|Chordata,492KZ@7742|Vertebrata,4A2IX@7898|Actinopterygii	33208|Metazoa	T	Protein kinase C beta	PRKCB	GO:0000003,GO:0000278,GO:0001666,GO:0001775,GO:0002253,GO:0002376,GO:0002429,GO:0002682,GO:0002684,GO:0002757,GO:0002764,GO:0002768,GO:0003006,GO:0003008,GO:0003674,GO:0003682,GO:0003712,GO:0003713,GO:0003824,GO:0004672,GO:0004674,GO:0004697,GO:0004698,GO:0004712,GO:0005080,GO:0005102,GO:0005246,GO:0005488,GO:0005515,GO:0005575,GO:0005622,GO:0005623,GO:0005634,GO:0005654,GO:0005737,GO:0005813,GO:…	2.7.11.13	ko:K02677,ko:K19662	ko01521,ko04010,ko04011,ko04012,ko04014,ko04015,ko04020,ko04062,ko04064,ko04066,ko04070,ko04071,ko04072,ko04139,ko04150,ko04151,ko04261,ko04270,ko04310,ko04360,ko04370,ko04510,ko04540,ko04650,ko04662,ko04664,ko04666,ko04670,ko04713,ko04720,ko04723,ko04724,ko04725,ko04726,ko04727,ko04728,ko04730,ko04745,ko04750,ko04911,ko04912,ko04916,ko04918,ko04919,ko04921,ko04925,ko04926,ko04931,ko04933,ko04960…	-	-	-	ko00000,ko00001,ko01000,ko01001,ko04131	-	-	-	C1_1,C2,Pkinase,Pkinase_C
CectChr01G00029.6.p1	7955.ENSDARP00000038918	0	1196	KOG0696@1|root,KOG0696@2759|Eukaryota,3AJEW@33154|Opisthokonta,3BFC2@33208|Metazoa,3CS8B@33213|Bilateria,4829B@7711|Chordata,492KZ@7742|Vertebrata,4A2IX@7898|Actinopterygii	33208|Metazoa	T	Protein kinase C beta	PRKCB	GO:0000003,GO:0000278,GO:0001666,GO:0001775,GO:0002253,GO:0002376,GO:0002429,GO:0002520,GO:0002682,GO:0002684,GO:0002757,GO:0002764,GO:0002768,GO:0003006,GO:0003008,GO:0003674,GO:0003682,GO:0003712,GO:0003713,GO:0003824,GO:0004672,GO:0004674,GO:0004697,GO:0004698,GO:0004712,GO:0005080,GO:0005102,GO:0005246,GO:0005488,GO:0005515,GO:0005575,GO:0005622,GO:0005623,GO:0005634,GO:0005654,GO:0005737,GO:…	2.7.11.13	ko:K02677,ko:K19662	ko01521,ko04010,ko04011,ko04012,ko04014,ko04015,ko04020,ko04062,ko04064,ko04066,ko04070,ko04071,ko04072,ko04139,ko04150,ko04151,ko04261,ko04270,ko04310,ko04360,ko04370,ko04510,ko04540,ko04650,ko04662,ko04664,ko04666,ko04670,ko04713,ko04720,ko04723,ko04724,ko04725,ko04726,ko04727,ko04728,ko04730,ko04745,ko04750,ko04911,ko04912,ko04916,ko04918,ko04919,ko04921,ko04925,ko04926,ko04931,ko04933,ko04960…	-	-	-	ko00000,ko00001,ko01000,ko01001,ko04131	-	-	-	C1_1,C2,Pkinase,Pkinase_C
CectChr01G00030.1.p1	7955.ENSDARP00000126848	4.49E-69	242	KOG4308@1|root,KOG4308@2759|Eukaryota,3AQZA@33154|Opisthokonta,3CQ7R@33208|Metazoa,3D3ER@33213|Bilateria,48RUG@7711|Chordata,49N7Y@7742|Vertebrata	33208|Metazoa	S	Leucine Rich repeat	NLRP14	-	-	ko:K20865	ko04621,map04621	-	-	-	ko00000,ko00001	-	-	-	FISNA,LRR_6,NACHT,PRY,PYRIN,SPRY
CectChr01G00031.1.p1	7955.ENSDARP00000101564	0	1286	COG1501@1|root,KOG1065@2759|Eukaryota,38C0A@33154|Opisthokonta,3BACU@33208|Metazoa,3CTEG@33213|Bilateria,4894H@7711|Chordata,48WN7@7742|Vertebrata,49VV2@7898|Actinopterygii	33208|Metazoa	G	Belongs to the glycosyl hydrolase 31 family	GAA	-	3.2.1.20,3.2.1.3	ko:K12047,ko:K12316	ko00052,ko00500,ko01100,ko04142,ko04973,map00052,map00500,map01100,map04142,map04973	-	R00028,R00801,R00802,R01790,R01791,R06087,R06088,R06199	RC00028,RC00049,RC00077	ko00000,ko00001,ko01000,ko04147	-	GH31	-	Gal_mutarotas_2,Glyco_hydro_31,NtCtMGAM_N,Trefoil
CectChr01G00033.1.p1	7955.ENSDARP00000116528	7.05E-33	143	28KB6@1|root,2QSS1@2759|Eukaryota,39XKI@33154|Opisthokonta,3BJUI@33208|Metazoa,3D5IR@33213|Bilateria,48D78@7711|Chordata,492UX@7742|Vertebrata,4A6X8@7898|Actinopterygii	33208|Metazoa	-	-	-	-	-	-	-	-	-	-	-	-	-	-	THAP
CectChr01G00034.1.p1	8128.ENSONIP00000007981	1.24E-82	261	28K6X@1|root,2QSMG@2759|Eukaryota,39TXW@33154|Opisthokonta	33154|Opisthokonta	-	-	-	-	-	-	-	-	-	-	-	-	-	-	rve
CectChr01G00035.1.p1	7955.ENSDARP00000055008	5.56E-146	436	KOG0490@1|root,KOG0490@2759|Eukaryota,39WHY@33154|Opisthokonta,3BD9D@33208|Metazoa,3CZ9J@33213|Bilateria,489EJ@7711|Chordata,495EZ@7742|Vertebrata,49QVA@7898|Actinopterygii	33208|Metazoa	K	homeobox	UNCX	GO:0000981,GO:0001501,GO:0001502,GO:0001709,GO:0003674,GO:0003700,GO:0005575,GO:0005622,GO:0005623,GO:0005634,GO:0006355,GO:0006357,GO:0006810,GO:0007275,GO:0007389,GO:0007399,GO:0007400,GO:0007416,GO:0007417,GO:0007420,GO:0008037,GO:0008038,GO:0008039,GO:0008150,GO:0008283,GO:0009653,GO:0009887,GO:0009888,GO:0009889,GO:0009987,GO:0010468,GO:0010556,GO:0010769,GO:0010975,GO:0014016,GO:0014017,GO:…	-	ko:K09328	-	-	-	-	ko00000,ko03000	-	-	-	Homeobox
CectChr01G00035.2.p1	7918.ENSLOCP00000001388	1.74E-78	248	KOG0490@1|root,KOG0490@2759|Eukaryota,39WHY@33154|Opisthokonta,3BD9D@33208|Metazoa,3CZ9J@33213|Bilateria,489EJ@7711|Chordata,495EZ@7742|Vertebrata,49QVA@7898|Actinopterygii	33208|Metazoa	K	homeobox	UNCX	GO:0000981,GO:0001501,GO:0001502,GO:0001709,GO:0003674,GO:0003700,GO:0005575,GO:0005622,GO:0005623,GO:0005634,GO:0006355,GO:0006357,GO:0006810,GO:0007275,GO:0007389,GO:0007399,GO:0007400,GO:0007416,GO:0007417,GO:0007420,GO:0008037,GO:0008038,GO:0008039,GO:0008150,GO:0008283,GO:0009653,GO:0009887,GO:0009888,GO:0009889,GO:0009987,GO:0010468,GO:0010556,GO:0010769,GO:0010975,GO:0014016,GO:0014017,GO:…	-	ko:K09328	-	-	-	-	ko00000,ko03000	-	-	-	Homeobox
CectChr01G00037.1.p1	8010.XP_010895538.1	1.50E-52	173	2CDAP@1|root,2S3DZ@2759|Eukaryota,3A45R@33154|Opisthokonta,3BRK5@33208|Metazoa,3D963@33213|Bilateria,48RZ7@7711|Chordata,49NE5@7742|Vertebrata,4A3WK@7898|Actinopterygii	33208|Metazoa	S	MIS18 kinetochore protein homolog A (S. pombe)	MIS18A	GO:0000775,GO:0000785,GO:0005575,GO:0005622,GO:0005623,GO:0005634,GO:0005694,GO:0005737,GO:0005829,GO:0006323,GO:0006325,GO:0006333,GO:0006334,GO:0006336,GO:0006338,GO:0006996,GO:0007059,GO:0008150,GO:0009987,GO:0016043,GO:0019219,GO:0019222,GO:0022607,GO:0031055,GO:0031323,GO:0031497,GO:0034080,GO:0034508,GO:0034622,GO:0034724,GO:0034728,GO:0043044,GO:0043226,GO:0043227,GO:0043228,GO:0043229,GO:…	-	ko:K11564	-	-	-	-	ko00000,ko03036	-	-	-	Yippee-Mis18
CectChr01G00038.1.p1	8010.XP_010903548.1	3.83E-61	216	KOG1721@1|root,KOG2461@1|root,KOG1721@2759|Eukaryota,KOG2461@2759|Eukaryota,38HRH@33154|Opisthokonta,3BGGQ@33208|Metazoa,3CU63@33213|Bilateria,47Z0A@7711|Chordata,49635@7742|Vertebrata,4A72F@7898|Actinopterygii	33208|Metazoa	K	SET (Su(var)3-9, Enhancer-of-zeste, Trithorax) domain	PRDM9	GO:0000003,GO:0000018,GO:0000981,GO:0001067,GO:0003674,GO:0003676,GO:0003677,GO:0003700,GO:0003824,GO:0005488,GO:0005575,GO:0005622,GO:0005623,GO:0005634,GO:0005654,GO:0006139,GO:0006259,GO:0006310,GO:0006311,GO:0006323,GO:0006325,GO:0006333,GO:0006355,GO:0006357,GO:0006464,GO:0006479,GO:0006725,GO:0006807,GO:0006996,GO:0007049,GO:0007276,GO:0007283,GO:0008150,GO:0008152,GO:0008168,GO:0008170,GO:…	2.1.1.43	ko:K09228,ko:K20796	ko00310,map00310	-	R03875,R04866,R04867	RC00003,RC00060,RC00181,RC00496	ko00000,ko00001,ko01000,ko03000,ko03036	-	-	-	KRAB,SET,SSXRD,zf-C2H2,zf-C2H2_4,zf-C2H2_6
CectChr01G00038.2.p1	8010.XP_010903548.1	8.51E-119	374	KOG1721@1|root,KOG2461@1|root,KOG1721@2759|Eukaryota,KOG2461@2759|Eukaryota,38HRH@33154|Opisthokonta,3BGGQ@33208|Metazoa,3CU63@33213|Bilateria,47Z0A@7711|Chordata,49635@7742|Vertebrata,4A72F@7898|Actinopterygii	33208|Metazoa	K	SET (Su(var)3-9, Enhancer-of-zeste, Trithorax) domain	PRDM9	GO:0000003,GO:0000018,GO:0000981,GO:0001067,GO:0003674,GO:0003676,GO:0003677,GO:0003700,GO:0003824,GO:0005488,GO:0005575,GO:0005622,GO:0005623,GO:0005634,GO:0005654,GO:0006139,GO:0006259,GO:0006310,GO:0006311,GO:0006323,GO:0006325,GO:0006333,GO:0006355,GO:0006357,GO:0006464,GO:0006479,GO:0006725,GO:0006807,GO:0006996,GO:0007049,GO:0007276,GO:0007283,GO:0008150,GO:0008152,GO:0008168,GO:0008170,GO:…	2.1.1.43	ko:K09228,ko:K20796	ko00310,map00310	-	R03875,R04866,R04867	RC00003,RC00060,RC00181,RC00496	ko00000,ko00001,ko01000,ko03000,ko03036	-	-	-	KRAB,SET,SSXRD,zf-C2H2,zf-C2H2_4,zf-C2H2_6
CectChr01G00039.1.p1	7994.ENSAMXP00000000774	4.11E-81	261	KOG4475@1|root,KOG4475@2759|Eukaryota,39UVV@33154|Opisthokonta,3BDNC@33208|Metazoa,3CSHG@33213|Bilateria,488J7@7711|Chordata,48Z1Y@7742|Vertebrata,4A325@7898|Actinopterygii	33208|Metazoa	T	Immunoglobulin domain	SIGLEC1	GO:0003674,GO:0005488,GO:0005575,GO:0005576,GO:0005623,GO:0005886,GO:0006950,GO:0006952,GO:0006954,GO:0007155,GO:0007160,GO:0008150,GO:0009966,GO:0009967,GO:0010646,GO:0010647,GO:0010941,GO:0010942,GO:0016020,GO:0016021,GO:0022610,GO:0023051,GO:0023056,GO:0030246,GO:0031224,GO:0031589,GO:0042981,GO:0043065,GO:0043067,GO:0043068,GO:0044425,GO:0044464,GO:0048518,GO:0048522,GO:0048583,GO:0048584,GO:…	-	ko:K06467,ko:K06548,ko:K17341	ko04514,ko04640,ko04662,map04514,map04640,map04662	-	-	-	ko00000,ko00001,ko04090,ko04091,ko04516	-	-	-	C2-set_2,I-set,Ig_2,Ig_3,V-set
CectChr01G00041.1.p1	128390.XP_009472461.1	2.78E-07	59.3	2E05S@1|root,2S7MA@2759|Eukaryota,39ZF1@33154|Opisthokonta,3BJB3@33208|Metazoa,3D37M@33213|Bilateria,48BQ9@7711|Chordata,48VKI@7742|Vertebrata,4GVSB@8782|Aves	33208|Metazoa	T	Immunoglobulin V-set domain	-	-	-	ko:K13073,ko:K20395	ko04672,map04672	-	-	-	ko00000,ko00001,ko04147	-	-	-	V-set
CectChr01G00044.1.p1	7955.ENSDARP00000101267	2.19E-223	678	2E4P5@1|root,2SBIG@2759|Eukaryota,393V2@33154|Opisthokonta,3BCM1@33208|Metazoa,3D37D@33213|Bilateria,486FX@7711|Chordata,49G1A@7742|Vertebrata	33208|Metazoa	S	Fish-specific NACHT associated domain	NLRP12	-	-	ko:K12800,ko:K20865	ko04217,ko04621,ko05133,ko05164,map04217,map04621,map05133,map05164	-	-	-	ko00000,ko00001,ko04131	-	-	-	FISNA,LRR_6,NACHT,PRY,SPRY
CectChr01G00048.1.p1	7994.ENSAMXP00000018843	4.64E-60	205	2CYGP@1|root,2S4A4@2759|Eukaryota,38M41@33154|Opisthokonta,3BDBH@33208|Metazoa,3D34Z@33213|Bilateria,48DE1@7711|Chordata,49A32@7742|Vertebrata,4A9GZ@7898|Actinopterygii	33208|Metazoa	S	Function to find	-	-	-	ko:K12798,ko:K12801	ko04621,map04621	-	-	-	ko00000,ko00001,ko04131	-	-	-	CARD,FIIND,PYRIN
CectChr01G00049.1.p1	7994.ENSAMXP00000020069	1.82E-37	142	28I1N@1|root,2QQ9A@2759|Eukaryota,391EZ@33154|Opisthokonta,3BA11@33208|Metazoa,3D0N7@33213|Bilateria,480TW@7711|Chordata,491MW@7742|Vertebrata,49W9U@7898|Actinopterygii	33208|Metazoa	S	Muscle-related coiled-coil	MURC	GO:0003674,GO:0005096,GO:0005575,GO:0005622,GO:0005623,GO:0005737,GO:0005886,GO:0005901,GO:0006355,GO:0006357,GO:0006996,GO:0007010,GO:0007154,GO:0007165,GO:0007264,GO:0007265,GO:0007266,GO:0007275,GO:0007507,GO:0008047,GO:0008150,GO:0009653,GO:0009888,GO:0009889,GO:0009891,GO:0009893,GO:0009987,GO:0010468,GO:0010556,GO:0010557,GO:0010604,GO:0010628,GO:0010927,GO:0014706,GO:0016020,GO:0016043,GO:…	-	-	-	-	-	-	-	-	-	-	PTRF_SDPR
CectChr01G00050.1.p1	7994.ENSAMXP00000004925	6.13E-69	226	KOG4475@1|root,KOG4475@2759|Eukaryota,39UVV@33154|Opisthokonta,3BDNC@33208|Metazoa,3CSHG@33213|Bilateria,488J7@7711|Chordata,48Z1Y@7742|Vertebrata,4A325@7898|Actinopterygii	33208|Metazoa	T	Immunoglobulin domain	SIGLEC1	GO:0003674,GO:0005488,GO:0005575,GO:0005576,GO:0005623,GO:0005886,GO:0006950,GO:0006952,GO:0006954,GO:0007155,GO:0007160,GO:0008150,GO:0009966,GO:0009967,GO:0010646,GO:0010647,GO:0010941,GO:0010942,GO:0016020,GO:0016021,GO:0022610,GO:0023051,GO:0023056,GO:0030246,GO:0031224,GO:0031589,GO:0042981,GO:0043065,GO:0043067,GO:0043068,GO:0044425,GO:0044464,GO:0048518,GO:0048522,GO:0048583,GO:0048584,GO:…	-	ko:K06467,ko:K06548,ko:K17341	ko04514,ko04640,ko04662,map04514,map04640,map04662	-	-	-	ko00000,ko00001,ko04090,ko04091,ko04516	-	-	-	C2-set_2,I-set,Ig_2,Ig_3,V-set
CectChr01G00050.2.p1	7994.ENSAMXP00000004925	7.56E-69	226	KOG4475@1|root,KOG4475@2759|Eukaryota,39UVV@33154|Opisthokonta,3BDNC@33208|Metazoa,3CSHG@33213|Bilateria,488J7@7711|Chordata,48Z1Y@7742|Vertebrata,4A325@7898|Actinopterygii	33208|Metazoa	T	Immunoglobulin domain	SIGLEC1	GO:0003674,GO:0005488,GO:0005575,GO:0005576,GO:0005623,GO:0005886,GO:0006950,GO:0006952,GO:0006954,GO:0007155,GO:0007160,GO:0008150,GO:0009966,GO:0009967,GO:0010646,GO:0010647,GO:0010941,GO:0010942,GO:0016020,GO:0016021,GO:0022610,GO:0023051,GO:0023056,GO:0030246,GO:0031224,GO:0031589,GO:0042981,GO:0043065,GO:0043067,GO:0043068,GO:0044425,GO:0044464,GO:0048518,GO:0048522,GO:0048583,GO:0048584,GO:…	-	ko:K06467,ko:K06548,ko:K17341	ko04514,ko04640,ko04662,map04514,map04640,map04662	-	-	-	ko00000,ko00001,ko04090,ko04091,ko04516	-	-	-	C2-set_2,I-set,Ig_2,Ig_3,V-set
CectChr01G00051.1.p1	7994.ENSAMXP00000013291	5.00E-72	239	KOG4193@1|root,KOG4193@2759|Eukaryota,38BBZ@33154|Opisthokonta,3BCIQ@33208|Metazoa,3CU6A@33213|Bilateria,4833E@7711|Chordata,48YED@7742|Vertebrata,49VG4@7898|Actinopterygii	33208|Metazoa	T	EGF-like module-containing mucin-like hormone receptor-like	CD97	GO:0001775,GO:0002252,GO:0002263,GO:0002274,GO:0002275,GO:0002283,GO:0002366,GO:0002376,GO:0002443,GO:0002444,GO:0002446,GO:0002682,GO:0002684,GO:0002694,GO:0002697,GO:0002699,GO:0002703,GO:0002886,GO:0003674,GO:0004888,GO:0004930,GO:0005488,GO:0005539,GO:0005575,GO:0005576,GO:0005615,GO:0005622,GO:0005623,GO:0005737,GO:0005886,GO:0005887,GO:0006810,GO:0006887,GO:0006928,GO:0006935,GO:0006950,GO:…	-	ko:K04591,ko:K04593,ko:K08443,ko:K08444,ko:K08445,ko:K08446	-	-	-	-	ko00000,ko04030,ko04090,ko04147	-	-	-	7tm_2,EGF_CA,GAIN,GPS
CectChr01G00051.2.p1	7994.ENSAMXP00000013291	3.02E-84	272	KOG4193@1|root,KOG4193@2759|Eukaryota,38BBZ@33154|Opisthokonta,3BCIQ@33208|Metazoa,3CU6A@33213|Bilateria,4833E@7711|Chordata,48YED@7742|Vertebrata,49VG4@7898|Actinopterygii	33208|Metazoa	T	EGF-like module-containing mucin-like hormone receptor-like	CD97	GO:0001775,GO:0002252,GO:0002263,GO:0002274,GO:0002275,GO:0002283,GO:0002366,GO:0002376,GO:0002443,GO:0002444,GO:0002446,GO:0002682,GO:0002684,GO:0002694,GO:0002697,GO:0002699,GO:0002703,GO:0002886,GO:0003674,GO:0004888,GO:0004930,GO:0005488,GO:0005539,GO:0005575,GO:0005576,GO:0005615,GO:0005622,GO:0005623,GO:0005737,GO:0005886,GO:0005887,GO:0006810,GO:0006887,GO:0006928,GO:0006935,GO:0006950,GO:…	-	ko:K04591,ko:K04593,ko:K08443,ko:K08444,ko:K08445,ko:K08446	-	-	-	-	ko00000,ko04030,ko04090,ko04147	-	-	-	7tm_2,EGF_CA,GAIN,GPS
CectChr01G00052.1.p1	7994.ENSAMXP00000001370	3.11E-17	83.6	KOG4193@1|root,KOG4193@2759|Eukaryota,38BBZ@33154|Opisthokonta,3BCIQ@33208|Metazoa,3CU6A@33213|Bilateria,4833E@7711|Chordata,48YED@7742|Vertebrata,49VG4@7898|Actinopterygii	33208|Metazoa	T	EGF-like module-containing mucin-like hormone receptor-like	CD97	GO:0001775,GO:0002252,GO:0002263,GO:0002274,GO:0002275,GO:0002283,GO:0002366,GO:0002376,GO:0002443,GO:0002444,GO:0002446,GO:0002682,GO:0002684,GO:0002694,GO:0002697,GO:0002699,GO:0002703,GO:0002886,GO:0003674,GO:0004888,GO:0004930,GO:0005488,GO:0005539,GO:0005575,GO:0005576,GO:0005615,GO:0005622,GO:0005623,GO:0005737,GO:0005886,GO:0005887,GO:0006810,GO:0006887,GO:0006928,GO:0006935,GO:0006950,GO:…	-	ko:K04591,ko:K04593,ko:K08443,ko:K08444,ko:K08445,ko:K08446	-	-	-	-	ko00000,ko04030,ko04090,ko04147	-	-	-	7tm_2,EGF_CA,GAIN,GPS
CectChr01G00053.1.p1	7994.ENSAMXP00000013291	1.76E-81	265	KOG4193@1|root,KOG4193@2759|Eukaryota,38BBZ@33154|Opisthokonta,3BCIQ@33208|Metazoa,3CU6A@33213|Bilateria,4833E@7711|Chordata,48YED@7742|Vertebrata,49VG4@7898|Actinopterygii	33208|Metazoa	T	EGF-like module-containing mucin-like hormone receptor-like	CD97	GO:0001775,GO:0002252,GO:0002263,GO:0002274,GO:0002275,GO:0002283,GO:0002366,GO:0002376,GO:0002443,GO:0002444,GO:0002446,GO:0002682,GO:0002684,GO:0002694,GO:0002697,GO:0002699,GO:0002703,GO:0002886,GO:0003674,GO:0004888,GO:0004930,GO:0005488,GO:0005539,GO:0005575,GO:0005576,GO:0005615,GO:0005622,GO:0005623,GO:0005737,GO:0005886,GO:0005887,GO:0006810,GO:0006887,GO:0006928,GO:0006935,GO:0006950,GO:…	-	ko:K04591,ko:K04593,ko:K08443,ko:K08444,ko:K08445,ko:K08446	-	-	-	-	ko00000,ko04030,ko04090,ko04147	-	-	-	7tm_2,EGF_CA,GAIN,GPS
CectChr01G00055.1.p1	7955.ENSDARP00000110921	5.59E-17	90.1	2E05S@1|root,2QPKT@2759|Eukaryota,39IK3@33154|Opisthokonta,3BART@33208|Metazoa,3D0ET@33213|Bilateria,4870J@7711|Chordata,48WAS@7742|Vertebrata	33208|Metazoa	T	polymeric immunoglobulin receptor	PIGR	GO:0000323,GO:0001580,GO:0001775,GO:0001792,GO:0002251,GO:0002252,GO:0002263,GO:0002274,GO:0002275,GO:0002283,GO:0002366,GO:0002376,GO:0002385,GO:0002386,GO:0002414,GO:0002415,GO:0002443,GO:0002444,GO:0002446,GO:0002682,GO:0002764,GO:0002768,GO:0003008,GO:0003674,GO:0004888,GO:0005102,GO:0005154,GO:0005488,GO:0005515,GO:0005575,GO:0005576,GO:0005615,GO:0005622,GO:0005623,GO:0005737,GO:0005764,GO:…	-	ko:K13073	ko04672,map04672	-	-	-	ko00000,ko00001,ko04147	-	-	-	V-set
CectChr01G00056.1.p1	7994.ENSAMXP00000002694	1.70E-213	617	KOG2056@1|root,KOG2056@2759|Eukaryota,39RFQ@33154|Opisthokonta,3BASR@33208|Metazoa,3E473@33213|Bilateria,488HR@7711|Chordata,4931P@7742|Vertebrata,4A5HB@7898|Actinopterygii	33208|Metazoa	F	Epsin-3-like	EPN3	GO:0003674,GO:0005488,GO:0005515,GO:0005575,GO:0005622,GO:0005623,GO:0005634,GO:0005654,GO:0005737,GO:0005886,GO:0005905,GO:0012505,GO:0016020,GO:0019897,GO:0019898,GO:0019904,GO:0030135,GO:0030136,GO:0031410,GO:0031974,GO:0031981,GO:0031982,GO:0043226,GO:0043227,GO:0043229,GO:0043231,GO:0043233,GO:0044422,GO:0044424,GO:0044425,GO:0044428,GO:0044444,GO:0044446,GO:0044459,GO:0044464,GO:0048471,GO:…	-	ko:K12471	ko04144,map04144	-	-	-	ko00000,ko00001,ko04131	-	-	-	ENTH,UIM
CectChr01G00058.1.p1	7918.ENSLOCP00000017208	2.74E-188	568	28KST@1|root,2QT8X@2759|Eukaryota,38GXW@33154|Opisthokonta,3BD9I@33208|Metazoa,3CZCR@33213|Bilateria,48635@7711|Chordata,48ZT6@7742|Vertebrata,49YTG@7898|Actinopterygii	33208|Metazoa	S	Mycbp associated protein	MYCBPAP	GO:0000003,GO:0003008,GO:0005575,GO:0005622,GO:0005623,GO:0005737,GO:0005886,GO:0007154,GO:0007267,GO:0007268,GO:0007276,GO:0007283,GO:0007600,GO:0007605,GO:0008150,GO:0009987,GO:0016020,GO:0019233,GO:0019897,GO:0019898,GO:0019953,GO:0022414,GO:0023052,GO:0032501,GO:0032504,GO:0044424,GO:0044425,GO:0044459,GO:0044464,GO:0044703,GO:0048232,GO:0048609,GO:0050877,GO:0050954,GO:0051704,GO:0071944,GO:…	-	-	-	-	-	-	-	-	-	-	MYCBPAP
CectChr01G00059.1.p1	7955.ENSDARP00000126789	1.31E-167	481	COG1100@1|root,KOG0395@2759|Eukaryota,39Q2V@33154|Opisthokonta,3BN7X@33208|Metazoa,3CZ5H@33213|Bilateria,4820D@7711|Chordata,4992S@7742|Vertebrata,49Y7I@7898|Actinopterygii	33208|Metazoa	S	Si dkey-27j5.5	-	-	-	ko:K07843,ko:K07844	ko04713,ko04934,map04713,map04934	-	-	-	ko00000,ko00001,ko04031	-	-	-	Ras
CectChr01G00059.2.p1	7955.ENSDARP00000126789	5.89E-168	481	COG1100@1|root,KOG0395@2759|Eukaryota,39Q2V@33154|Opisthokonta,3BN7X@33208|Metazoa,3CZ5H@33213|Bilateria,4820D@7711|Chordata,4992S@7742|Vertebrata,49Y7I@7898|Actinopterygii	33208|Metazoa	S	Si dkey-27j5.5	-	-	-	ko:K07843,ko:K07844	ko04713,ko04934,map04713,map04934	-	-	-	ko00000,ko00001,ko04031	-	-	-	Ras
CectChr01G00062.1.p1	8010.XP_010867148.1	3.92E-74	241	290TZ@1|root,2RPMZ@2759|Eukaryota,39YHN@33154|Opisthokonta,3BMJT@33208|Metazoa,3CVSM@33213|Bilateria,48DH8@7711|Chordata,49AJM@7742|Vertebrata,49ZH3@7898|Actinopterygii	33208|Metazoa	S	GTPase IMAP family member	-	-	-	-	-	-	-	-	-	-	-	-	AIG1
CectChr01G00063.1.p1	7955.ENSDARP00000103909	4.55E-129	395	290TZ@1|root,2RB0C@2759|Eukaryota,39XIN@33154|Opisthokonta,3BBZ7@33208|Metazoa,3D0BM@33213|Bilateria,484UB@7711|Chordata,490VN@7742|Vertebrata	33208|Metazoa	S	GTP binding	GIMAP8	GO:0000002,GO:0000166,GO:0000266,GO:0001505,GO:0001659,GO:0001773,GO:0001775,GO:0001776,GO:0001817,GO:0001818,GO:0001819,GO:0001882,GO:0001883,GO:0001910,GO:0001912,GO:0002260,GO:0002274,GO:0002376,GO:0002520,GO:0002521,GO:0002573,GO:0002682,GO:0002683,GO:0002684,GO:0002694,GO:0002695,GO:0002696,GO:0002697,GO:0002699,GO:0002700,GO:0002702,GO:0002703,GO:0002705,GO:0002706,GO:0002708,GO:0002712,GO:…	-	-	-	-	-	-	-	-	-	-	AIG1
CectChr01G00064.1.p1	8010.XP_010901550.1	1.98E-80	246	2EAY0@1|root,2SH48@2759|Eukaryota,3AFVW@33154|Opisthokonta,3BYVS@33208|Metazoa,3DE99@33213|Bilateria,48IQ8@7711|Chordata,49G8U@7742|Vertebrata,4A6ST@7898|Actinopterygii	33208|Metazoa	S	Plays a major role in tight junction-specific obliteration of the intercellular space, through calcium- independent cell-adhesion activity	-	-	-	ko:K06087	ko04514,ko04530,ko04670,ko05160,map04514,map04530,map04670,map05160	-	-	-	ko00000,ko00001,ko04147,ko04516	-	-	-	PMP22_Claudin
CectChr01G00065.1.p1	32507.XP_006790823.1	2.36E-105	313	KOG0759@1|root,KOG0759@2759|Eukaryota,38GSC@33154|Opisthokonta,3BCKV@33208|Metazoa,3CTRB@33213|Bilateria,48328@7711|Chordata,492SM@7742|Vertebrata,49R43@7898|Actinopterygii	33208|Metazoa	C	Belongs to the mitochondrial carrier (TC 2.A.29) family	SLC25A10	GO:0000313,GO:0000315,GO:0003674,GO:0005215,GO:0005310,GO:0005315,GO:0005342,GO:0005575,GO:0005622,GO:0005623,GO:0005634,GO:0005654,GO:0005737,GO:0005739,GO:0005740,GO:0005743,GO:0005759,GO:0005761,GO:0005762,GO:0005840,GO:0005975,GO:0005996,GO:0006006,GO:0006094,GO:0006790,GO:0006810,GO:0006811,GO:0006817,GO:0006820,GO:0006835,GO:0006839,GO:0006855,GO:0008150,GO:0008152,GO:0008272,GO:0008509,GO:…	-	ko:K13577	ko04964,map04964	-	-	-	ko00000,ko00001,ko02000	2.A.29.2.2,2.A.29.2.3,2.A.29.2.7	-	-	Mito_carr,Ribosomal_L12,Ribosomal_L12_N
CectChr01G00065.2.p1	8128.ENSONIP00000020734	9.01E-195	541	KOG0759@1|root,KOG0759@2759|Eukaryota,38GSC@33154|Opisthokonta,3BCKV@33208|Metazoa,3CTRB@33213|Bilateria,48328@7711|Chordata,492SM@7742|Vertebrata,49R43@7898|Actinopterygii	33208|Metazoa	C	Belongs to the mitochondrial carrier (TC 2.A.29) family	SLC25A10	GO:0000313,GO:0000315,GO:0003674,GO:0005215,GO:0005310,GO:0005315,GO:0005342,GO:0005575,GO:0005622,GO:0005623,GO:0005634,GO:0005654,GO:0005737,GO:0005739,GO:0005740,GO:0005743,GO:0005759,GO:0005761,GO:0005762,GO:0005840,GO:0005975,GO:0005996,GO:0006006,GO:0006094,GO:0006790,GO:0006810,GO:0006811,GO:0006817,GO:0006820,GO:0006835,GO:0006839,GO:0006855,GO:0008150,GO:0008152,GO:0008272,GO:0008509,GO:…	-	ko:K13577	ko04964,map04964	-	-	-	ko00000,ko00001,ko02000	2.A.29.2.2,2.A.29.2.3,2.A.29.2.7	-	-	Mito_carr,Ribosomal_L12,Ribosomal_L12_N
CectChr01G00066.1.p1	7994.ENSAMXP00000004925	3.50E-60	203	KOG4475@1|root,KOG4475@2759|Eukaryota,39UVV@33154|Opisthokonta,3BDNC@33208|Metazoa,3CSHG@33213|Bilateria,488J7@7711|Chordata,48Z1Y@7742|Vertebrata,4A325@7898|Actinopterygii	33208|Metazoa	T	Immunoglobulin domain	SIGLEC1	GO:0003674,GO:0005488,GO:0005575,GO:0005576,GO:0005623,GO:0005886,GO:0006950,GO:0006952,GO:0006954,GO:0007155,GO:0007160,GO:0008150,GO:0009966,GO:0009967,GO:0010646,GO:0010647,GO:0010941,GO:0010942,GO:0016020,GO:0016021,GO:0022610,GO:0023051,GO:0023056,GO:0030246,GO:0031224,GO:0031589,GO:0042981,GO:0043065,GO:0043067,GO:0043068,GO:0044425,GO:0044464,GO:0048518,GO:0048522,GO:0048583,GO:0048584,GO:…	-	ko:K06467,ko:K06548,ko:K17341	ko04514,ko04640,ko04662,map04514,map04640,map04662	-	-	-	ko00000,ko00001,ko04090,ko04091,ko04516	-	-	-	C2-set_2,I-set,Ig_2,Ig_3,V-set
CectChr01G00067.1.p1	8010.XP_010902121.1	7.23E-62	215	KOG4475@1|root,KOG4475@2759|Eukaryota,3AEY5@33154|Opisthokonta,3BXN0@33208|Metazoa,3DDWZ@33213|Bilateria,48J8A@7711|Chordata,49F7N@7742|Vertebrata,4A5X3@7898|Actinopterygii	33208|Metazoa	T	B-cell receptor CD22-like	-	-	-	ko:K06467	ko04514,ko04640,ko04662,map04514,map04640,map04662	-	-	-	ko00000,ko00001,ko04090,ko04091	-	-	-	Ig_2,Ig_3,V-set,ig
CectChr01G00067.2.p1	8010.XP_010902121.1	1.16E-61	216	KOG4475@1|root,KOG4475@2759|Eukaryota,3AEY5@33154|Opisthokonta,3BXN0@33208|Metazoa,3DDWZ@33213|Bilateria,48J8A@7711|Chordata,49F7N@7742|Vertebrata,4A5X3@7898|Actinopterygii	33208|Metazoa	T	B-cell receptor CD22-like	-	-	-	ko:K06467	ko04514,ko04640,ko04662,map04514,map04640,map04662	-	-	-	ko00000,ko00001,ko04090,ko04091	-	-	-	Ig_2,Ig_3,V-set,ig
CectChr01G00069.1.p1	8010.XP_010871165.1	1.24E-42	164	KOG4475@1|root,KOG4475@2759|Eukaryota,39UVV@33154|Opisthokonta,3BDNC@33208|Metazoa,3CSHG@33213|Bilateria,488J7@7711|Chordata,48Z1Y@7742|Vertebrata,4A325@7898|Actinopterygii	33208|Metazoa	T	Immunoglobulin domain	SIGLEC1	GO:0003674,GO:0005488,GO:0005575,GO:0005576,GO:0005623,GO:0005886,GO:0006950,GO:0006952,GO:0006954,GO:0007155,GO:0007160,GO:0008150,GO:0009966,GO:0009967,GO:0010646,GO:0010647,GO:0010941,GO:0010942,GO:0016020,GO:0016021,GO:0022610,GO:0023051,GO:0023056,GO:0030246,GO:0031224,GO:0031589,GO:0042981,GO:0043065,GO:0043067,GO:0043068,GO:0044425,GO:0044464,GO:0048518,GO:0048522,GO:0048583,GO:0048584,GO:…	-	ko:K06467,ko:K06548,ko:K17341	ko04514,ko04640,ko04662,map04514,map04640,map04662	-	-	-	ko00000,ko00001,ko04090,ko04091,ko04516	-	-	-	C2-set_2,I-set,Ig_2,Ig_3,V-set,ig
CectChr01G00070.1.p1	8128.ENSONIP00000007953	3.20E-171	518	2AAE2@1|root,2RYKT@2759|Eukaryota,3A1BP@33154|Opisthokonta,3BPCB@33208|Metazoa,3D7K1@33213|Bilateria,48JHX@7711|Chordata,49GHE@7742|Vertebrata,4A7H2@7898|Actinopterygii	33208|Metazoa	-	-	-	-	-	-	-	-	-	-	-	-	-	-	-
CectChr01G00071.1.p1	8153.XP_005950436.1	2.16E-77	248	2CNH9@1|root,2QWAF@2759|Eukaryota,39UPH@33154|Opisthokonta,3BNKZ@33208|Metazoa,3D3XP@33213|Bilateria,483A9@7711|Chordata,499PK@7742|Vertebrata,49YT5@7898|Actinopterygii	33208|Metazoa	-	-	-	-	-	-	-	-	-	-	-	-	-	-	-
CectChr01G00071.2.p1	8153.XP_005950436.1	6.93E-146	431	2CNH9@1|root,2QWAF@2759|Eukaryota,39UPH@33154|Opisthokonta,3BNKZ@33208|Metazoa,3D3XP@33213|Bilateria,483A9@7711|Chordata,499PK@7742|Vertebrata,49YT5@7898|Actinopterygii	33208|Metazoa	-	-	-	-	-	-	-	-	-	-	-	-	-	-	-
CectChr01G00071.3.p1	8153.XP_005950436.1	3.22E-79	253	2CNH9@1|root,2QWAF@2759|Eukaryota,39UPH@33154|Opisthokonta,3BNKZ@33208|Metazoa,3D3XP@33213|Bilateria,483A9@7711|Chordata,499PK@7742|Vertebrata,49YT5@7898|Actinopterygii	33208|Metazoa	-	-	-	-	-	-	-	-	-	-	-	-	-	-	-
CectChr01G00071.4.p1	8153.XP_005950436.1	4.65E-138	410	2CNH9@1|root,2QWAF@2759|Eukaryota,39UPH@33154|Opisthokonta,3BNKZ@33208|Metazoa,3D3XP@33213|Bilateria,483A9@7711|Chordata,499PK@7742|Vertebrata,49YT5@7898|Actinopterygii	33208|Metazoa	-	-	-	-	-	-	-	-	-	-	-	-	-	-	-
CectChr01G00072.1.p1	7994.ENSAMXP00000018843	2.79E-56	195	2CYGP@1|root,2S4A4@2759|Eukaryota,38M41@33154|Opisthokonta,3BDBH@33208|Metazoa,3D34Z@33213|Bilateria,48DE1@7711|Chordata,49A32@7742|Vertebrata,4A9GZ@7898|Actinopterygii	33208|Metazoa	S	Function to find	-	-	-	ko:K12798,ko:K12801	ko04621,map04621	-	-	-	ko00000,ko00001,ko04131	-	-	-	CARD,FIIND,PYRIN
CectChr01G00073.1.p1	8010.XP_010869721.1	3.89E-09	60.1	28KE8@1|root,2QSV4@2759|Eukaryota,38DTK@33154|Opisthokonta,3B9PW@33208|Metazoa,3CRE8@33213|Bilateria,487SW@7711|Chordata,48YNP@7742|Vertebrata,49SZK@7898|Actinopterygii	33208|Metazoa	S	Axonemal dynein light chain domain containing 1	AXDND1	-	-	-	-	-	-	-	-	-	-	-	Ax_dynein_light
CectChr01G00074.1.p1	7994.ENSAMXP00000016361	0	969	2CNAE@1|root,2QUSX@2759|Eukaryota,38VIU@33154|Opisthokonta,3BCYD@33208|Metazoa,3CU1N@33213|Bilateria,48664@7711|Chordata,48W64@7742|Vertebrata,49V9A@7898|Actinopterygii	33208|Metazoa	S	Transglutaminase 2b	TGM2	GO:0000166,GO:0001763,GO:0001882,GO:0001883,GO:0001974,GO:0002009,GO:0003674,GO:0003810,GO:0003824,GO:0005488,GO:0005509,GO:0005515,GO:0005525,GO:0005575,GO:0005576,GO:0005622,GO:0005623,GO:0005737,GO:0005739,GO:0005829,GO:0005886,GO:0006464,GO:0006807,GO:0006810,GO:0006873,GO:0006874,GO:0006875,GO:0006897,GO:0006909,GO:0007154,GO:0007165,GO:0007186,GO:0007200,GO:0007204,GO:0007275,GO:0007431,GO:…	2.3.2.13	ko:K05625	ko05016,map05016	-	-	-	ko00000,ko00001,ko01000,ko04516	-	-	-	Transglut_C,Transglut_N,Transglut_core
CectChr01G00074.2.p1	7994.ENSAMXP00000016361	0	973	2CNAE@1|root,2QUSX@2759|Eukaryota,38VIU@33154|Opisthokonta,3BCYD@33208|Metazoa,3CU1N@33213|Bilateria,48664@7711|Chordata,48W64@7742|Vertebrata,49V9A@7898|Actinopterygii	33208|Metazoa	S	Transglutaminase 2b	TGM2	GO:0000166,GO:0001763,GO:0001882,GO:0001883,GO:0001974,GO:0002009,GO:0003674,GO:0003810,GO:0003824,GO:0005488,GO:0005509,GO:0005515,GO:0005525,GO:0005575,GO:0005576,GO:0005622,GO:0005623,GO:0005737,GO:0005739,GO:0005829,GO:0005886,GO:0006464,GO:0006807,GO:0006810,GO:0006873,GO:0006874,GO:0006875,GO:0006897,GO:0006909,GO:0007154,GO:0007165,GO:0007186,GO:0007200,GO:0007204,GO:0007275,GO:0007431,GO:…	2.3.2.13	ko:K05625	ko05016,map05016	-	-	-	ko00000,ko00001,ko01000,ko04516	-	-	-	Transglut_C,Transglut_N,Transglut_core
CectChr01G00075.1.p1	7955.ENSDARP00000078007	1.55E-34	121	2E0YN@1|root,2S8BT@2759|Eukaryota,3A9C8@33154|Opisthokonta,3BTXH@33208|Metazoa,3D9QU@33213|Bilateria,48FHE@7711|Chordata,49DNG@7742|Vertebrata,4A4RK@7898|Actinopterygii	33208|Metazoa	S	Chromosome 19 open reading frame 53	C19orf53	GO:0005575,GO:0005622,GO:0005623,GO:0005634,GO:0005730,GO:0031974,GO:0031981,GO:0043226,GO:0043227,GO:0043228,GO:0043229,GO:0043231,GO:0043232,GO:0043233,GO:0044422,GO:0044424,GO:0044428,GO:0044446,GO:0044464,GO:0070013	-	-	-	-	-	-	-	-	-	-	DUF2462
CectChr01G00076.1.p1	7955.ENSDARP00000032748	3.30E-302	846	KOG1676@1|root,KOG1676@2759|Eukaryota,38H75@33154|Opisthokonta,3BHJ2@33208|Metazoa,3CTFY@33213|Bilateria,4872V@7711|Chordata,492GI@7742|Vertebrata,49UUT@7898|Actinopterygii	33208|Metazoa	A	KH-type splicing regulatory protein	KHSRP	GO:0000003,GO:0000375,GO:0000381,GO:0001505,GO:0003674,GO:0003676,GO:0003723,GO:0003729,GO:0003730,GO:0005488,GO:0005515,GO:0005575,GO:0005622,GO:0005623,GO:0005634,GO:0005654,GO:0005737,GO:0005829,GO:0006139,GO:0006396,GO:0006397,GO:0006401,GO:0006402,GO:0006417,GO:0006725,GO:0006807,GO:0007276,GO:0007283,GO:0008150,GO:0008152,GO:0008380,GO:0009056,GO:0009057,GO:0009889,GO:0009890,GO:0009892,GO:…	-	ko:K13210	-	-	-	-	ko00000,ko03019,ko03041	-	-	-	DUF1897,KH_1
CectChr01G00077.1.p1	7955.ENSDARP00000119348	1.18E-73	249	2E4P5@1|root,2SBIG@2759|Eukaryota,393V2@33154|Opisthokonta,3BCM1@33208|Metazoa,3D37D@33213|Bilateria,486FX@7711|Chordata,49G1A@7742|Vertebrata	33208|Metazoa	S	Fish-specific NACHT associated domain	NLRP12	-	-	ko:K12800,ko:K20865	ko04217,ko04621,ko05133,ko05164,map04217,map04621,map05133,map05164	-	-	-	ko00000,ko00001,ko04131	-	-	-	FISNA,LRR_6,NACHT,PRY,SPRY
CectChr01G00077.2.p1	7955.ENSDARP00000101267	1.48e-312	902	2E4P5@1|root,2SBIG@2759|Eukaryota,393V2@33154|Opisthokonta,3BCM1@33208|Metazoa,3D37D@33213|Bilateria,486FX@7711|Chordata,49G1A@7742|Vertebrata	33208|Metazoa	S	Fish-specific NACHT associated domain	NLRP12	-	-	ko:K12800,ko:K20865	ko04217,ko04621,ko05133,ko05164,map04217,map04621,map05133,map05164	-	-	-	ko00000,ko00001,ko04131	-	-	-	FISNA,LRR_6,NACHT,PRY,SPRY
CectChr01G00079.1.p1	8090.ENSORLP00000023037	1.08E-286	786	COG0513@1|root,KOG0328@2759|Eukaryota,39J7A@33154|Opisthokonta,3CNWK@33208|Metazoa,3CZ1Y@33213|Bilateria,481T3@7711|Chordata,4952Q@7742|Vertebrata,49R8P@7898|Actinopterygii	33208|Metazoa	A	Eukaryotic translation initiation factor 4A, isoform 3	EIF4A3	GO:0000003,GO:0000166,GO:0000184,GO:0000375,GO:0000377,GO:0000381,GO:0000398,GO:0000578,GO:0000956,GO:0001501,GO:0003002,GO:0003006,GO:0003674,GO:0003676,GO:0003723,GO:0003724,GO:0003727,GO:0003729,GO:0003824,GO:0004004,GO:0004386,GO:0005488,GO:0005515,GO:0005524,GO:0005575,GO:0005622,GO:0005623,GO:0005634,GO:0005654,GO:0005681,GO:0005730,GO:0005737,GO:0005829,GO:0006139,GO:0006325,GO:0006355,GO:…	3.6.4.13	ko:K13025	ko03013,ko03015,ko03040,map03013,map03015,map03040	M00430	-	-	ko00000,ko00001,ko00002,ko01000,ko03009,ko03012,ko03019,ko03041	-	-	-	DEAD,Helicase_C
CectChr01G00079.2.p1	8090.ENSORLP00000023037	7.93E-291	794	COG0513@1|root,KOG0328@2759|Eukaryota,39J7A@33154|Opisthokonta,3CNWK@33208|Metazoa,3CZ1Y@33213|Bilateria,481T3@7711|Chordata,4952Q@7742|Vertebrata,49R8P@7898|Actinopterygii	33208|Metazoa	A	Eukaryotic translation initiation factor 4A, isoform 3	EIF4A3	GO:0000003,GO:0000166,GO:0000184,GO:0000375,GO:0000377,GO:0000381,GO:0000398,GO:0000578,GO:0000956,GO:0001501,GO:0003002,GO:0003006,GO:0003674,GO:0003676,GO:0003723,GO:0003724,GO:0003727,GO:0003729,GO:0003824,GO:0004004,GO:0004386,GO:0005488,GO:0005515,GO:0005524,GO:0005575,GO:0005622,GO:0005623,GO:0005634,GO:0005654,GO:0005681,GO:0005730,GO:0005737,GO:0005829,GO:0006139,GO:0006325,GO:0006355,GO:…	3.6.4.13	ko:K13025	ko03013,ko03015,ko03040,map03013,map03015,map03040	M00430	-	-	ko00000,ko00001,ko00002,ko01000,ko03009,ko03012,ko03019,ko03041	-	-	-	DEAD,Helicase_C
CectChr01G00080.1.p1	7955.ENSDARP00000070519	6.98E-146	438	COG5068@1|root,KOG0015@2759|Eukaryota,3A3RB@33154|Opisthokonta,3BM6I@33208|Metazoa,3CU2R@33213|Bilateria,482PB@7711|Chordata,49673@7742|Vertebrata,4A1PZ@7898|Actinopterygii	33208|Metazoa	K	Serum response factor	bs	GO:0001708,GO:0001763,GO:0002009,GO:0002164,GO:0002165,GO:0002168,GO:0003008,GO:0003674,GO:0005488,GO:0005515,GO:0005575,GO:0005622,GO:0005623,GO:0005634,GO:0006355,GO:0006357,GO:0007275,GO:0007424,GO:0007430,GO:0007444,GO:0007472,GO:0007475,GO:0007476,GO:0007552,GO:0007560,GO:0007610,GO:0007611,GO:0007613,GO:0007614,GO:0008134,GO:0008150,GO:0008586,GO:0008587,GO:0009653,GO:0009791,GO:0009886,GO:…	-	ko:K04378	ko04010,ko04022,ko05166,ko05203,map04010,map04022,map05166,map05203	-	-	-	ko00000,ko00001,ko03000	-	-	-	SRF-TF
CectChr01G00081.1.p1	7994.ENSAMXP00000024974	3.02E-239	678	KOG2701@1|root,KOG2701@2759|Eukaryota,38GZI@33154|Opisthokonta,3BARN@33208|Metazoa,3CUTD@33213|Bilateria,47ZVU@7711|Chordata,496PG@7742|Vertebrata,4A0KR@7898|Actinopterygii	33208|Metazoa	S	Coiled-coil domain containing 93	CCDC93	GO:0005575,GO:0005622,GO:0005623,GO:0006810,GO:0006892,GO:0006893,GO:0008150,GO:0016192,GO:0043226,GO:0043227,GO:0043229,GO:0043231,GO:0044424,GO:0044464,GO:0048193,GO:0051179,GO:0051234,GO:0098876	-	-	-	-	-	-	-	-	-	-	KOG2701
CectChr01G00081.2.p1	7994.ENSAMXP00000024974	0	883	KOG2701@1|root,KOG2701@2759|Eukaryota,38GZI@33154|Opisthokonta,3BARN@33208|Metazoa,3CUTD@33213|Bilateria,47ZVU@7711|Chordata,496PG@7742|Vertebrata,4A0KR@7898|Actinopterygii	33208|Metazoa	S	Coiled-coil domain containing 93	CCDC93	GO:0005575,GO:0005622,GO:0005623,GO:0006810,GO:0006892,GO:0006893,GO:0008150,GO:0016192,GO:0043226,GO:0043227,GO:0043229,GO:0043231,GO:0044424,GO:0044464,GO:0048193,GO:0051179,GO:0051234,GO:0098876	-	-	-	-	-	-	-	-	-	-	KOG2701
CectChr01G00082.1.p1	8010.XP_010903137.1	1.27E-102	313	KOG1217@1|root,KOG1217@2759|Eukaryota,38BY1@33154|Opisthokonta,3BCVY@33208|Metazoa,3CV6P@33213|Bilateria,480FW@7711|Chordata,48XTB@7742|Vertebrata,49Y8G@7898|Actinopterygii	33208|Metazoa	T	fibulin-like extracellular matrix protein	EFEMP1	GO:0001654,GO:0003008,GO:0003674,GO:0003824,GO:0004672,GO:0004713,GO:0004714,GO:0004888,GO:0005006,GO:0005102,GO:0005154,GO:0005488,GO:0005515,GO:0005575,GO:0005576,GO:0005604,GO:0005615,GO:0005622,GO:0005623,GO:0005737,GO:0006355,GO:0006464,GO:0006468,GO:0006793,GO:0006796,GO:0006807,GO:0007154,GO:0007165,GO:0007166,GO:0007167,GO:0007169,GO:0007173,GO:0007275,GO:0007399,GO:0007423,GO:0007600,GO:…	-	ko:K18262	-	-	-	-	ko00000,ko04147	-	-	-	EGF_CA
CectChr01G00083.1.p1	7955.ENSDARP00000126817	1.03E-108	335	2CNH9@1|root,2QWAF@2759|Eukaryota,39UPH@33154|Opisthokonta,3BNKZ@33208|Metazoa,3D3XP@33213|Bilateria,483A9@7711|Chordata,499PK@7742|Vertebrata,49YT5@7898|Actinopterygii	33208|Metazoa	-	-	-	-	-	-	-	-	-	-	-	-	-	-	-
CectChr01G00083.2.p1	7955.ENSDARP00000126817	2.66E-148	442	2CNH9@1|root,2QWAF@2759|Eukaryota,39UPH@33154|Opisthokonta,3BNKZ@33208|Metazoa,3D3XP@33213|Bilateria,483A9@7711|Chordata,499PK@7742|Vertebrata,49YT5@7898|Actinopterygii	33208|Metazoa	-	-	-	-	-	-	-	-	-	-	-	-	-	-	-
CectChr01G00084.1.p1	7955.ENSDARP00000116247	4.37E-228	677	2E4P5@1|root,2SBIG@2759|Eukaryota,393V2@33154|Opisthokonta,3BCM1@33208|Metazoa,3D37D@33213|Bilateria	33208|Metazoa	S	NACHT, LRR and PYD domains-containing protein	NLRP12	-	-	ko:K12800,ko:K20865	ko04217,ko04621,ko05133,ko05164,map04217,map04621,map05133,map05164	-	-	-	ko00000,ko00001,ko04131	-	-	-	FISNA,LRR_6,NACHT,PRY,SPRY
CectChr01G00085.1.p1	8010.XP_010867070.1	5.53E-68	234	COG2373@1|root,KOG1366@2759|Eukaryota,38EBJ@33154|Opisthokonta,3BBY3@33208|Metazoa,3CYVE@33213|Bilateria,480FU@7711|Chordata,49297@7742|Vertebrata,49PXY@7898|Actinopterygii	33208|Metazoa	O	complement	C3	GO:0000323,GO:0001664,GO:0001775,GO:0001796,GO:0001798,GO:0001817,GO:0001819,GO:0001932,GO:0001934,GO:0001969,GO:0001970,GO:0002250,GO:0002252,GO:0002253,GO:0002263,GO:0002274,GO:0002275,GO:0002283,GO:0002366,GO:0002376,GO:0002443,GO:0002444,GO:0002446,GO:0002449,GO:0002455,GO:0002460,GO:0002507,GO:0002520,GO:0002673,GO:0002675,GO:0002682,GO:0002684,GO:0002697,GO:0002699,GO:0002703,GO:0002705,GO:…	-	ko:K03989,ko:K03990,ko:K03994,ko:K06530	ko04145,ko04610,ko05020,ko05133,ko05134,ko05140,ko05142,ko05150,ko05152,ko05167,ko05168,ko05203,ko05322,map04145,map04610,map05020,map05133,map05134,map05140,map05142,map05150,map05152,map05167,map05168,map05203,map05322	-	-	-	ko00000,ko00001,ko04090,ko04131,ko04147,ko04516	-	-	-	A2M,A2M_N,A2M_N_2,A2M_comp,A2M_recep,ANATO,NTR,Thiol-ester_cl
CectChr01G00085.2.p1	7955.ENSDARP00000064201	3.15E-58	195	COG2373@1|root,KOG1366@2759|Eukaryota,38EBJ@33154|Opisthokonta,3BBY3@33208|Metazoa,3CYVE@33213|Bilateria,480FU@7711|Chordata,49297@7742|Vertebrata,49PXY@7898|Actinopterygii	33208|Metazoa	O	complement	C3	GO:0000323,GO:0001664,GO:0001775,GO:0001796,GO:0001798,GO:0001817,GO:0001819,GO:0001932,GO:0001934,GO:0001969,GO:0001970,GO:0002250,GO:0002252,GO:0002253,GO:0002263,GO:0002274,GO:0002275,GO:0002283,GO:0002366,GO:0002376,GO:0002443,GO:0002444,GO:0002446,GO:0002449,GO:0002455,GO:0002460,GO:0002507,GO:0002520,GO:0002673,GO:0002675,GO:0002682,GO:0002684,GO:0002697,GO:0002699,GO:0002703,GO:0002705,GO:…	-	ko:K03989,ko:K03990,ko:K03994,ko:K06530	ko04145,ko04610,ko05020,ko05133,ko05134,ko05140,ko05142,ko05150,ko05152,ko05167,ko05168,ko05203,ko05322,map04145,map04610,map05020,map05133,map05134,map05140,map05142,map05150,map05152,map05167,map05168,map05203,map05322	-	-	-	ko00000,ko00001,ko04090,ko04131,ko04147,ko04516	-	-	-	A2M,A2M_N,A2M_N_2,A2M_comp,A2M_recep,ANATO,NTR,Thiol-ester_cl
CectChr01G00085.3.p1	8010.XP_010867070.1	0	1707	COG2373@1|root,KOG1366@2759|Eukaryota,38EBJ@33154|Opisthokonta,3BBY3@33208|Metazoa,3CYVE@33213|Bilateria,480FU@7711|Chordata,49297@7742|Vertebrata,49PXY@7898|Actinopterygii	33208|Metazoa	O	complement	C3	GO:0000323,GO:0001664,GO:0001775,GO:0001796,GO:0001798,GO:0001817,GO:0001819,GO:0001932,GO:0001934,GO:0001969,GO:0001970,GO:0002250,GO:0002252,GO:0002253,GO:0002263,GO:0002274,GO:0002275,GO:0002283,GO:0002366,GO:0002376,GO:0002443,GO:0002444,GO:0002446,GO:0002449,GO:0002455,GO:0002460,GO:0002507,GO:0002520,GO:0002673,GO:0002675,GO:0002682,GO:0002684,GO:0002697,GO:0002699,GO:0002703,GO:0002705,GO:…	-	ko:K03989,ko:K03990,ko:K03994,ko:K06530	ko04145,ko04610,ko05020,ko05133,ko05134,ko05140,ko05142,ko05150,ko05152,ko05167,ko05168,ko05203,ko05322,map04145,map04610,map05020,map05133,map05134,map05140,map05142,map05150,map05152,map05167,map05168,map05203,map05322	-	-	-	ko00000,ko00001,ko04090,ko04131,ko04147,ko04516	-	-	-	A2M,A2M_N,A2M_N_2,A2M_comp,A2M_recep,ANATO,NTR,Thiol-ester_cl
CectChr01G00086.1.p1	8010.XP_010867070.1	4.61E-67	229	COG2373@1|root,KOG1366@2759|Eukaryota,38EBJ@33154|Opisthokonta,3BBY3@33208|Metazoa,3CYVE@33213|Bilateria,480FU@7711|Chordata,49297@7742|Vertebrata,49PXY@7898|Actinopterygii	33208|Metazoa	O	complement	C3	GO:0000323,GO:0001664,GO:0001775,GO:0001796,GO:0001798,GO:0001817,GO:0001819,GO:0001932,GO:0001934,GO:0001969,GO:0001970,GO:0002250,GO:0002252,GO:0002253,GO:0002263,GO:0002274,GO:0002275,GO:0002283,GO:0002366,GO:0002376,GO:0002443,GO:0002444,GO:0002446,GO:0002449,GO:0002455,GO:0002460,GO:0002507,GO:0002520,GO:0002673,GO:0002675,GO:0002682,GO:0002684,GO:0002697,GO:0002699,GO:0002703,GO:0002705,GO:…	-	ko:K03989,ko:K03990,ko:K03994,ko:K06530	ko04145,ko04610,ko05020,ko05133,ko05134,ko05140,ko05142,ko05150,ko05152,ko05167,ko05168,ko05203,ko05322,map04145,map04610,map05020,map05133,map05134,map05140,map05142,map05150,map05152,map05167,map05168,map05203,map05322	-	-	-	ko00000,ko00001,ko04090,ko04131,ko04147,ko04516	-	-	-	A2M,A2M_N,A2M_N_2,A2M_comp,A2M_recep,ANATO,NTR,Thiol-ester_cl
CectChr01G00086.2.p1	7955.ENSDARP00000117916	7.65E-152	474	COG2373@1|root,KOG1366@2759|Eukaryota,38EBJ@33154|Opisthokonta,3BBY3@33208|Metazoa,3CYVE@33213|Bilateria,480FU@7711|Chordata,49297@7742|Vertebrata,49PXY@7898|Actinopterygii	33208|Metazoa	O	complement	C3	GO:0000323,GO:0001664,GO:0001775,GO:0001796,GO:0001798,GO:0001817,GO:0001819,GO:0001932,GO:0001934,GO:0001969,GO:0001970,GO:0002250,GO:0002252,GO:0002253,GO:0002263,GO:0002274,GO:0002275,GO:0002283,GO:0002366,GO:0002376,GO:0002443,GO:0002444,GO:0002446,GO:0002449,GO:0002455,GO:0002460,GO:0002507,GO:0002520,GO:0002673,GO:0002675,GO:0002682,GO:0002684,GO:0002697,GO:0002699,GO:0002703,GO:0002705,GO:…	-	ko:K03989,ko:K03990,ko:K03994,ko:K06530	ko04145,ko04610,ko05020,ko05133,ko05134,ko05140,ko05142,ko05150,ko05152,ko05167,ko05168,ko05203,ko05322,map04145,map04610,map05020,map05133,map05134,map05140,map05142,map05150,map05152,map05167,map05168,map05203,map05322	-	-	-	ko00000,ko00001,ko04090,ko04131,ko04147,ko04516	-	-	-	A2M,A2M_N,A2M_N_2,A2M_comp,A2M_recep,ANATO,NTR,Thiol-ester_cl
CectChr01G00086.3.p1	8010.XP_010867070.1	4.72E-58	203	COG2373@1|root,KOG1366@2759|Eukaryota,38EBJ@33154|Opisthokonta,3BBY3@33208|Metazoa,3CYVE@33213|Bilateria,480FU@7711|Chordata,49297@7742|Vertebrata,49PXY@7898|Actinopterygii	33208|Metazoa	O	complement	C3	GO:0000323,GO:0001664,GO:0001775,GO:0001796,GO:0001798,GO:0001817,GO:0001819,GO:0001932,GO:0001934,GO:0001969,GO:0001970,GO:0002250,GO:0002252,GO:0002253,GO:0002263,GO:0002274,GO:0002275,GO:0002283,GO:0002366,GO:0002376,GO:0002443,GO:0002444,GO:0002446,GO:0002449,GO:0002455,GO:0002460,GO:0002507,GO:0002520,GO:0002673,GO:0002675,GO:0002682,GO:0002684,GO:0002697,GO:0002699,GO:0002703,GO:0002705,GO:…	-	ko:K03989,ko:K03990,ko:K03994,ko:K06530	ko04145,ko04610,ko05020,ko05133,ko05134,ko05140,ko05142,ko05150,ko05152,ko05167,ko05168,ko05203,ko05322,map04145,map04610,map05020,map05133,map05134,map05140,map05142,map05150,map05152,map05167,map05168,map05203,map05322	-	-	-	ko00000,ko00001,ko04090,ko04131,ko04147,ko04516	-	-	-	A2M,A2M_N,A2M_N_2,A2M_comp,A2M_recep,ANATO,NTR,Thiol-ester_cl
CectChr01G00086.4.p1	8010.XP_010867070.1	1.68E-158	496	COG2373@1|root,KOG1366@2759|Eukaryota,38EBJ@33154|Opisthokonta,3BBY3@33208|Metazoa,3CYVE@33213|Bilateria,480FU@7711|Chordata,49297@7742|Vertebrata,49PXY@7898|Actinopterygii	33208|Metazoa	O	complement	C3	GO:0000323,GO:0001664,GO:0001775,GO:0001796,GO:0001798,GO:0001817,GO:0001819,GO:0001932,GO:0001934,GO:0001969,GO:0001970,GO:0002250,GO:0002252,GO:0002253,GO:0002263,GO:0002274,GO:0002275,GO:0002283,GO:0002366,GO:0002376,GO:0002443,GO:0002444,GO:0002446,GO:0002449,GO:0002455,GO:0002460,GO:0002507,GO:0002520,GO:0002673,GO:0002675,GO:0002682,GO:0002684,GO:0002697,GO:0002699,GO:0002703,GO:0002705,GO:…	-	ko:K03989,ko:K03990,ko:K03994,ko:K06530	ko04145,ko04610,ko05020,ko05133,ko05134,ko05140,ko05142,ko05150,ko05152,ko05167,ko05168,ko05203,ko05322,map04145,map04610,map05020,map05133,map05134,map05140,map05142,map05150,map05152,map05167,map05168,map05203,map05322	-	-	-	ko00000,ko00001,ko04090,ko04131,ko04147,ko04516	-	-	-	A2M,A2M_N,A2M_N_2,A2M_comp,A2M_recep,ANATO,NTR,Thiol-ester_cl
CectChr01G00086.5.p1	8010.XP_010867070.1	8.21E-274	809	COG2373@1|root,KOG1366@2759|Eukaryota,38EBJ@33154|Opisthokonta,3BBY3@33208|Metazoa,3CYVE@33213|Bilateria,480FU@7711|Chordata,49297@7742|Vertebrata,49PXY@7898|Actinopterygii	33208|Metazoa	O	complement	C3	GO:0000323,GO:0001664,GO:0001775,GO:0001796,GO:0001798,GO:0001817,GO:0001819,GO:0001932,GO:0001934,GO:0001969,GO:0001970,GO:0002250,GO:0002252,GO:0002253,GO:0002263,GO:0002274,GO:0002275,GO:0002283,GO:0002366,GO:0002376,GO:0002443,GO:0002444,GO:0002446,GO:0002449,GO:0002455,GO:0002460,GO:0002507,GO:0002520,GO:0002673,GO:0002675,GO:0002682,GO:0002684,GO:0002697,GO:0002699,GO:0002703,GO:0002705,GO:…	-	ko:K03989,ko:K03990,ko:K03994,ko:K06530	ko04145,ko04610,ko05020,ko05133,ko05134,ko05140,ko05142,ko05150,ko05152,ko05167,ko05168,ko05203,ko05322,map04145,map04610,map05020,map05133,map05134,map05140,map05142,map05150,map05152,map05167,map05168,map05203,map05322	-	-	-	ko00000,ko00001,ko04090,ko04131,ko04147,ko04516	-	-	-	A2M,A2M_N,A2M_N_2,A2M_comp,A2M_recep,ANATO,NTR,Thiol-ester_cl
CectChr01G00086.6.p1	8010.XP_010867070.1	0	1923	COG2373@1|root,KOG1366@2759|Eukaryota,38EBJ@33154|Opisthokonta,3BBY3@33208|Metazoa,3CYVE@33213|Bilateria,480FU@7711|Chordata,49297@7742|Vertebrata,49PXY@7898|Actinopterygii	33208|Metazoa	O	complement	C3	GO:0000323,GO:0001664,GO:0001775,GO:0001796,GO:0001798,GO:0001817,GO:0001819,GO:0001932,GO:0001934,GO:0001969,GO:0001970,GO:0002250,GO:0002252,GO:0002253,GO:0002263,GO:0002274,GO:0002275,GO:0002283,GO:0002366,GO:0002376,GO:0002443,GO:0002444,GO:0002446,GO:0002449,GO:0002455,GO:0002460,GO:0002507,GO:0002520,GO:0002673,GO:0002675,GO:0002682,GO:0002684,GO:0002697,GO:0002699,GO:0002703,GO:0002705,GO:…	-	ko:K03989,ko:K03990,ko:K03994,ko:K06530	ko04145,ko04610,ko05020,ko05133,ko05134,ko05140,ko05142,ko05150,ko05152,ko05167,ko05168,ko05203,ko05322,map04145,map04610,map05020,map05133,map05134,map05140,map05142,map05150,map05152,map05167,map05168,map05203,map05322	-	-	-	ko00000,ko00001,ko04090,ko04131,ko04147,ko04516	-	-	-	A2M,A2M_N,A2M_N_2,A2M_comp,A2M_recep,ANATO,NTR,Thiol-ester_cl
CectChr01G00086.7.p1	8010.XP_010867070.1	0	1934	COG2373@1|root,KOG1366@2759|Eukaryota,38EBJ@33154|Opisthokonta,3BBY3@33208|Metazoa,3CYVE@33213|Bilateria,480FU@7711|Chordata,49297@7742|Vertebrata,49PXY@7898|Actinopterygii	33208|Metazoa	O	complement	C3	GO:0000323,GO:0001664,GO:0001775,GO:0001796,GO:0001798,GO:0001817,GO:0001819,GO:0001932,GO:0001934,GO:0001969,GO:0001970,GO:0002250,GO:0002252,GO:0002253,GO:0002263,GO:0002274,GO:0002275,GO:0002283,GO:0002366,GO:0002376,GO:0002443,GO:0002444,GO:0002446,GO:0002449,GO:0002455,GO:0002460,GO:0002507,GO:0002520,GO:0002673,GO:0002675,GO:0002682,GO:0002684,GO:0002697,GO:0002699,GO:0002703,GO:0002705,GO:…	-	ko:K03989,ko:K03990,ko:K03994,ko:K06530	ko04145,ko04610,ko05020,ko05133,ko05134,ko05140,ko05142,ko05150,ko05152,ko05167,ko05168,ko05203,ko05322,map04145,map04610,map05020,map05133,map05134,map05140,map05142,map05150,map05152,map05167,map05168,map05203,map05322	-	-	-	ko00000,ko00001,ko04090,ko04131,ko04147,ko04516	-	-	-	A2M,A2M_N,A2M_N_2,A2M_comp,A2M_recep,ANATO,NTR,Thiol-ester_cl
CectChr01G00087.1.p2	8010.XP_010867070.1	5.28E-72	244	COG2373@1|root,KOG1366@2759|Eukaryota,38EBJ@33154|Opisthokonta,3BBY3@33208|Metazoa,3CYVE@33213|Bilateria,480FU@7711|Chordata,49297@7742|Vertebrata,49PXY@7898|Actinopterygii	33208|Metazoa	O	complement	C3	GO:0000323,GO:0001664,GO:0001775,GO:0001796,GO:0001798,GO:0001817,GO:0001819,GO:0001932,GO:0001934,GO:0001969,GO:0001970,GO:0002250,GO:0002252,GO:0002253,GO:0002263,GO:0002274,GO:0002275,GO:0002283,GO:0002366,GO:0002376,GO:0002443,GO:0002444,GO:0002446,GO:0002449,GO:0002455,GO:0002460,GO:0002507,GO:0002520,GO:0002673,GO:0002675,GO:0002682,GO:0002684,GO:0002697,GO:0002699,GO:0002703,GO:0002705,GO:…	-	ko:K03989,ko:K03990,ko:K03994,ko:K06530	ko04145,ko04610,ko05020,ko05133,ko05134,ko05140,ko05142,ko05150,ko05152,ko05167,ko05168,ko05203,ko05322,map04145,map04610,map05020,map05133,map05134,map05140,map05142,map05150,map05152,map05167,map05168,map05203,map05322	-	-	-	ko00000,ko00001,ko04090,ko04131,ko04147,ko04516	-	-	-	A2M,A2M_N,A2M_N_2,A2M_comp,A2M_recep,ANATO,NTR,Thiol-ester_cl
CectChr01G00087.2.p1	8010.XP_010867070.1	2.30E-59	207	COG2373@1|root,KOG1366@2759|Eukaryota,38EBJ@33154|Opisthokonta,3BBY3@33208|Metazoa,3CYVE@33213|Bilateria,480FU@7711|Chordata,49297@7742|Vertebrata,49PXY@7898|Actinopterygii	33208|Metazoa	O	complement	C3	GO:0000323,GO:0001664,GO:0001775,GO:0001796,GO:0001798,GO:0001817,GO:0001819,GO:0001932,GO:0001934,GO:0001969,GO:0001970,GO:0002250,GO:0002252,GO:0002253,GO:0002263,GO:0002274,GO:0002275,GO:0002283,GO:0002366,GO:0002376,GO:0002443,GO:0002444,GO:0002446,GO:0002449,GO:0002455,GO:0002460,GO:0002507,GO:0002520,GO:0002673,GO:0002675,GO:0002682,GO:0002684,GO:0002697,GO:0002699,GO:0002703,GO:0002705,GO:…	-	ko:K03989,ko:K03990,ko:K03994,ko:K06530	ko04145,ko04610,ko05020,ko05133,ko05134,ko05140,ko05142,ko05150,ko05152,ko05167,ko05168,ko05203,ko05322,map04145,map04610,map05020,map05133,map05134,map05140,map05142,map05150,map05152,map05167,map05168,map05203,map05322	-	-	-	ko00000,ko00001,ko04090,ko04131,ko04147,ko04516	-	-	-	A2M,A2M_N,A2M_N_2,A2M_comp,A2M_recep,ANATO,NTR,Thiol-ester_cl
CectChr01G00087.3.p1	8010.XP_010867070.1	8.49E-160	500	COG2373@1|root,KOG1366@2759|Eukaryota,38EBJ@33154|Opisthokonta,3BBY3@33208|Metazoa,3CYVE@33213|Bilateria,480FU@7711|Chordata,49297@7742|Vertebrata,49PXY@7898|Actinopterygii	33208|Metazoa	O	complement	C3	GO:0000323,GO:0001664,GO:0001775,GO:0001796,GO:0001798,GO:0001817,GO:0001819,GO:0001932,GO:0001934,GO:0001969,GO:0001970,GO:0002250,GO:0002252,GO:0002253,GO:0002263,GO:0002274,GO:0002275,GO:0002283,GO:0002366,GO:0002376,GO:0002443,GO:0002444,GO:0002446,GO:0002449,GO:0002455,GO:0002460,GO:0002507,GO:0002520,GO:0002673,GO:0002675,GO:0002682,GO:0002684,GO:0002697,GO:0002699,GO:0002703,GO:0002705,GO:…	-	ko:K03989,ko:K03990,ko:K03994,ko:K06530	ko04145,ko04610,ko05020,ko05133,ko05134,ko05140,ko05142,ko05150,ko05152,ko05167,ko05168,ko05203,ko05322,map04145,map04610,map05020,map05133,map05134,map05140,map05142,map05150,map05152,map05167,map05168,map05203,map05322	-	-	-	ko00000,ko00001,ko04090,ko04131,ko04147,ko04516	-	-	-	A2M,A2M_N,A2M_N_2,A2M_comp,A2M_recep,ANATO,NTR,Thiol-ester_cl
CectChr01G00087.4.p1	8010.XP_010867070.1	0	1902	COG2373@1|root,KOG1366@2759|Eukaryota,38EBJ@33154|Opisthokonta,3BBY3@33208|Metazoa,3CYVE@33213|Bilateria,480FU@7711|Chordata,49297@7742|Vertebrata,49PXY@7898|Actinopterygii	33208|Metazoa	O	complement	C3	GO:0000323,GO:0001664,GO:0001775,GO:0001796,GO:0001798,GO:0001817,GO:0001819,GO:0001932,GO:0001934,GO:0001969,GO:0001970,GO:0002250,GO:0002252,GO:0002253,GO:0002263,GO:0002274,GO:0002275,GO:0002283,GO:0002366,GO:0002376,GO:0002443,GO:0002444,GO:0002446,GO:0002449,GO:0002455,GO:0002460,GO:0002507,GO:0002520,GO:0002673,GO:0002675,GO:0002682,GO:0002684,GO:0002697,GO:0002699,GO:0002703,GO:0002705,GO:…	-	ko:K03989,ko:K03990,ko:K03994,ko:K06530	ko04145,ko04610,ko05020,ko05133,ko05134,ko05140,ko05142,ko05150,ko05152,ko05167,ko05168,ko05203,ko05322,map04145,map04610,map05020,map05133,map05134,map05140,map05142,map05150,map05152,map05167,map05168,map05203,map05322	-	-	-	ko00000,ko00001,ko04090,ko04131,ko04147,ko04516	-	-	-	A2M,A2M_N,A2M_N_2,A2M_comp,A2M_recep,ANATO,NTR,Thiol-ester_cl
CectChr01G00088.1.p1	8010.XP_010867070.1	2.29E-53	190	COG2373@1|root,KOG1366@2759|Eukaryota,38EBJ@33154|Opisthokonta,3BBY3@33208|Metazoa,3CYVE@33213|Bilateria,480FU@7711|Chordata,49297@7742|Vertebrata,49PXY@7898|Actinopterygii	33208|Metazoa	O	complement	C3	GO:0000323,GO:0001664,GO:0001775,GO:0001796,GO:0001798,GO:0001817,GO:0001819,GO:0001932,GO:0001934,GO:0001969,GO:0001970,GO:0002250,GO:0002252,GO:0002253,GO:0002263,GO:0002274,GO:0002275,GO:0002283,GO:0002366,GO:0002376,GO:0002443,GO:0002444,GO:0002446,GO:0002449,GO:0002455,GO:0002460,GO:0002507,GO:0002520,GO:0002673,GO:0002675,GO:0002682,GO:0002684,GO:0002697,GO:0002699,GO:0002703,GO:0002705,GO:…	-	ko:K03989,ko:K03990,ko:K03994,ko:K06530	ko04145,ko04610,ko05020,ko05133,ko05134,ko05140,ko05142,ko05150,ko05152,ko05167,ko05168,ko05203,ko05322,map04145,map04610,map05020,map05133,map05134,map05140,map05142,map05150,map05152,map05167,map05168,map05203,map05322	-	-	-	ko00000,ko00001,ko04090,ko04131,ko04147,ko04516	-	-	-	A2M,A2M_N,A2M_N_2,A2M_comp,A2M_recep,ANATO,NTR,Thiol-ester_cl
CectChr01G00088.2.p1	7955.ENSDARP00000064201	1.89E-127	384	COG2373@1|root,KOG1366@2759|Eukaryota,38EBJ@33154|Opisthokonta,3BBY3@33208|Metazoa,3CYVE@33213|Bilateria,480FU@7711|Chordata,49297@7742|Vertebrata,49PXY@7898|Actinopterygii	33208|Metazoa	O	complement	C3	GO:0000323,GO:0001664,GO:0001775,GO:0001796,GO:0001798,GO:0001817,GO:0001819,GO:0001932,GO:0001934,GO:0001969,GO:0001970,GO:0002250,GO:0002252,GO:0002253,GO:0002263,GO:0002274,GO:0002275,GO:0002283,GO:0002366,GO:0002376,GO:0002443,GO:0002444,GO:0002446,GO:0002449,GO:0002455,GO:0002460,GO:0002507,GO:0002520,GO:0002673,GO:0002675,GO:0002682,GO:0002684,GO:0002697,GO:0002699,GO:0002703,GO:0002705,GO:…	-	ko:K03989,ko:K03990,ko:K03994,ko:K06530	ko04145,ko04610,ko05020,ko05133,ko05134,ko05140,ko05142,ko05150,ko05152,ko05167,ko05168,ko05203,ko05322,map04145,map04610,map05020,map05133,map05134,map05140,map05142,map05150,map05152,map05167,map05168,map05203,map05322	-	-	-	ko00000,ko00001,ko04090,ko04131,ko04147,ko04516	-	-	-	A2M,A2M_N,A2M_N_2,A2M_comp,A2M_recep,ANATO,NTR,Thiol-ester_cl
CectChr01G00088.3.p1	8010.XP_010867070.1	0	1250	COG2373@1|root,KOG1366@2759|Eukaryota,38EBJ@33154|Opisthokonta,3BBY3@33208|Metazoa,3CYVE@33213|Bilateria,480FU@7711|Chordata,49297@7742|Vertebrata,49PXY@7898|Actinopterygii	33208|Metazoa	O	complement	C3	GO:0000323,GO:0001664,GO:0001775,GO:0001796,GO:0001798,GO:0001817,GO:0001819,GO:0001932,GO:0001934,GO:0001969,GO:0001970,GO:0002250,GO:0002252,GO:0002253,GO:0002263,GO:0002274,GO:0002275,GO:0002283,GO:0002366,GO:0002376,GO:0002443,GO:0002444,GO:0002446,GO:0002449,GO:0002455,GO:0002460,GO:0002507,GO:0002520,GO:0002673,GO:0002675,GO:0002682,GO:0002684,GO:0002697,GO:0002699,GO:0002703,GO:0002705,GO:…	-	ko:K03989,ko:K03990,ko:K03994,ko:K06530	ko04145,ko04610,ko05020,ko05133,ko05134,ko05140,ko05142,ko05150,ko05152,ko05167,ko05168,ko05203,ko05322,map04145,map04610,map05020,map05133,map05134,map05140,map05142,map05150,map05152,map05167,map05168,map05203,map05322	-	-	-	ko00000,ko00001,ko04090,ko04131,ko04147,ko04516	-	-	-	A2M,A2M_N,A2M_N_2,A2M_comp,A2M_recep,ANATO,NTR,Thiol-ester_cl
CectChr01G00089.1.p1	8010.XP_010867070.1	3.13E-55	197	COG2373@1|root,KOG1366@2759|Eukaryota,38EBJ@33154|Opisthokonta,3BBY3@33208|Metazoa,3CYVE@33213|Bilateria,480FU@7711|Chordata,49297@7742|Vertebrata,49PXY@7898|Actinopterygii	33208|Metazoa	O	complement	C3	GO:0000323,GO:0001664,GO:0001775,GO:0001796,GO:0001798,GO:0001817,GO:0001819,GO:0001932,GO:0001934,GO:0001969,GO:0001970,GO:0002250,GO:0002252,GO:0002253,GO:0002263,GO:0002274,GO:0002275,GO:0002283,GO:0002366,GO:0002376,GO:0002443,GO:0002444,GO:0002446,GO:0002449,GO:0002455,GO:0002460,GO:0002507,GO:0002520,GO:0002673,GO:0002675,GO:0002682,GO:0002684,GO:0002697,GO:0002699,GO:0002703,GO:0002705,GO:…	-	ko:K03989,ko:K03990,ko:K03994,ko:K06530	ko04145,ko04610,ko05020,ko05133,ko05134,ko05140,ko05142,ko05150,ko05152,ko05167,ko05168,ko05203,ko05322,map04145,map04610,map05020,map05133,map05134,map05140,map05142,map05150,map05152,map05167,map05168,map05203,map05322	-	-	-	ko00000,ko00001,ko04090,ko04131,ko04147,ko04516	-	-	-	A2M,A2M_N,A2M_N_2,A2M_comp,A2M_recep,ANATO,NTR,Thiol-ester_cl
CectChr01G00089.2.p1	7955.ENSDARP00000052687	1.24E-61	213	COG2373@1|root,KOG1366@2759|Eukaryota,38EBJ@33154|Opisthokonta,3BBY3@33208|Metazoa,3CYVE@33213|Bilateria,480FU@7711|Chordata,49297@7742|Vertebrata,49PXY@7898|Actinopterygii	33208|Metazoa	O	complement	C3	GO:0000323,GO:0001664,GO:0001775,GO:0001796,GO:0001798,GO:0001817,GO:0001819,GO:0001932,GO:0001934,GO:0001969,GO:0001970,GO:0002250,GO:0002252,GO:0002253,GO:0002263,GO:0002274,GO:0002275,GO:0002283,GO:0002366,GO:0002376,GO:0002443,GO:0002444,GO:0002446,GO:0002449,GO:0002455,GO:0002460,GO:0002507,GO:0002520,GO:0002673,GO:0002675,GO:0002682,GO:0002684,GO:0002697,GO:0002699,GO:0002703,GO:0002705,GO:…	-	ko:K03989,ko:K03990,ko:K03994,ko:K06530	ko04145,ko04610,ko05020,ko05133,ko05134,ko05140,ko05142,ko05150,ko05152,ko05167,ko05168,ko05203,ko05322,map04145,map04610,map05020,map05133,map05134,map05140,map05142,map05150,map05152,map05167,map05168,map05203,map05322	-	-	-	ko00000,ko00001,ko04090,ko04131,ko04147,ko04516	-	-	-	A2M,A2M_N,A2M_N_2,A2M_comp,A2M_recep,ANATO,NTR,Thiol-ester_cl
CectChr01G00089.3.p1	7955.ENSDARP00000117916	1.05E-132	421	COG2373@1|root,KOG1366@2759|Eukaryota,38EBJ@33154|Opisthokonta,3BBY3@33208|Metazoa,3CYVE@33213|Bilateria,480FU@7711|Chordata,49297@7742|Vertebrata,49PXY@7898|Actinopterygii	33208|Metazoa	O	complement	C3	GO:0000323,GO:0001664,GO:0001775,GO:0001796,GO:0001798,GO:0001817,GO:0001819,GO:0001932,GO:0001934,GO:0001969,GO:0001970,GO:0002250,GO:0002252,GO:0002253,GO:0002263,GO:0002274,GO:0002275,GO:0002283,GO:0002366,GO:0002376,GO:0002443,GO:0002444,GO:0002446,GO:0002449,GO:0002455,GO:0002460,GO:0002507,GO:0002520,GO:0002673,GO:0002675,GO:0002682,GO:0002684,GO:0002697,GO:0002699,GO:0002703,GO:0002705,GO:…	-	ko:K03989,ko:K03990,ko:K03994,ko:K06530	ko04145,ko04610,ko05020,ko05133,ko05134,ko05140,ko05142,ko05150,ko05152,ko05167,ko05168,ko05203,ko05322,map04145,map04610,map05020,map05133,map05134,map05140,map05142,map05150,map05152,map05167,map05168,map05203,map05322	-	-	-	ko00000,ko00001,ko04090,ko04131,ko04147,ko04516	-	-	-	A2M,A2M_N,A2M_N_2,A2M_comp,A2M_recep,ANATO,NTR,Thiol-ester_cl
CectChr01G00089.4.p1	8010.XP_010867070.1	1.85E-243	729	COG2373@1|root,KOG1366@2759|Eukaryota,38EBJ@33154|Opisthokonta,3BBY3@33208|Metazoa,3CYVE@33213|Bilateria,480FU@7711|Chordata,49297@7742|Vertebrata,49PXY@7898|Actinopterygii	33208|Metazoa	O	complement	C3	GO:0000323,GO:0001664,GO:0001775,GO:0001796,GO:0001798,GO:0001817,GO:0001819,GO:0001932,GO:0001934,GO:0001969,GO:0001970,GO:0002250,GO:0002252,GO:0002253,GO:0002263,GO:0002274,GO:0002275,GO:0002283,GO:0002366,GO:0002376,GO:0002443,GO:0002444,GO:0002446,GO:0002449,GO:0002455,GO:0002460,GO:0002507,GO:0002520,GO:0002673,GO:0002675,GO:0002682,GO:0002684,GO:0002697,GO:0002699,GO:0002703,GO:0002705,GO:…	-	ko:K03989,ko:K03990,ko:K03994,ko:K06530	ko04145,ko04610,ko05020,ko05133,ko05134,ko05140,ko05142,ko05150,ko05152,ko05167,ko05168,ko05203,ko05322,map04145,map04610,map05020,map05133,map05134,map05140,map05142,map05150,map05152,map05167,map05168,map05203,map05322	-	-	-	ko00000,ko00001,ko04090,ko04131,ko04147,ko04516	-	-	-	A2M,A2M_N,A2M_N_2,A2M_comp,A2M_recep,ANATO,NTR,Thiol-ester_cl
CectChr01G00089.5.p1	8010.XP_010867070.1	0	1679	COG2373@1|root,KOG1366@2759|Eukaryota,38EBJ@33154|Opisthokonta,3BBY3@33208|Metazoa,3CYVE@33213|Bilateria,480FU@7711|Chordata,49297@7742|Vertebrata,49PXY@7898|Actinopterygii	33208|Metazoa	O	complement	C3	GO:0000323,GO:0001664,GO:0001775,GO:0001796,GO:0001798,GO:0001817,GO:0001819,GO:0001932,GO:0001934,GO:0001969,GO:0001970,GO:0002250,GO:0002252,GO:0002253,GO:0002263,GO:0002274,GO:0002275,GO:0002283,GO:0002366,GO:0002376,GO:0002443,GO:0002444,GO:0002446,GO:0002449,GO:0002455,GO:0002460,GO:0002507,GO:0002520,GO:0002673,GO:0002675,GO:0002682,GO:0002684,GO:0002697,GO:0002699,GO:0002703,GO:0002705,GO:…	-	ko:K03989,ko:K03990,ko:K03994,ko:K06530	ko04145,ko04610,ko05020,ko05133,ko05134,ko05140,ko05142,ko05150,ko05152,ko05167,ko05168,ko05203,ko05322,map04145,map04610,map05020,map05133,map05134,map05140,map05142,map05150,map05152,map05167,map05168,map05203,map05322	-	-	-	ko00000,ko00001,ko04090,ko04131,ko04147,ko04516	-	-	-	A2M,A2M_N,A2M_N_2,A2M_comp,A2M_recep,ANATO,NTR,Thiol-ester_cl
CectChr01G00089.6.p1	8010.XP_010867070.1	0	1687	COG2373@1|root,KOG1366@2759|Eukaryota,38EBJ@33154|Opisthokonta,3BBY3@33208|Metazoa,3CYVE@33213|Bilateria,480FU@7711|Chordata,49297@7742|Vertebrata,49PXY@7898|Actinopterygii	33208|Metazoa	O	complement	C3	GO:0000323,GO:0001664,GO:0001775,GO:0001796,GO:0001798,GO:0001817,GO:0001819,GO:0001932,GO:0001934,GO:0001969,GO:0001970,GO:0002250,GO:0002252,GO:0002253,GO:0002263,GO:0002274,GO:0002275,GO:0002283,GO:0002366,GO:0002376,GO:0002443,GO:0002444,GO:0002446,GO:0002449,GO:0002455,GO:0002460,GO:0002507,GO:0002520,GO:0002673,GO:0002675,GO:0002682,GO:0002684,GO:0002697,GO:0002699,GO:0002703,GO:0002705,GO:…	-	ko:K03989,ko:K03990,ko:K03994,ko:K06530	ko04145,ko04610,ko05020,ko05133,ko05134,ko05140,ko05142,ko05150,ko05152,ko05167,ko05168,ko05203,ko05322,map04145,map04610,map05020,map05133,map05134,map05140,map05142,map05150,map05152,map05167,map05168,map05203,map05322	-	-	-	ko00000,ko00001,ko04090,ko04131,ko04147,ko04516	-	-	-	A2M,A2M_N,A2M_N_2,A2M_comp,A2M_recep,ANATO,NTR,Thiol-ester_cl
CectChr01G00090.1.p1	7918.ENSLOCP00000011567	2.81E-41	152	KOG3645@1|root,KOG3645@2759|Eukaryota,3AI2Y@33154|Opisthokonta,3BZ2I@33208|Metazoa,3DDD9@33213|Bilateria,48J4D@7711|Chordata,49EVQ@7742|Vertebrata,4A6SU@7898|Actinopterygii	33208|Metazoa	P	Neurotransmitter-gated ion-channel ligand binding domain	-	-	-	-	-	-	-	-	-	-	-	-	Neur_chan_LBD,Neur_chan_memb
CectChr01G00091.1.p1	244447.XP_008315512.1	6.31E-211	589	COG5023@1|root,KOG1375@2759|Eukaryota,38EHS@33154|Opisthokonta,3BDQF@33208|Metazoa,3CSPW@33213|Bilateria,482T5@7711|Chordata,48VYX@7742|Vertebrata,4A5X7@7898|Actinopterygii	33208|Metazoa	Z	Tubulin is the major constituent of microtubules. It binds two moles of GTP, one at an exchangeable site on the beta chain and one at a non-exchangeable site on the alpha chain	TUBB4A	GO:0000086,GO:0000278,GO:0003674,GO:0005488,GO:0005509,GO:0005575,GO:0005622,GO:0005623,GO:0005737,GO:0005829,GO:0005856,GO:0005874,GO:0005929,GO:0005930,GO:0006996,GO:0007049,GO:0007346,GO:0008150,GO:0009987,GO:0010389,GO:0010564,GO:0010639,GO:0015630,GO:0016043,GO:0022402,GO:0022406,GO:0022607,GO:0030030,GO:0030031,GO:0030424,GO:0031110,GO:0031111,GO:0031113,GO:0031115,GO:0031333,GO:0032271,GO:…	-	ko:K07375	ko04145,ko04540,ko05130,map04145,map04540,map05130	-	-	-	ko00000,ko00001,ko03036,ko04147,ko04812	-	-	-	Tubulin,Tubulin_C
CectChr01G00091.2.p1	244447.XP_008315512.1	2.64E-234	649	COG5023@1|root,KOG1375@2759|Eukaryota,38EHS@33154|Opisthokonta,3BDQF@33208|Metazoa,3CSPW@33213|Bilateria,482T5@7711|Chordata,48VYX@7742|Vertebrata,4A5X7@7898|Actinopterygii	33208|Metazoa	Z	Tubulin is the major constituent of microtubules. It binds two moles of GTP, one at an exchangeable site on the beta chain and one at a non-exchangeable site on the alpha chain	TUBB4A	GO:0000086,GO:0000278,GO:0003674,GO:0005488,GO:0005509,GO:0005575,GO:0005622,GO:0005623,GO:0005737,GO:0005829,GO:0005856,GO:0005874,GO:0005929,GO:0005930,GO:0006996,GO:0007049,GO:0007346,GO:0008150,GO:0009987,GO:0010389,GO:0010564,GO:0010639,GO:0015630,GO:0016043,GO:0022402,GO:0022406,GO:0022607,GO:0030030,GO:0030031,GO:0030424,GO:0031110,GO:0031111,GO:0031113,GO:0031115,GO:0031333,GO:0032271,GO:…	-	ko:K07375	ko04145,ko04540,ko05130,map04145,map04540,map05130	-	-	-	ko00000,ko00001,ko03036,ko04147,ko04812	-	-	-	Tubulin,Tubulin_C
CectChr01G00091.3.p1	244447.XP_008315512.1	1.24E-269	741	COG5023@1|root,KOG1375@2759|Eukaryota,38EHS@33154|Opisthokonta,3BDQF@33208|Metazoa,3CSPW@33213|Bilateria,482T5@7711|Chordata,48VYX@7742|Vertebrata,4A5X7@7898|Actinopterygii	33208|Metazoa	Z	Tubulin is the major constituent of microtubules. It binds two moles of GTP, one at an exchangeable site on the beta chain and one at a non-exchangeable site on the alpha chain	TUBB4A	GO:0000086,GO:0000278,GO:0003674,GO:0005488,GO:0005509,GO:0005575,GO:0005622,GO:0005623,GO:0005737,GO:0005829,GO:0005856,GO:0005874,GO:0005929,GO:0005930,GO:0006996,GO:0007049,GO:0007346,GO:0008150,GO:0009987,GO:0010389,GO:0010564,GO:0010639,GO:0015630,GO:0016043,GO:0022402,GO:0022406,GO:0022607,GO:0030030,GO:0030031,GO:0030424,GO:0031110,GO:0031111,GO:0031113,GO:0031115,GO:0031333,GO:0032271,GO:…	-	ko:K07375	ko04145,ko04540,ko05130,map04145,map04540,map05130	-	-	-	ko00000,ko00001,ko03036,ko04147,ko04812	-	-	-	Tubulin,Tubulin_C
CectChr01G00091.4.p1	69293.ENSGACP00000024944	0	890	COG5023@1|root,KOG1375@2759|Eukaryota,38EHS@33154|Opisthokonta,3BDQF@33208|Metazoa,3CSPW@33213|Bilateria,482T5@7711|Chordata,48VYX@7742|Vertebrata	33208|Metazoa	Z	Tubulin is the major constituent of microtubules. It binds two moles of GTP, one at an exchangeable site on the beta chain and one at a non-exchangeable site on the alpha chain	TUBB4A	GO:0000086,GO:0000278,GO:0003674,GO:0005488,GO:0005509,GO:0005575,GO:0005622,GO:0005623,GO:0005737,GO:0005829,GO:0005856,GO:0005874,GO:0005929,GO:0005930,GO:0006996,GO:0007049,GO:0007346,GO:0008150,GO:0009987,GO:0010389,GO:0010564,GO:0010639,GO:0015630,GO:0016043,GO:0022402,GO:0022406,GO:0022607,GO:0030030,GO:0030031,GO:0030424,GO:0031110,GO:0031111,GO:0031113,GO:0031115,GO:0031333,GO:0032271,GO:…	-	ko:K07375	ko04145,ko04540,ko05130,map04145,map04540,map05130	-	-	-	ko00000,ko00001,ko03036,ko04147,ko04812	-	-	-	Tubulin,Tubulin_C
CectChr01G00091.5.p1	69293.ENSGACP00000024944	0	891	COG5023@1|root,KOG1375@2759|Eukaryota,38EHS@33154|Opisthokonta,3BDQF@33208|Metazoa,3CSPW@33213|Bilateria,482T5@7711|Chordata,48VYX@7742|Vertebrata	33208|Metazoa	Z	Tubulin is the major constituent of microtubules. It binds two moles of GTP, one at an exchangeable site on the beta chain and one at a non-exchangeable site on the alpha chain	TUBB4A	GO:0000086,GO:0000278,GO:0003674,GO:0005488,GO:0005509,GO:0005575,GO:0005622,GO:0005623,GO:0005737,GO:0005829,GO:0005856,GO:0005874,GO:0005929,GO:0005930,GO:0006996,GO:0007049,GO:0007346,GO:0008150,GO:0009987,GO:0010389,GO:0010564,GO:0010639,GO:0015630,GO:0016043,GO:0022402,GO:0022406,GO:0022607,GO:0030030,GO:0030031,GO:0030424,GO:0031110,GO:0031111,GO:0031113,GO:0031115,GO:0031333,GO:0032271,GO:…	-	ko:K07375	ko04145,ko04540,ko05130,map04145,map04540,map05130	-	-	-	ko00000,ko00001,ko03036,ko04147,ko04812	-	-	-	Tubulin,Tubulin_C
CectChr01G00093.1.p1	7994.ENSAMXP00000020255	1.07E-20	101	KOG3569@1|root,KOG3569@2759|Eukaryota,38CRM@33154|Opisthokonta,3BAX8@33208|Metazoa,3CR8F@33213|Bilateria,47ZJH@7711|Chordata,48W8K@7742|Vertebrata,49TTB@7898|Actinopterygii	33208|Metazoa	T	DENN MADD domain containing 1C	DENND1C	GO:0003674,GO:0005085,GO:0005088,GO:0005488,GO:0005515,GO:0005575,GO:0005622,GO:0005623,GO:0005737,GO:0005829,GO:0005905,GO:0006810,GO:0006897,GO:0008150,GO:0009966,GO:0010646,GO:0012505,GO:0016020,GO:0016192,GO:0016197,GO:0017016,GO:0017112,GO:0017137,GO:0019899,GO:0023051,GO:0030135,GO:0030136,GO:0031267,GO:0031410,GO:0031982,GO:0032456,GO:0032483,GO:0043226,GO:0043227,GO:0043229,GO:0044424,GO:…	-	ko:K20160,ko:K20161	-	-	-	-	ko00000,ko04131	-	-	-	DENN,dDENN,uDENN
CectChr01G00093.2.p1	7955.ENSDARP00000120303	6.75E-299	853	KOG3569@1|root,KOG3569@2759|Eukaryota,38CRM@33154|Opisthokonta,3BAX8@33208|Metazoa,3CR8F@33213|Bilateria,47ZJH@7711|Chordata,48W8K@7742|Vertebrata,49TTB@7898|Actinopterygii	33208|Metazoa	T	DENN MADD domain containing 1C	DENND1C	GO:0003674,GO:0005085,GO:0005088,GO:0005488,GO:0005515,GO:0005575,GO:0005622,GO:0005623,GO:0005737,GO:0005829,GO:0005905,GO:0006810,GO:0006897,GO:0008150,GO:0009966,GO:0010646,GO:0012505,GO:0016020,GO:0016192,GO:0016197,GO:0017016,GO:0017112,GO:0017137,GO:0019899,GO:0023051,GO:0030135,GO:0030136,GO:0031267,GO:0031410,GO:0031982,GO:0032456,GO:0032483,GO:0043226,GO:0043227,GO:0043229,GO:0044424,GO:…	-	ko:K20160,ko:K20161	-	-	-	-	ko00000,ko04131	-	-	-	DENN,dDENN,uDENN
CectChr01G00093.3.p1	144197.XP_008300939.1	1.01E-297	853	KOG3569@1|root,KOG3569@2759|Eukaryota,38CRM@33154|Opisthokonta,3BAX8@33208|Metazoa,3CR8F@33213|Bilateria,47ZJH@7711|Chordata,48W8K@7742|Vertebrata,49TTB@7898|Actinopterygii	33208|Metazoa	T	DENN MADD domain containing 1C	DENND1C	GO:0003674,GO:0005085,GO:0005088,GO:0005488,GO:0005515,GO:0005575,GO:0005622,GO:0005623,GO:0005737,GO:0005829,GO:0005905,GO:0006810,GO:0006897,GO:0008150,GO:0009966,GO:0010646,GO:0012505,GO:0016020,GO:0016192,GO:0016197,GO:0017016,GO:0017112,GO:0017137,GO:0019899,GO:0023051,GO:0030135,GO:0030136,GO:0031267,GO:0031410,GO:0031982,GO:0032456,GO:0032483,GO:0043226,GO:0043227,GO:0043229,GO:0044424,GO:…	-	ko:K20160,ko:K20161	-	-	-	-	ko00000,ko04131	-	-	-	DENN,dDENN,uDENN
CectChr01G00094.1.p1	7994.ENSAMXP00000020243	9.78E-22	98.2	COG2373@1|root,KOG1366@2759|Eukaryota,38EBJ@33154|Opisthokonta,3BBY3@33208|Metazoa,3CYVE@33213|Bilateria,480FU@7711|Chordata,49297@7742|Vertebrata,49PXY@7898|Actinopterygii	33208|Metazoa	O	complement	C3	GO:0000323,GO:0001664,GO:0001775,GO:0001796,GO:0001798,GO:0001817,GO:0001819,GO:0001932,GO:0001934,GO:0001969,GO:0001970,GO:0002250,GO:0002252,GO:0002253,GO:0002263,GO:0002274,GO:0002275,GO:0002283,GO:0002366,GO:0002376,GO:0002443,GO:0002444,GO:0002446,GO:0002449,GO:0002455,GO:0002460,GO:0002507,GO:0002520,GO:0002673,GO:0002675,GO:0002682,GO:0002684,GO:0002697,GO:0002699,GO:0002703,GO:0002705,GO:…	-	ko:K03989,ko:K03990,ko:K03994,ko:K06530	ko04145,ko04610,ko05020,ko05133,ko05134,ko05140,ko05142,ko05150,ko05152,ko05167,ko05168,ko05203,ko05322,map04145,map04610,map05020,map05133,map05134,map05140,map05142,map05150,map05152,map05167,map05168,map05203,map05322	-	-	-	ko00000,ko00001,ko04090,ko04131,ko04147,ko04516	-	-	-	A2M,A2M_N,A2M_N_2,A2M_comp,A2M_recep,ANATO,NTR,Thiol-ester_cl
CectChr01G00095.1.p1	7955.ENSDARP00000064193	6.76E-141	397	COG5137@1|root,KOG3265@2759|Eukaryota,3991X@33154|Opisthokonta,3BEHI@33208|Metazoa,3CSSP@33213|Bilateria,485JG@7711|Chordata,494TP@7742|Vertebrata,49UGT@7898|Actinopterygii	33208|Metazoa	K	ASF1 anti-silencing function 1 homolog Ba (S. cerevisiae)	ASF1B	GO:0000003,GO:0000122,GO:0000228,GO:0000785,GO:0000790,GO:0001085,GO:0001103,GO:0003006,GO:0003674,GO:0005488,GO:0005515,GO:0005575,GO:0005622,GO:0005623,GO:0005634,GO:0005654,GO:0005694,GO:0005700,GO:0006139,GO:0006259,GO:0006260,GO:0006323,GO:0006325,GO:0006333,GO:0006334,GO:0006335,GO:0006336,GO:0006355,GO:0006357,GO:0006725,GO:0006807,GO:0006996,GO:0007275,GO:0007276,GO:0007281,GO:0007283,GO:…	-	ko:K10753	-	-	-	-	ko00000,ko03036	-	-	-	ASF1_hist_chap
CectChr01G00096.1.p1	32507.XP_006791391.1	3.07E-145	417	KOG0616@1|root,KOG0616@2759|Eukaryota,38C4N@33154|Opisthokonta,3BD0W@33208|Metazoa,3CR67@33213|Bilateria,482MU@7711|Chordata,48YX1@7742|Vertebrata,49YAV@7898|Actinopterygii	33208|Metazoa	T	Protein kinase, cAMP-dependent, catalytic, alpha, genome duplicate	PRKACA	GO:0000003,GO:0000086,GO:0000166,GO:0000226,GO:0000278,GO:0000287,GO:0000578,GO:0001654,GO:0001669,GO:0001674,GO:0001678,GO:0001704,GO:0001707,GO:0001838,GO:0001841,GO:0001843,GO:0001932,GO:0001934,GO:0002009,GO:0002027,GO:0002165,GO:0002218,GO:0002220,GO:0002223,GO:0002253,GO:0002376,GO:0002429,GO:0002682,GO:0002684,GO:0002757,GO:0002758,GO:0002764,GO:0002768,GO:0003002,GO:0003006,GO:0003008,GO:…	2.7.11.11	ko:K04345	ko01522,ko04010,ko04014,ko04020,ko04024,ko04062,ko04113,ko04114,ko04138,ko04140,ko04211,ko04213,ko04261,ko04270,ko04310,ko04340,ko04341,ko04371,ko04530,ko04540,ko04611,ko04713,ko04714,ko04720,ko04723,ko04724,ko04725,ko04726,ko04727,ko04728,ko04740,ko04742,ko04750,ko04910,ko04911,ko04912,ko04913,ko04914,ko04915,ko04916,ko04918,ko04919,ko04921,ko04922,ko04923,ko04924,ko04925,ko04926,ko04927,ko04934…	M00695	-	-	ko00000,ko00001,ko00002,ko01000,ko01001,ko03019,ko03036	-	-	-	Pkinase
CectChr01G00096.2.p1	7955.ENSDARP00000002825	1.84E-123	365	KOG0616@1|root,KOG0616@2759|Eukaryota,38C4N@33154|Opisthokonta,3BD0W@33208|Metazoa,3CR67@33213|Bilateria,482MU@7711|Chordata,48YX1@7742|Vertebrata,49YAV@7898|Actinopterygii	33208|Metazoa	T	Protein kinase, cAMP-dependent, catalytic, alpha, genome duplicate	PRKACA	GO:0000003,GO:0000086,GO:0000166,GO:0000226,GO:0000278,GO:0000287,GO:0000578,GO:0001654,GO:0001669,GO:0001674,GO:0001678,GO:0001704,GO:0001707,GO:0001838,GO:0001841,GO:0001843,GO:0001932,GO:0001934,GO:0002009,GO:0002027,GO:0002165,GO:0002218,GO:0002220,GO:0002223,GO:0002253,GO:0002376,GO:0002429,GO:0002682,GO:0002684,GO:0002757,GO:0002758,GO:0002764,GO:0002768,GO:0003002,GO:0003006,GO:0003008,GO:…	2.7.11.11	ko:K04345	ko01522,ko04010,ko04014,ko04020,ko04024,ko04062,ko04113,ko04114,ko04138,ko04140,ko04211,ko04213,ko04261,ko04270,ko04310,ko04340,ko04341,ko04371,ko04530,ko04540,ko04611,ko04713,ko04714,ko04720,ko04723,ko04724,ko04725,ko04726,ko04727,ko04728,ko04740,ko04742,ko04750,ko04910,ko04911,ko04912,ko04913,ko04914,ko04915,ko04916,ko04918,ko04919,ko04921,ko04922,ko04923,ko04924,ko04925,ko04926,ko04927,ko04934…	M00695	-	-	ko00000,ko00001,ko00002,ko01000,ko01001,ko03019,ko03036	-	-	-	Pkinase
CectChr01G00097.1.p1	7955.ENSDARP00000114307	2.03E-183	542	COG5027@1|root,KOG2747@2759|Eukaryota,39NRC@33154|Opisthokonta,3CQ9U@33208|Metazoa,3D3AM@33213|Bilateria,48RXW@7711|Chordata,49NCF@7742|Vertebrata,49R4V@7898|Actinopterygii	33208|Metazoa	B	sterile alpha motif domain containing	-	-	-	-	-	-	-	-	-	-	-	-	SAM_1
CectChr01G00098.1.p1	7955.ENSDARP00000091324	0	1471	COG0464@1|root,KOG0730@2759|Eukaryota,39VWG@33154|Opisthokonta,3BJF8@33208|Metazoa,3CX4U@33213|Bilateria,48ACA@7711|Chordata,498G2@7742|Vertebrata,49VC0@7898|Actinopterygii	33208|Metazoa	O	Belongs to the AAA ATPase family	-	-	-	ko:K13525	ko04141,ko05134,map04141,map05134	M00400,M00403	-	-	ko00000,ko00001,ko00002,ko03019,ko04131,ko04147	3.A.16.1	-	-	AAA,CDC48_2,CDC48_N,Vps4_C
CectChr01G00099.2.p1	48698.ENSPFOP00000004023	1.76E-68	208	KOG3468@1|root,KOG3468@2759|Eukaryota,3A3ZB@33154|Opisthokonta,3BREI@33208|Metazoa,3D9BP@33213|Bilateria,48EAW@7711|Chordata,49B81@7742|Vertebrata,4A3R2@7898|Actinopterygii	33208|Metazoa	C	NADH dehydrogenase (ubiquinone) 1 beta subcomplex	NDUFB7	GO:0003674,GO:0003824,GO:0003954,GO:0005575,GO:0005622,GO:0005623,GO:0005737,GO:0005739,GO:0005740,GO:0005743,GO:0005746,GO:0005747,GO:0005758,GO:0006091,GO:0006119,GO:0006120,GO:0006139,GO:0006163,GO:0006725,GO:0006753,GO:0006793,GO:0006796,GO:0006807,GO:0006996,GO:0007005,GO:0008137,GO:0008150,GO:0008152,GO:0009117,GO:0009123,GO:0009126,GO:0009141,GO:0009144,GO:0009150,GO:0009161,GO:0009167,GO:…	-	ko:K03963	ko00190,ko01100,ko04714,ko04723,ko04932,ko05010,ko05012,ko05016,map00190,map01100,map04714,map04723,map04932,map05010,map05012,map05016	M00147	-	-	ko00000,ko00001,ko00002	3.D.1.6	-	-	NDUF_B7
CectChr01G00100.1.p1	144197.XP_008286738.1	2.16E-243	669	KOG1639@1|root,KOG1639@2759|Eukaryota,38FVN@33154|Opisthokonta,3B95W@33208|Metazoa,3CTSE@33213|Bilateria,480C5@7711|Chordata,48Z9B@7742|Vertebrata,4A0DV@7898|Actinopterygii	33208|Metazoa	I	trans-2,3-enoyl-CoA reductase b	TECR	GO:0000038,GO:0003674,GO:0003824,GO:0003995,GO:0004466,GO:0005575,GO:0005622,GO:0005623,GO:0005737,GO:0005783,GO:0005789,GO:0006082,GO:0006139,GO:0006163,GO:0006164,GO:0006629,GO:0006631,GO:0006633,GO:0006637,GO:0006725,GO:0006732,GO:0006753,GO:0006790,GO:0006793,GO:0006796,GO:0006807,GO:0008150,GO:0008152,GO:0008610,GO:0009058,GO:0009108,GO:0009117,GO:0009150,GO:0009152,GO:0009165,GO:0009259,GO:…	1.3.1.93	ko:K10258	ko00062,ko01040,ko01110,ko01212,map00062,map01040,map01110,map01212	M00415	R07761,R09449,R10828	RC00052,RC00120	ko00000,ko00001,ko00002,ko01000,ko01004	-	-	-	Steroid_dh,ubiquitin
CectChr01G00101.1.p1	8010.XP_010901539.1	6.84E-180	509	COG0484@1|root,KOG0714@2759|Eukaryota,38BTN@33154|Opisthokonta,3BCDV@33208|Metazoa,3CTA3@33213|Bilateria,481UN@7711|Chordata,496I0@7742|Vertebrata,49ZF1@7898|Actinopterygii	33208|Metazoa	O	homolog subfamily B member	DNAJB1	GO:0000122,GO:0001671,GO:0002682,GO:0002684,GO:0003674,GO:0003712,GO:0003714,GO:0005488,GO:0005515,GO:0005575,GO:0005622,GO:0005623,GO:0005634,GO:0005654,GO:0005737,GO:0005829,GO:0006355,GO:0006357,GO:0006457,GO:0006458,GO:0006950,GO:0006986,GO:0008047,GO:0008134,GO:0008150,GO:0008593,GO:0009266,GO:0009408,GO:0009628,GO:0009889,GO:0009890,GO:0009892,GO:0009966,GO:0009968,GO:0009987,GO:0010033,GO:…	-	ko:K09507,ko:K09510,ko:K09511	ko04141,ko05164,map04141,map05164	-	-	-	ko00000,ko00001,ko03110	-	-	-	DnaJ,DnaJ_C
CectChr01G00101.2.p1	8010.XP_010901539.1	1.63E-181	513	COG0484@1|root,KOG0714@2759|Eukaryota,38BTN@33154|Opisthokonta,3BCDV@33208|Metazoa,3CTA3@33213|Bilateria,481UN@7711|Chordata,496I0@7742|Vertebrata,49ZF1@7898|Actinopterygii	33208|Metazoa	O	homolog subfamily B member	DNAJB1	GO:0000122,GO:0001671,GO:0002682,GO:0002684,GO:0003674,GO:0003712,GO:0003714,GO:0005488,GO:0005515,GO:0005575,GO:0005622,GO:0005623,GO:0005634,GO:0005654,GO:0005737,GO:0005829,GO:0006355,GO:0006357,GO:0006457,GO:0006458,GO:0006950,GO:0006986,GO:0008047,GO:0008134,GO:0008150,GO:0008593,GO:0009266,GO:0009408,GO:0009628,GO:0009889,GO:0009890,GO:0009892,GO:0009966,GO:0009968,GO:0009987,GO:0010033,GO:…	-	ko:K09507,ko:K09510,ko:K09511	ko04141,ko05164,map04141,map05164	-	-	-	ko00000,ko00001,ko03110	-	-	-	DnaJ,DnaJ_C
CectChr01G00104.1.p1	7994.ENSAMXP00000013291	6.81E-75	246	KOG4193@1|root,KOG4193@2759|Eukaryota,38BBZ@33154|Opisthokonta,3BCIQ@33208|Metazoa,3CU6A@33213|Bilateria,4833E@7711|Chordata,48YED@7742|Vertebrata,49VG4@7898|Actinopterygii	33208|Metazoa	T	EGF-like module-containing mucin-like hormone receptor-like	CD97	GO:0001775,GO:0002252,GO:0002263,GO:0002274,GO:0002275,GO:0002283,GO:0002366,GO:0002376,GO:0002443,GO:0002444,GO:0002446,GO:0002682,GO:0002684,GO:0002694,GO:0002697,GO:0002699,GO:0002703,GO:0002886,GO:0003674,GO:0004888,GO:0004930,GO:0005488,GO:0005539,GO:0005575,GO:0005576,GO:0005615,GO:0005622,GO:0005623,GO:0005737,GO:0005886,GO:0005887,GO:0006810,GO:0006887,GO:0006928,GO:0006935,GO:0006950,GO:…	-	ko:K04591,ko:K04593,ko:K08443,ko:K08444,ko:K08445,ko:K08446	-	-	-	-	ko00000,ko04030,ko04090,ko04147	-	-	-	7tm_2,EGF_CA,GAIN,GPS
CectChr01G00105.1.p1	8364.ENSXETP00000060817	3.71E-61	196	28N8N@1|root,2QUTZ@2759|Eukaryota,39XUZ@33154|Opisthokonta,3BIC8@33208|Metazoa,3D1M8@33213|Bilateria,48DCS@7711|Chordata,49178@7742|Vertebrata	33208|Metazoa	S	Transposase	-	-	-	-	-	-	-	-	-	-	-	-	DDE_3,HTH_23,HTH_Tnp_Tc3_2
CectChr01G00106.1.p1	7955.ENSDARP00000120500	2.34E-49	172	KOG4193@1|root,KOG4193@2759|Eukaryota,38BBZ@33154|Opisthokonta,3BCIQ@33208|Metazoa,3CU6A@33213|Bilateria,4833E@7711|Chordata,48YED@7742|Vertebrata,49VG4@7898|Actinopterygii	33208|Metazoa	T	EGF-like module-containing mucin-like hormone receptor-like	CD97	GO:0001775,GO:0002252,GO:0002263,GO:0002274,GO:0002275,GO:0002283,GO:0002366,GO:0002376,GO:0002443,GO:0002444,GO:0002446,GO:0002682,GO:0002684,GO:0002694,GO:0002697,GO:0002699,GO:0002703,GO:0002886,GO:0003674,GO:0004888,GO:0004930,GO:0005488,GO:0005539,GO:0005575,GO:0005576,GO:0005615,GO:0005622,GO:0005623,GO:0005737,GO:0005886,GO:0005887,GO:0006810,GO:0006887,GO:0006928,GO:0006935,GO:0006950,GO:…	-	ko:K04591,ko:K04593,ko:K08443,ko:K08444,ko:K08445,ko:K08446	-	-	-	-	ko00000,ko04030,ko04090,ko04147	-	-	-	7tm_2,EGF_CA,GAIN,GPS
CectChr01G00106.2.p1	7955.ENSDARP00000072947	3.25E-51	174	KOG4193@1|root,KOG4193@2759|Eukaryota,38BBZ@33154|Opisthokonta,3BCIQ@33208|Metazoa,3CU6A@33213|Bilateria,4833E@7711|Chordata,48YED@7742|Vertebrata,49VG4@7898|Actinopterygii	33208|Metazoa	T	EGF-like module-containing mucin-like hormone receptor-like	CD97	GO:0001775,GO:0002252,GO:0002263,GO:0002274,GO:0002275,GO:0002283,GO:0002366,GO:0002376,GO:0002443,GO:0002444,GO:0002446,GO:0002682,GO:0002684,GO:0002694,GO:0002697,GO:0002699,GO:0002703,GO:0002886,GO:0003674,GO:0004888,GO:0004930,GO:0005488,GO:0005539,GO:0005575,GO:0005576,GO:0005615,GO:0005622,GO:0005623,GO:0005737,GO:0005886,GO:0005887,GO:0006810,GO:0006887,GO:0006928,GO:0006935,GO:0006950,GO:…	-	ko:K04591,ko:K04593,ko:K08443,ko:K08444,ko:K08445,ko:K08446	-	-	-	-	ko00000,ko04030,ko04090,ko04147	-	-	-	7tm_2,EGF_CA,GAIN,GPS
CectChr01G00106.3.p1	7994.ENSAMXP00000013291	1.10E-72	241	KOG4193@1|root,KOG4193@2759|Eukaryota,38BBZ@33154|Opisthokonta,3BCIQ@33208|Metazoa,3CU6A@33213|Bilateria,4833E@7711|Chordata,48YED@7742|Vertebrata,49VG4@7898|Actinopterygii	33208|Metazoa	T	EGF-like module-containing mucin-like hormone receptor-like	CD97	GO:0001775,GO:0002252,GO:0002263,GO:0002274,GO:0002275,GO:0002283,GO:0002366,GO:0002376,GO:0002443,GO:0002444,GO:0002446,GO:0002682,GO:0002684,GO:0002694,GO:0002697,GO:0002699,GO:0002703,GO:0002886,GO:0003674,GO:0004888,GO:0004930,GO:0005488,GO:0005539,GO:0005575,GO:0005576,GO:0005615,GO:0005622,GO:0005623,GO:0005737,GO:0005886,GO:0005887,GO:0006810,GO:0006887,GO:0006928,GO:0006935,GO:0006950,GO:…	-	ko:K04591,ko:K04593,ko:K08443,ko:K08444,ko:K08445,ko:K08446	-	-	-	-	ko00000,ko04030,ko04090,ko04147	-	-	-	7tm_2,EGF_CA,GAIN,GPS
CectChr01G00106.4.p1	7994.ENSAMXP00000013291	5.14E-83	269	KOG4193@1|root,KOG4193@2759|Eukaryota,38BBZ@33154|Opisthokonta,3BCIQ@33208|Metazoa,3CU6A@33213|Bilateria,4833E@7711|Chordata,48YED@7742|Vertebrata,49VG4@7898|Actinopterygii	33208|Metazoa	T	EGF-like module-containing mucin-like hormone receptor-like	CD97	GO:0001775,GO:0002252,GO:0002263,GO:0002274,GO:0002275,GO:0002283,GO:0002366,GO:0002376,GO:0002443,GO:0002444,GO:0002446,GO:0002682,GO:0002684,GO:0002694,GO:0002697,GO:0002699,GO:0002703,GO:0002886,GO:0003674,GO:0004888,GO:0004930,GO:0005488,GO:0005539,GO:0005575,GO:0005576,GO:0005615,GO:0005622,GO:0005623,GO:0005737,GO:0005886,GO:0005887,GO:0006810,GO:0006887,GO:0006928,GO:0006935,GO:0006950,GO:…	-	ko:K04591,ko:K04593,ko:K08443,ko:K08444,ko:K08445,ko:K08446	-	-	-	-	ko00000,ko04030,ko04090,ko04147	-	-	-	7tm_2,EGF_CA,GAIN,GPS
CectChr01G00107.1.p1	7955.ENSDARP00000106251	3.05E-23	105	2E05S@1|root,2S7MA@2759|Eukaryota,3A82B@33154|Opisthokonta,3BTG3@33208|Metazoa,3DA4Q@33213|Bilateria,48G8Z@7711|Chordata,49CUJ@7742|Vertebrata,4A8IH@7898|Actinopterygii	33208|Metazoa	S	Immunoglobulin V-set domain	-	-	-	ko:K06719,ko:K20395	-	-	-	-	ko00000,ko04090	-	-	-	V-set
CectChr01G00108.1.p1	7994.ENSAMXP00000025913	2.96E-58	191	KOG1075@1|root,KOG1075@2759|Eukaryota,39N4Q@33154|Opisthokonta,3B9WN@33208|Metazoa,3D1S8@33213|Bilateria,48C1W@7711|Chordata,49N8J@7742|Vertebrata,4A5PS@7898|Actinopterygii	33208|Metazoa	S	Reverse transcriptase (RNA-dependent DNA polymerase)	-	-	-	-	-	-	-	-	-	-	-	-	Exo_endo_phos_2,RVT_1
CectChr01G00109.1.p1	8010.XP_010904407.1	1.65E-28	113	2E05S@1|root,2QPKT@2759|Eukaryota,39IK3@33154|Opisthokonta,3BART@33208|Metazoa,3D0ET@33213|Bilateria,4870J@7711|Chordata,48WAS@7742|Vertebrata,4A7IB@7898|Actinopterygii	33208|Metazoa	T	Immunoglobulin V-set domain	PIGR	GO:0000323,GO:0001580,GO:0001775,GO:0001792,GO:0002251,GO:0002252,GO:0002263,GO:0002274,GO:0002275,GO:0002283,GO:0002366,GO:0002376,GO:0002385,GO:0002386,GO:0002414,GO:0002415,GO:0002443,GO:0002444,GO:0002446,GO:0002682,GO:0002764,GO:0002768,GO:0003008,GO:0003674,GO:0004888,GO:0005102,GO:0005154,GO:0005488,GO:0005515,GO:0005575,GO:0005576,GO:0005615,GO:0005622,GO:0005623,GO:0005737,GO:0005764,GO:…	-	ko:K13073	ko04672,map04672	-	-	-	ko00000,ko00001,ko04147	-	-	-	V-set
CectChr01G00109.2.p1	8010.XP_010904407.1	6.06E-44	155	2E05S@1|root,2QPKT@2759|Eukaryota,39IK3@33154|Opisthokonta,3BART@33208|Metazoa,3D0ET@33213|Bilateria,4870J@7711|Chordata,48WAS@7742|Vertebrata,4A7IB@7898|Actinopterygii	33208|Metazoa	T	Immunoglobulin V-set domain	PIGR	GO:0000323,GO:0001580,GO:0001775,GO:0001792,GO:0002251,GO:0002252,GO:0002263,GO:0002274,GO:0002275,GO:0002283,GO:0002366,GO:0002376,GO:0002385,GO:0002386,GO:0002414,GO:0002415,GO:0002443,GO:0002444,GO:0002446,GO:0002682,GO:0002764,GO:0002768,GO:0003008,GO:0003674,GO:0004888,GO:0005102,GO:0005154,GO:0005488,GO:0005515,GO:0005575,GO:0005576,GO:0005615,GO:0005622,GO:0005623,GO:0005737,GO:0005764,GO:…	-	ko:K13073	ko04672,map04672	-	-	-	ko00000,ko00001,ko04147	-	-	-	V-set
CectChr01G00110.1.p1	244447.XP_008323318.1	0	1066	2E4P5@1|root,2SBIG@2759|Eukaryota,393V2@33154|Opisthokonta,3BCM1@33208|Metazoa	33208|Metazoa	S	NLRP3 inflammasome complex assembly	NLRP12	-	-	ko:K12800,ko:K20865	ko04217,ko04621,ko05133,ko05164,map04217,map04621,map05133,map05164	-	-	-	ko00000,ko00001,ko04131	-	-	-	FISNA,LRR_6,NACHT,PRY,SPRY
CectChr01G00111.1.p1	8010.XP_010864137.1	0.00E+00	886	2E4P5@1|root,2SBIG@2759|Eukaryota,393V2@33154|Opisthokonta,3BCM1@33208|Metazoa,3CZ2H@33213|Bilateria	33208|Metazoa	S	NACHT domain	NLRP12	-	-	ko:K12800,ko:K20865	ko04217,ko04621,ko05133,ko05164,map04217,map04621,map05133,map05164	-	-	-	ko00000,ko00001,ko04131	-	-	-	CARD,FISNA,LRR_6,NACHT,PRY,SPRY
CectChr01G00112.1.p1	8010.XP_010902642.1	5.62E-25	103	KOG2177@1|root,KOG2177@2759|Eukaryota	2759|Eukaryota	O	zinc ion binding	-	-	-	ko:K06273	ko04510,map04510	-	-	-	ko00000,ko00001	-	-	-	LIM,PRY,zf-B_box,zf-C3HC4_4
CectChr01G00113.1.p1	7955.ENSDARP00000101267	2.32E-294	871	2E4P5@1|root,2SBIG@2759|Eukaryota,393V2@33154|Opisthokonta,3BCM1@33208|Metazoa,3D37D@33213|Bilateria,486FX@7711|Chordata,49G1A@7742|Vertebrata	33208|Metazoa	S	Fish-specific NACHT associated domain	NLRP12	-	-	ko:K12800,ko:K20865	ko04217,ko04621,ko05133,ko05164,map04217,map04621,map05133,map05164	-	-	-	ko00000,ko00001,ko04131	-	-	-	FISNA,LRR_6,NACHT,PRY,SPRY
CectChr01G00114.1.p1	8010.XP_010866956.1	5.01E-267	759	KOG2177@1|root,KOG2177@2759|Eukaryota,39U70@33154|Opisthokonta,3BYM9@33208|Metazoa,3DDEE@33213|Bilateria,48HK9@7711|Chordata,49G9H@7742|Vertebrata,4A9D2@7898|Actinopterygii	33208|Metazoa	O	NLRC3-like	-	-	-	-	-	-	-	-	-	-	-	-	FISNA,LRR_6,NACHT,zf-C3HC4,zf-C3HC4_4
CectChr01G00115.1.p1	8010.XP_010866101.1	3.03E-75	250	2E4P5@1|root,2SBIG@2759|Eukaryota,393V2@33154|Opisthokonta,3BCM1@33208|Metazoa,3CZ2H@33213|Bilateria	33208|Metazoa	S	NACHT domain	NLRP12	-	-	ko:K12800,ko:K20865	ko04217,ko04621,ko05133,ko05164,map04217,map04621,map05133,map05164	-	-	-	ko00000,ko00001,ko04131	-	-	-	CARD,FISNA,LRR_6,NACHT,PRY,SPRY
CectChr01G00118.1.p1	7918.ENSLOCP00000010397	2.88E-292	812	KOG4179@1|root,KOG4179@2759|Eukaryota,38BZB@33154|Opisthokonta,3BB9G@33208|Metazoa,3CT83@33213|Bilateria,47Z13@7711|Chordata,48YFR@7742|Vertebrata,4A150@7898|Actinopterygii	33208|Metazoa	O	Collagen beta(1-O)galactosyltransferase 1	COLGALT1	GO:0003674,GO:0003824,GO:0005575,GO:0005622,GO:0005623,GO:0005737,GO:0005783,GO:0005788,GO:0008150,GO:0008194,GO:0008378,GO:0012505,GO:0016740,GO:0016757,GO:0016758,GO:0031974,GO:0035250,GO:0043226,GO:0043227,GO:0043229,GO:0043231,GO:0043233,GO:0044422,GO:0044424,GO:0044432,GO:0044444,GO:0044446,GO:0044464,GO:0048518,GO:0048522,GO:0050211,GO:0050789,GO:0050794,GO:0051128,GO:0051130,GO:0065007,GO:…	2.4.1.50	ko:K11703	ko00310,ko00514,map00310,map00514	-	R03380	RC00005,RC00397	ko00000,ko00001,ko01000,ko01003	-	GT25	-	Glyco_tranf_2_4,Glyco_transf_25
CectChr01G00120.1.p1	8010.XP_010896134.1	1.47E-116	341	COG0451@1|root,KOG1431@2759|Eukaryota,38DRH@33154|Opisthokonta,3B9SI@33208|Metazoa,3CZ5W@33213|Bilateria,484RX@7711|Chordata,48Z5I@7742|Vertebrata,49WU1@7898|Actinopterygii	33208|Metazoa	GO	Tissue specific transplantation antigen P35B	TSTA3	GO:0003674,GO:0003824,GO:0005488,GO:0005515,GO:0005575,GO:0005622,GO:0005623,GO:0005737,GO:0005829,GO:0006091,GO:0006139,GO:0006403,GO:0006725,GO:0006793,GO:0006807,GO:0006810,GO:0007155,GO:0007159,GO:0008150,GO:0008152,GO:0009055,GO:0009058,GO:0009225,GO:0009226,GO:0009987,GO:0015931,GO:0016491,GO:0016614,GO:0016616,GO:0016853,GO:0016854,GO:0016857,GO:0018130,GO:0019438,GO:0019673,GO:0019835,GO:…	1.1.1.271	ko:K02377	ko00051,ko00520,ko01100,map00051,map00520,map01100	-	R05692	RC01014	ko00000,ko00001,ko01000	-	-	-	Epimerase
CectChr01G00120.2.p1	8081.XP_008404918.1	6.72E-182	514	COG0451@1|root,KOG1431@2759|Eukaryota,38DRH@33154|Opisthokonta,3B9SI@33208|Metazoa,3CZ5W@33213|Bilateria,484RX@7711|Chordata,48Z5I@7742|Vertebrata,49WU1@7898|Actinopterygii	33208|Metazoa	GO	Tissue specific transplantation antigen P35B	TSTA3	GO:0003674,GO:0003824,GO:0005488,GO:0005515,GO:0005575,GO:0005622,GO:0005623,GO:0005737,GO:0005829,GO:0006091,GO:0006139,GO:0006403,GO:0006725,GO:0006793,GO:0006807,GO:0006810,GO:0007155,GO:0007159,GO:0008150,GO:0008152,GO:0009055,GO:0009058,GO:0009225,GO:0009226,GO:0009987,GO:0015931,GO:0016491,GO:0016614,GO:0016616,GO:0016853,GO:0016854,GO:0016857,GO:0018130,GO:0019438,GO:0019673,GO:0019835,GO:…	1.1.1.271	ko:K02377	ko00051,ko00520,ko01100,map00051,map00520,map01100	-	R05692	RC01014	ko00000,ko00001,ko01000	-	-	-	Epimerase
CectChr01G00120.3.p1	8083.ENSXMAP00000006142	1.66E-197	551	COG0451@1|root,KOG1431@2759|Eukaryota,38DRH@33154|Opisthokonta,3B9SI@33208|Metazoa,3CZ5W@33213|Bilateria,484RX@7711|Chordata,48Z5I@7742|Vertebrata,49WU1@7898|Actinopterygii	33208|Metazoa	GO	Tissue specific transplantation antigen P35B	TSTA3	GO:0003674,GO:0003824,GO:0005488,GO:0005515,GO:0005575,GO:0005622,GO:0005623,GO:0005737,GO:0005829,GO:0006091,GO:0006139,GO:0006403,GO:0006725,GO:0006793,GO:0006807,GO:0006810,GO:0007155,GO:0007159,GO:0008150,GO:0008152,GO:0009055,GO:0009058,GO:0009225,GO:0009226,GO:0009987,GO:0015931,GO:0016491,GO:0016614,GO:0016616,GO:0016853,GO:0016854,GO:0016857,GO:0018130,GO:0019438,GO:0019673,GO:0019835,GO:…	1.1.1.271	ko:K02377	ko00051,ko00520,ko01100,map00051,map00520,map01100	-	R05692	RC01014	ko00000,ko00001,ko01000	-	-	-	Epimerase
CectChr01G00121.1.p1	7994.ENSAMXP00000001398	7.05E-100	295	KOG2501@1|root,KOG2501@2759|Eukaryota,39ZZD@33154|Opisthokonta,3BDB8@33208|Metazoa,3CS0Y@33213|Bilateria,489MH@7711|Chordata,499IX@7742|Vertebrata,4A19W@7898|Actinopterygii	33208|Metazoa	O	Nucleoredoxin-like	NXNL1	GO:0003674,GO:0003824,GO:0004791,GO:0005575,GO:0005622,GO:0005623,GO:0005737,GO:0008150,GO:0008152,GO:0009636,GO:0009987,GO:0015036,GO:0016209,GO:0016491,GO:0016651,GO:0016667,GO:0016668,GO:0042221,GO:0044424,GO:0044464,GO:0050896,GO:0051716,GO:0055114,GO:0070887,GO:0097237,GO:0098754,GO:0098869,GO:1990748	-	-	-	-	-	-	-	-	-	-	Thioredoxin_8
CectChr01G00122.1.p1	7955.ENSDARP00000117387	1.05E-97	291	KOG2501@1|root,KOG2501@2759|Eukaryota,39ZZD@33154|Opisthokonta,3BDB8@33208|Metazoa,3CS0Y@33213|Bilateria,489MH@7711|Chordata,499IX@7742|Vertebrata,4A19W@7898|Actinopterygii	33208|Metazoa	O	Nucleoredoxin-like	NXNL1	GO:0003674,GO:0003824,GO:0004791,GO:0005575,GO:0005622,GO:0005623,GO:0005737,GO:0008150,GO:0008152,GO:0009636,GO:0009987,GO:0015036,GO:0016209,GO:0016491,GO:0016651,GO:0016667,GO:0016668,GO:0042221,GO:0044424,GO:0044464,GO:0050896,GO:0051716,GO:0055114,GO:0070887,GO:0097237,GO:0098754,GO:0098869,GO:1990748	-	-	-	-	-	-	-	-	-	-	Thioredoxin_8
CectChr01G00125.1.p1	7955.ENSDARP00000119348	0	1110	2E4P5@1|root,2SBIG@2759|Eukaryota,393V2@33154|Opisthokonta,3BCM1@33208|Metazoa,3D37D@33213|Bilateria,486FX@7711|Chordata,49G1A@7742|Vertebrata	33208|Metazoa	S	Fish-specific NACHT associated domain	NLRP12	-	-	ko:K12800,ko:K20865	ko04217,ko04621,ko05133,ko05164,map04217,map04621,map05133,map05164	-	-	-	ko00000,ko00001,ko04131	-	-	-	FISNA,LRR_6,NACHT,PRY,SPRY
CectChr01G00126.1.p1	8010.XP_010867202.1	2.39E-300	865	KOG2177@1|root,KOG2177@2759|Eukaryota,39U70@33154|Opisthokonta,3BYM9@33208|Metazoa,3DDEE@33213|Bilateria,48HK9@7711|Chordata,49G9H@7742|Vertebrata,4A9D2@7898|Actinopterygii	33208|Metazoa	O	NLRC3-like	-	-	-	-	-	-	-	-	-	-	-	-	FISNA,LRR_6,NACHT,zf-C3HC4,zf-C3HC4_4
CectChr01G00129.1.p1	8010.XP_010866101.1	9.66E-88	286	2E4P5@1|root,2SBIG@2759|Eukaryota,393V2@33154|Opisthokonta,3BCM1@33208|Metazoa,3CZ2H@33213|Bilateria	33208|Metazoa	S	NACHT domain	NLRP12	-	-	ko:K12800,ko:K20865	ko04217,ko04621,ko05133,ko05164,map04217,map04621,map05133,map05164	-	-	-	ko00000,ko00001,ko04131	-	-	-	CARD,FISNA,LRR_6,NACHT,PRY,SPRY
CectChr01G00130.1.p1	8010.XP_010904406.1	5.42E-70	237	KOG2177@1|root,KOG2177@2759|Eukaryota,3AHTN@33154|Opisthokonta,3BZJS@33208|Metazoa,3DDIW@33213|Bilateria,48HPK@7711|Chordata,49F36@7742|Vertebrata,4A71D@7898|Actinopterygii	33208|Metazoa	O	PRY	-	-	-	ko:K12012	-	-	-	-	ko00000,ko04121	-	-	-	PRY,SPRY,zf-B_box
CectChr01G00131.1.p1	7918.ENSLOCP00000010443	5.26E-250	703	KOG1179@1|root,KOG1179@2759|Eukaryota,38B7F@33154|Opisthokonta,3BA3X@33208|Metazoa,3CRF3@33213|Bilateria,488YW@7711|Chordata,48UY2@7742|Vertebrata,49UZA@7898|Actinopterygii	33208|Metazoa	I	Solute carrier family 27 (fatty acid transporter), member	SLC27A1	GO:0001579,GO:0001676,GO:0001932,GO:0001934,GO:0003674,GO:0003824,GO:0004467,GO:0005215,GO:0005319,GO:0005342,GO:0005488,GO:0005515,GO:0005575,GO:0005622,GO:0005623,GO:0005737,GO:0005739,GO:0005783,GO:0005829,GO:0005886,GO:0005887,GO:0005901,GO:0006082,GO:0006575,GO:0006629,GO:0006631,GO:0006633,GO:0006644,GO:0006646,GO:0006650,GO:0006654,GO:0006655,GO:0006656,GO:0006658,GO:0006659,GO:0006661,GO:…	-	ko:K08745	ko03320,ko04931,map03320,map04931	-	-	-	ko00000,ko00001,ko01000,ko01004,ko02000	4.C.1.1.1,4.C.1.1.9	-	-	AMP-binding,AMP-binding_C
CectChr01G00131.2.p1	7994.ENSAMXP00000018006	0	1029	KOG1179@1|root,KOG1179@2759|Eukaryota,38B7F@33154|Opisthokonta,3BA3X@33208|Metazoa,3CRF3@33213|Bilateria,488YW@7711|Chordata,48UY2@7742|Vertebrata,49UZA@7898|Actinopterygii	33208|Metazoa	I	Solute carrier family 27 (fatty acid transporter), member	SLC27A1	GO:0001579,GO:0001676,GO:0001932,GO:0001934,GO:0003674,GO:0003824,GO:0004467,GO:0005215,GO:0005319,GO:0005342,GO:0005488,GO:0005515,GO:0005575,GO:0005622,GO:0005623,GO:0005737,GO:0005739,GO:0005783,GO:0005829,GO:0005886,GO:0005887,GO:0005901,GO:0006082,GO:0006575,GO:0006629,GO:0006631,GO:0006633,GO:0006644,GO:0006646,GO:0006650,GO:0006654,GO:0006655,GO:0006656,GO:0006658,GO:0006659,GO:0006661,GO:…	-	ko:K08745	ko03320,ko04931,map03320,map04931	-	-	-	ko00000,ko00001,ko01000,ko01004,ko02000	4.C.1.1.1,4.C.1.1.9	-	-	AMP-binding,AMP-binding_C
CectChr01G00132.1.p1	32507.XP_006790843.1	1.48E-175	520	KOG4193@1|root,KOG4193@2759|Eukaryota,38BBZ@33154|Opisthokonta,3BCIQ@33208|Metazoa,3CU6A@33213|Bilateria,4833E@7711|Chordata,48YED@7742|Vertebrata,49QSY@7898|Actinopterygii	33208|Metazoa	T	Belongs to the G-protein coupled receptor 2 family	CD97	-	-	ko:K04591,ko:K08444,ko:K08446	-	-	-	-	ko00000,ko04030,ko04090,ko04147	-	-	-	7tm_2,EGF_CA,GPS
CectChr01G00133.1.p1	48698.ENSPFOP00000000998	1.07E-188	553	KOG4193@1|root,KOG4193@2759|Eukaryota,38BBZ@33154|Opisthokonta,3BCIQ@33208|Metazoa,3CU6A@33213|Bilateria,4833E@7711|Chordata,48YED@7742|Vertebrata,49QSY@7898|Actinopterygii	33208|Metazoa	T	Belongs to the G-protein coupled receptor 2 family	CD97	-	-	ko:K04591,ko:K08444,ko:K08446	-	-	-	-	ko00000,ko04030,ko04090,ko04147	-	-	-	7tm_2,EGF_CA,GPS
CectChr01G00134.1.p1	7994.ENSAMXP00000013291	4.85E-75	247	KOG4193@1|root,KOG4193@2759|Eukaryota,38BBZ@33154|Opisthokonta,3BCIQ@33208|Metazoa,3CU6A@33213|Bilateria,4833E@7711|Chordata,48YED@7742|Vertebrata,49VG4@7898|Actinopterygii	33208|Metazoa	T	EGF-like module-containing mucin-like hormone receptor-like	CD97	GO:0001775,GO:0002252,GO:0002263,GO:0002274,GO:0002275,GO:0002283,GO:0002366,GO:0002376,GO:0002443,GO:0002444,GO:0002446,GO:0002682,GO:0002684,GO:0002694,GO:0002697,GO:0002699,GO:0002703,GO:0002886,GO:0003674,GO:0004888,GO:0004930,GO:0005488,GO:0005539,GO:0005575,GO:0005576,GO:0005615,GO:0005622,GO:0005623,GO:0005737,GO:0005886,GO:0005887,GO:0006810,GO:0006887,GO:0006928,GO:0006935,GO:0006950,GO:…	-	ko:K04591,ko:K04593,ko:K08443,ko:K08444,ko:K08445,ko:K08446	-	-	-	-	ko00000,ko04030,ko04090,ko04147	-	-	-	7tm_2,EGF_CA,GAIN,GPS
CectChr01G00134.2.p1	7955.ENSDARP00000126709	2.98E-145	437	KOG4193@1|root,KOG4193@2759|Eukaryota,38BBZ@33154|Opisthokonta,3BCIQ@33208|Metazoa,3CU6A@33213|Bilateria,4833E@7711|Chordata,48YED@7742|Vertebrata,49VG4@7898|Actinopterygii	33208|Metazoa	T	EGF-like module-containing mucin-like hormone receptor-like	CD97	GO:0001775,GO:0002252,GO:0002263,GO:0002274,GO:0002275,GO:0002283,GO:0002366,GO:0002376,GO:0002443,GO:0002444,GO:0002446,GO:0002682,GO:0002684,GO:0002694,GO:0002697,GO:0002699,GO:0002703,GO:0002886,GO:0003674,GO:0004888,GO:0004930,GO:0005488,GO:0005539,GO:0005575,GO:0005576,GO:0005615,GO:0005622,GO:0005623,GO:0005737,GO:0005886,GO:0005887,GO:0006810,GO:0006887,GO:0006928,GO:0006935,GO:0006950,GO:…	-	ko:K04591,ko:K04593,ko:K08443,ko:K08444,ko:K08445,ko:K08446	-	-	-	-	ko00000,ko04030,ko04090,ko04147	-	-	-	7tm_2,EGF_CA,GAIN,GPS
CectChr01G00135.1.p1	8010.XP_010904402.1	4.17E-163	469	KOG3509@1|root,KOG3509@2759|Eukaryota,39ZQ6@33154|Opisthokonta,3BKYU@33208|Metazoa,3D2AW@33213|Bilateria,48D0K@7711|Chordata,4972Q@7742|Vertebrata,49TVA@7898|Actinopterygii	33208|Metazoa	T	Secreted immunoglobulin domain 4	-	-	-	-	-	-	-	-	-	-	-	-	I-set,Ig_3
CectChr01G00136.1.p1	8010.XP_010866101.1	2.25E-64	230	2E4P5@1|root,2SBIG@2759|Eukaryota,393V2@33154|Opisthokonta,3BCM1@33208|Metazoa,3CZ2H@33213|Bilateria	33208|Metazoa	S	NACHT domain	NLRP12	-	-	ko:K12800,ko:K20865	ko04217,ko04621,ko05133,ko05164,map04217,map04621,map05133,map05164	-	-	-	ko00000,ko00001,ko04131	-	-	-	CARD,FISNA,LRR_6,NACHT,PRY,SPRY
CectChr01G00136.2.p1	8010.XP_010866101.1	7.02E-197	597	2E4P5@1|root,2SBIG@2759|Eukaryota,393V2@33154|Opisthokonta,3BCM1@33208|Metazoa,3CZ2H@33213|Bilateria	33208|Metazoa	S	NACHT domain	NLRP12	-	-	ko:K12800,ko:K20865	ko04217,ko04621,ko05133,ko05164,map04217,map04621,map05133,map05164	-	-	-	ko00000,ko00001,ko04131	-	-	-	CARD,FISNA,LRR_6,NACHT,PRY,SPRY
CectChr01G00136.3.p1	7955.ENSDARP00000121660	1.14E-243	719	2E4P5@1|root,2SBIG@2759|Eukaryota,393V2@33154|Opisthokonta,3BCM1@33208|Metazoa,3D37D@33213|Bilateria	33208|Metazoa	S	NACHT, LRR and PYD domains-containing protein	NLRP12	-	-	ko:K12800,ko:K20865	ko04217,ko04621,ko05133,ko05164,map04217,map04621,map05133,map05164	-	-	-	ko00000,ko00001,ko04131	-	-	-	FISNA,LRR_6,NACHT,PRY,SPRY
CectChr01G00136.4.p1	7955.ENSDARP00000101267	1.27E-234	704	2E4P5@1|root,2SBIG@2759|Eukaryota,393V2@33154|Opisthokonta,3BCM1@33208|Metazoa,3D37D@33213|Bilateria,486FX@7711|Chordata,49G1A@7742|Vertebrata	33208|Metazoa	S	Fish-specific NACHT associated domain	NLRP12	-	-	ko:K12800,ko:K20865	ko04217,ko04621,ko05133,ko05164,map04217,map04621,map05133,map05164	-	-	-	ko00000,ko00001,ko04131	-	-	-	FISNA,LRR_6,NACHT,PRY,SPRY
CectChr01G00136.5.p1	7955.ENSDARP00000101267	7.83E-235	710	2E4P5@1|root,2SBIG@2759|Eukaryota,393V2@33154|Opisthokonta,3BCM1@33208|Metazoa,3D37D@33213|Bilateria,486FX@7711|Chordata,49G1A@7742|Vertebrata	33208|Metazoa	S	Fish-specific NACHT associated domain	NLRP12	-	-	ko:K12800,ko:K20865	ko04217,ko04621,ko05133,ko05164,map04217,map04621,map05133,map05164	-	-	-	ko00000,ko00001,ko04131	-	-	-	FISNA,LRR_6,NACHT,PRY,SPRY
CectChr01G00137.1.p1	106582.XP_004569060.1	3.42E-133	390	KOG3545@1|root,KOG3545@2759|Eukaryota,39SID@33154|Opisthokonta,3BCIW@33208|Metazoa,3CZ7D@33213|Bilateria,48IIS@7711|Chordata,49FN6@7742|Vertebrata	33208|Metazoa	W	Olfactomedin 2b	olfm2	-	-	-	-	-	-	-	-	-	-	-	Noelin-1,OLF
CectChr01G00138.1.p1	7994.ENSAMXP00000012371	1.22E-280	830	2E4P5@1|root,2SBIG@2759|Eukaryota,393V2@33154|Opisthokonta,3BCM1@33208|Metazoa,3D37D@33213|Bilateria,486FX@7711|Chordata,48Z7X@7742|Vertebrata,4A615@7898|Actinopterygii	33208|Metazoa	S	PRY	NLRP12	-	-	ko:K12800,ko:K20865	ko04217,ko04621,ko05133,ko05164,map04217,map04621,map05133,map05164	-	-	-	ko00000,ko00001,ko04131	-	-	-	FISNA,LRR_6,NACHT,PRY,SPRY
CectChr01G00139.1.p1	7994.ENSAMXP00000012371	4.03E-216	650	2E4P5@1|root,2SBIG@2759|Eukaryota,393V2@33154|Opisthokonta,3BCM1@33208|Metazoa,3D37D@33213|Bilateria,486FX@7711|Chordata,48Z7X@7742|Vertebrata,4A615@7898|Actinopterygii	33208|Metazoa	S	PRY	NLRP12	-	-	ko:K12800,ko:K20865	ko04217,ko04621,ko05133,ko05164,map04217,map04621,map05133,map05164	-	-	-	ko00000,ko00001,ko04131	-	-	-	FISNA,LRR_6,NACHT,PRY,SPRY
CectChr01G00140.1.p1	8081.XP_008420128.1	9.88E-11	65.5	KOG2177@1|root,KOG2177@2759|Eukaryota,39U70@33154|Opisthokonta,3BYM9@33208|Metazoa,3DDEE@33213|Bilateria,48HK9@7711|Chordata,49NFM@7742|Vertebrata	33208|Metazoa	O	Fish-specific NACHT associated domain	-	-	-	ko:K12800	ko04217,ko04621,ko05133,ko05164,map04217,map04621,map05133,map05164	-	-	-	ko00000,ko00001,ko04131	-	-	-	CARD,FISNA,LRR_6,NACHT,PRY,SPRY
CectChr01G00141.1.p1	144197.XP_008293139.1	2.68E-182	518	KOG3656@1|root,KOG3656@2759|Eukaryota,39F0P@33154|Opisthokonta,3BJFN@33208|Metazoa,3D0WZ@33213|Bilateria,487IH@7711|Chordata,494NN@7742|Vertebrata,49W9K@7898|Actinopterygii	33208|Metazoa	T	Lysophosphatidic acid receptor	LPAR2	GO:0000187,GO:0001932,GO:0001934,GO:0003674,GO:0004888,GO:0004930,GO:0005488,GO:0005515,GO:0005575,GO:0005623,GO:0005886,GO:0005887,GO:0006873,GO:0006874,GO:0006875,GO:0007154,GO:0007165,GO:0007186,GO:0007202,GO:0007204,GO:0008150,GO:0008289,GO:0009893,GO:0009966,GO:0009967,GO:0009986,GO:0009987,GO:0010517,GO:0010518,GO:0010562,GO:0010604,GO:0010646,GO:0010647,GO:0010863,GO:0016020,GO:0016021,GO:…	-	ko:K04289,ko:K04291	ko04015,ko04072,ko04080,ko04151,ko04540,ko05200,map04015,map04072,map04080,map04151,map04540,map05200	-	-	-	ko00000,ko00001,ko04030	9.A.14.2.5	-	-	7tm_1
CectChr01G00141.2.p1	144197.XP_008293139.1	2.72E-183	519	KOG3656@1|root,KOG3656@2759|Eukaryota,39F0P@33154|Opisthokonta,3BJFN@33208|Metazoa,3D0WZ@33213|Bilateria,487IH@7711|Chordata,494NN@7742|Vertebrata,49W9K@7898|Actinopterygii	33208|Metazoa	T	Lysophosphatidic acid receptor	LPAR2	GO:0000187,GO:0001932,GO:0001934,GO:0003674,GO:0004888,GO:0004930,GO:0005488,GO:0005515,GO:0005575,GO:0005623,GO:0005886,GO:0005887,GO:0006873,GO:0006874,GO:0006875,GO:0007154,GO:0007165,GO:0007186,GO:0007202,GO:0007204,GO:0008150,GO:0008289,GO:0009893,GO:0009966,GO:0009967,GO:0009986,GO:0009987,GO:0010517,GO:0010518,GO:0010562,GO:0010604,GO:0010646,GO:0010647,GO:0010863,GO:0016020,GO:0016021,GO:…	-	ko:K04289,ko:K04291	ko04015,ko04072,ko04080,ko04151,ko04540,ko05200,map04015,map04072,map04080,map04151,map04540,map05200	-	-	-	ko00000,ko00001,ko04030	9.A.14.2.5	-	-	7tm_1
CectChr01G00141.3.p1	144197.XP_008293139.1	1.62E-182	518	KOG3656@1|root,KOG3656@2759|Eukaryota,39F0P@33154|Opisthokonta,3BJFN@33208|Metazoa,3D0WZ@33213|Bilateria,487IH@7711|Chordata,494NN@7742|Vertebrata,49W9K@7898|Actinopterygii	33208|Metazoa	T	Lysophosphatidic acid receptor	LPAR2	GO:0000187,GO:0001932,GO:0001934,GO:0003674,GO:0004888,GO:0004930,GO:0005488,GO:0005515,GO:0005575,GO:0005623,GO:0005886,GO:0005887,GO:0006873,GO:0006874,GO:0006875,GO:0007154,GO:0007165,GO:0007186,GO:0007202,GO:0007204,GO:0008150,GO:0008289,GO:0009893,GO:0009966,GO:0009967,GO:0009986,GO:0009987,GO:0010517,GO:0010518,GO:0010562,GO:0010604,GO:0010646,GO:0010647,GO:0010863,GO:0016020,GO:0016021,GO:…	-	ko:K04289,ko:K04291	ko04015,ko04072,ko04080,ko04151,ko04540,ko05200,map04015,map04072,map04080,map04151,map04540,map05200	-	-	-	ko00000,ko00001,ko04030	9.A.14.2.5	-	-	7tm_1
CectChr01G00142.1.p1	32507.XP_006804425.1	7.20E-196	625	COG5076@1|root,KOG1474@2759|Eukaryota,38EH8@33154|Opisthokonta,3BBK4@33208|Metazoa,3CSGG@33213|Bilateria,48IXD@7711|Chordata,49FH3@7742|Vertebrata,4A6VD@7898|Actinopterygii	33208|Metazoa	K	Bromodomain-containing protein 4-like isoform X1	BRD4	GO:0000003,GO:0000082,GO:0000083,GO:0000228,GO:0000278,GO:0000307,GO:0000375,GO:0000377,GO:0000398,GO:0000428,GO:0000578,GO:0000785,GO:0000790,GO:0000793,GO:0000794,GO:0000902,GO:0000904,GO:0000993,GO:0001098,GO:0001099,GO:0001701,GO:0001708,GO:0001824,GO:0001832,GO:0001833,GO:0001932,GO:0002039,GO:0003002,GO:0003006,GO:0003674,GO:0003676,GO:0003677,GO:0003682,GO:0003824,GO:0004672,GO:0004674,GO:…	2.1.1.260	ko:K08871,ko:K11721,ko:K11722,ko:K11724,ko:K14568	ko03008,map03008	-	-	-	ko00000,ko00001,ko01000,ko01001,ko03009,ko03021,ko03036	-	-	-	BET,BRD4_CDT,Bromodomain
CectChr01G00143.1.p1	144197.XP_008299732.1	2.05E-123	360	KOG4000@1|root,KOG4000@2759|Eukaryota,39WAM@33154|Opisthokonta,3BIYG@33208|Metazoa,3CW8T@33213|Bilateria,484KK@7711|Chordata,48ZWG@7742|Vertebrata,4A39P@7898|Actinopterygii	33208|Metazoa	S	Multivesicular body subunit 12A	MVB12A	GO:0000813,GO:0003674,GO:0005488,GO:0005515,GO:0005575,GO:0005622,GO:0005623,GO:0005634,GO:0005654,GO:0005737,GO:0005768,GO:0005794,GO:0005813,GO:0005815,GO:0005829,GO:0005856,GO:0006508,GO:0006511,GO:0006807,GO:0006810,GO:0006914,GO:0006996,GO:0007032,GO:0008150,GO:0008152,GO:0008289,GO:0009056,GO:0009057,GO:0009966,GO:0009987,GO:0010008,GO:0010256,GO:0010646,GO:0012505,GO:0015630,GO:0016020,GO:…	-	ko:K12186	ko04144,map04144	M00409	-	-	ko00000,ko00001,ko00002,ko04131	-	-	-	DUF2464
CectChr01G00144.1.p1	8010.XP_010865125.1	2.44E-190	535	KOG0774@1|root,KOG0774@2759|Eukaryota,38DAX@33154|Opisthokonta,3BBFY@33208|Metazoa,3E4J7@33213|Bilateria,48R8P@7711|Chordata,49MUG@7742|Vertebrata,4A9FK@7898|Actinopterygii	33208|Metazoa	K	PBC domain	pbx4	GO:0000803,GO:0000976,GO:0001067,GO:0001158,GO:0001221,GO:0001223,GO:0001224,GO:0001225,GO:0001704,GO:0001707,GO:0001708,GO:0001710,GO:0001741,GO:0003002,GO:0003674,GO:0003676,GO:0003677,GO:0003690,GO:0005488,GO:0005515,GO:0005575,GO:0005622,GO:0005623,GO:0005634,GO:0005667,GO:0005694,GO:0006355,GO:0006357,GO:0007275,GO:0007369,GO:0007389,GO:0007498,GO:0007501,GO:0008134,GO:0008150,GO:0009653,GO:…	-	ko:K09355,ko:K15609,ko:K15610,ko:K15611	ko04927,ko04934,ko05202,map04927,map04934,map05202	-	-	-	ko00000,ko00001,ko03000	-	-	-	Homeobox,PBC
CectChr01G00144.2.p1	8010.XP_010865125.1	2.86E-190	535	KOG0774@1|root,KOG0774@2759|Eukaryota,38DAX@33154|Opisthokonta,3BBFY@33208|Metazoa,3E4J7@33213|Bilateria,48R8P@7711|Chordata,49MUG@7742|Vertebrata,4A9FK@7898|Actinopterygii	33208|Metazoa	K	PBC domain	pbx4	GO:0000803,GO:0000976,GO:0001067,GO:0001158,GO:0001221,GO:0001223,GO:0001224,GO:0001225,GO:0001704,GO:0001707,GO:0001708,GO:0001710,GO:0001741,GO:0003002,GO:0003674,GO:0003676,GO:0003677,GO:0003690,GO:0005488,GO:0005515,GO:0005575,GO:0005622,GO:0005623,GO:0005634,GO:0005667,GO:0005694,GO:0006355,GO:0006357,GO:0007275,GO:0007369,GO:0007389,GO:0007498,GO:0007501,GO:0008134,GO:0008150,GO:0009653,GO:…	-	ko:K09355,ko:K15609,ko:K15610,ko:K15611	ko04927,ko04934,ko05202,map04927,map04934,map05202	-	-	-	ko00000,ko00001,ko03000	-	-	-	Homeobox,PBC
CectChr01G00146.1.p1	8010.XP_010904409.1	3.47E-55	199	2EGEM@1|root,2SMD8@2759|Eukaryota,3AH95@33154|Opisthokonta,3BY3X@33208|Metazoa,3DEY5@33213|Bilateria,48JA6@7711|Chordata,49ESZ@7742|Vertebrata,4A6RG@7898|Actinopterygii	33208|Metazoa	S	Function to find	-	-	-	ko:K12801	ko04621,map04621	-	-	-	ko00000,ko00001	-	-	-	CARD,FIIND
CectChr01G00147.1.p1	8010.XP_010864983.1	9.38E-192	556	COG0699@1|root,KOG0446@2759|Eukaryota,38C4B@33154|Opisthokonta,3BDAS@33208|Metazoa,3CR5R@33213|Bilateria,4860A@7711|Chordata,48YUB@7742|Vertebrata,49ZG8@7898|Actinopterygii	33208|Metazoa	T	Belongs to the TRAFAC class dynamin-like GTPase superfamily. Dynamin Fzo YdjA family	DNM2	GO:0000003,GO:0000041,GO:0000086,GO:0000139,GO:0000166,GO:0000266,GO:0000278,GO:0000281,GO:0000302,GO:0000902,GO:0000910,GO:0000912,GO:0000915,GO:0001505,GO:0001558,GO:0001568,GO:0001654,GO:0001661,GO:0001664,GO:0001667,GO:0001726,GO:0001738,GO:0001745,GO:0001882,GO:0001883,GO:0001891,GO:0001917,GO:0001932,GO:0001933,GO:0001944,GO:0002009,GO:0002028,GO:0002029,GO:0002031,GO:0002064,GO:0002065,GO:…	3.6.5.5	ko:K01528	ko04072,ko04144,ko04721,ko04961,ko05100,map04072,map04144,map04721,map04961,map05100	-	-	-	ko00000,ko00001,ko01000,ko04131,ko04147	-	-	-	Dynamin_M,Dynamin_N,GED,PH
CectChr01G00147.2.p1	8128.ENSONIP00000002422	0	1351	COG0699@1|root,KOG0446@2759|Eukaryota,38C4B@33154|Opisthokonta,3BDAS@33208|Metazoa,3CR5R@33213|Bilateria,4860A@7711|Chordata,48YUB@7742|Vertebrata,49ZG8@7898|Actinopterygii	33208|Metazoa	T	Belongs to the TRAFAC class dynamin-like GTPase superfamily. Dynamin Fzo YdjA family	DNM2	GO:0000003,GO:0000041,GO:0000086,GO:0000139,GO:0000166,GO:0000266,GO:0000278,GO:0000281,GO:0000302,GO:0000902,GO:0000910,GO:0000912,GO:0000915,GO:0001505,GO:0001558,GO:0001568,GO:0001654,GO:0001661,GO:0001664,GO:0001667,GO:0001726,GO:0001738,GO:0001745,GO:0001882,GO:0001883,GO:0001891,GO:0001917,GO:0001932,GO:0001933,GO:0001944,GO:0002009,GO:0002028,GO:0002029,GO:0002031,GO:0002064,GO:0002065,GO:…	3.6.5.5	ko:K01528	ko04072,ko04144,ko04721,ko04961,ko05100,map04072,map04144,map04721,map04961,map05100	-	-	-	ko00000,ko00001,ko01000,ko04131,ko04147	-	-	-	Dynamin_M,Dynamin_N,GED,PH
CectChr01G00147.3.p1	8128.ENSONIP00000002422	0	1351	COG0699@1|root,KOG0446@2759|Eukaryota,38C4B@33154|Opisthokonta,3BDAS@33208|Metazoa,3CR5R@33213|Bilateria,4860A@7711|Chordata,48YUB@7742|Vertebrata,49ZG8@7898|Actinopterygii	33208|Metazoa	T	Belongs to the TRAFAC class dynamin-like GTPase superfamily. Dynamin Fzo YdjA family	DNM2	GO:0000003,GO:0000041,GO:0000086,GO:0000139,GO:0000166,GO:0000266,GO:0000278,GO:0000281,GO:0000302,GO:0000902,GO:0000910,GO:0000912,GO:0000915,GO:0001505,GO:0001558,GO:0001568,GO:0001654,GO:0001661,GO:0001664,GO:0001667,GO:0001726,GO:0001738,GO:0001745,GO:0001882,GO:0001883,GO:0001891,GO:0001917,GO:0001932,GO:0001933,GO:0001944,GO:0002009,GO:0002028,GO:0002029,GO:0002031,GO:0002064,GO:0002065,GO:…	3.6.5.5	ko:K01528	ko04072,ko04144,ko04721,ko04961,ko05100,map04072,map04144,map04721,map04961,map05100	-	-	-	ko00000,ko00001,ko01000,ko04131,ko04147	-	-	-	Dynamin_M,Dynamin_N,GED,PH
CectChr01G00147.4.p1	32507.XP_006791381.1	0	1344	COG0699@1|root,KOG0446@2759|Eukaryota,38C4B@33154|Opisthokonta,3BDAS@33208|Metazoa,3CR5R@33213|Bilateria,4860A@7711|Chordata,48YUB@7742|Vertebrata,49ZG8@7898|Actinopterygii	33208|Metazoa	T	Belongs to the TRAFAC class dynamin-like GTPase superfamily. Dynamin Fzo YdjA family	DNM2	GO:0000003,GO:0000041,GO:0000086,GO:0000139,GO:0000166,GO:0000266,GO:0000278,GO:0000281,GO:0000302,GO:0000902,GO:0000910,GO:0000912,GO:0000915,GO:0001505,GO:0001558,GO:0001568,GO:0001654,GO:0001661,GO:0001664,GO:0001667,GO:0001726,GO:0001738,GO:0001745,GO:0001882,GO:0001883,GO:0001891,GO:0001917,GO:0001932,GO:0001933,GO:0001944,GO:0002009,GO:0002028,GO:0002029,GO:0002031,GO:0002064,GO:0002065,GO:…	3.6.5.5	ko:K01528	ko04072,ko04144,ko04721,ko04961,ko05100,map04072,map04144,map04721,map04961,map05100	-	-	-	ko00000,ko00001,ko01000,ko04131,ko04147	-	-	-	Dynamin_M,Dynamin_N,GED,PH
CectChr01G00148.1.p1	8010.XP_010864984.1	3.31E-74	228	KOG1693@1|root,KOG3287@2759|Eukaryota,38GQK@33154|Opisthokonta,3BJA6@33208|Metazoa,3CTJU@33213|Bilateria,48B4B@7711|Chordata,48WME@7742|Vertebrata,49ZX3@7898|Actinopterygii	33208|Metazoa	U	Transmembrane emp24 protein transport domain containing 1b	TMED1	GO:0003674,GO:0005102,GO:0005488,GO:0005515,GO:0005575,GO:0005622,GO:0005623,GO:0005737,GO:0005783,GO:0005793,GO:0005794,GO:0007154,GO:0007165,GO:0007267,GO:0008150,GO:0009987,GO:0012505,GO:0023052,GO:0043226,GO:0043227,GO:0043229,GO:0043231,GO:0044424,GO:0044444,GO:0044464,GO:0050789,GO:0050794,GO:0050896,GO:0051716,GO:0065007	-	ko:K14825,ko:K20348	-	-	-	-	ko00000,ko02000,ko03009,ko04131	9.B.188,9.B.188.1.1	-	-	EMP24_GP25L
CectChr01G00148.2.p1	144197.XP_008286748.1	3.48E-115	336	KOG1693@1|root,KOG3287@2759|Eukaryota,38GQK@33154|Opisthokonta,3BJA6@33208|Metazoa,3CTJU@33213|Bilateria,48B4B@7711|Chordata,48WME@7742|Vertebrata,49ZX3@7898|Actinopterygii	33208|Metazoa	U	Transmembrane emp24 protein transport domain containing 1b	TMED1	GO:0003674,GO:0005102,GO:0005488,GO:0005515,GO:0005575,GO:0005622,GO:0005623,GO:0005737,GO:0005783,GO:0005793,GO:0005794,GO:0007154,GO:0007165,GO:0007267,GO:0008150,GO:0009987,GO:0012505,GO:0023052,GO:0043226,GO:0043227,GO:0043229,GO:0043231,GO:0044424,GO:0044444,GO:0044464,GO:0050789,GO:0050794,GO:0050896,GO:0051716,GO:0065007	-	ko:K14825,ko:K20348	-	-	-	-	ko00000,ko02000,ko03009,ko04131	9.B.188,9.B.188.1.1	-	-	EMP24_GP25L
CectChr01G00149.1.p1	7918.ENSLOCP00000005768	3.56E-215	634	2CN6C@1|root,2QU3U@2759|Eukaryota,38GGN@33154|Opisthokonta,3BF35@33208|Metazoa,3D1YH@33213|Bilateria,47Z6K@7711|Chordata,48Y8J@7742|Vertebrata,4A2IQ@7898|Actinopterygii	33208|Metazoa	S	Protein-kinase, interferon-inducible double stranded RNA dependent inhibitor, repressor of (P58 repressor) b	PRKRIR	GO:0000981,GO:0003674,GO:0003676,GO:0003677,GO:0003700,GO:0005488,GO:0005575,GO:0005622,GO:0005623,GO:0005634,GO:0005654,GO:0005737,GO:0006355,GO:0006357,GO:0007154,GO:0007165,GO:0008150,GO:0008285,GO:0009889,GO:0009987,GO:0010468,GO:0010556,GO:0019219,GO:0019222,GO:0023052,GO:0031323,GO:0031326,GO:0031974,GO:0031981,GO:0042127,GO:0043226,GO:0043227,GO:0043229,GO:0043231,GO:0043233,GO:0044422,GO:…	-	-	-	-	-	-	-	-	-	-	DUF4371,Dimer_Tnp_hAT,THAP
CectChr01G00150.1.p1	10116.ENSRNOP00000066298	2.32E-07	58.5	2EPCS@1|root,2SSK0@2759|Eukaryota,3A91R@33154|Opisthokonta,3BURZ@33208|Metazoa,3D8H1@33213|Bilateria,48FER@7711|Chordata,49C2R@7742|Vertebrata,3JFBS@40674|Mammalia,35QN3@314146|Euarchontoglires,4Q6AZ@9989|Rodentia	33208|Metazoa	T	Tumor necrosis factor (ligand) superfamily, member 9	TNFSF9	GO:0001773,GO:0001775,GO:0001817,GO:0001819,GO:0002274,GO:0002376,GO:0002520,GO:0002521,GO:0002573,GO:0002682,GO:0002684,GO:0002694,GO:0002696,GO:0003674,GO:0005102,GO:0005126,GO:0005488,GO:0005515,GO:0005575,GO:0005623,GO:0005886,GO:0006915,GO:0007154,GO:0007165,GO:0007166,GO:0007267,GO:0007275,GO:0008150,GO:0008219,GO:0008283,GO:0008284,GO:0009987,GO:0010033,GO:0012501,GO:0016020,GO:0019221,GO:…	-	ko:K05472	ko04060,map04060	-	-	-	ko00000,ko00001,ko04052	-	-	-	TNF
CectChr01G00151.1.p1	8010.XP_010866101.1	5.61E-80	264	2E4P5@1|root,2SBIG@2759|Eukaryota,393V2@33154|Opisthokonta,3BCM1@33208|Metazoa,3CZ2H@33213|Bilateria	33208|Metazoa	S	NACHT domain	NLRP12	-	-	ko:K12800,ko:K20865	ko04217,ko04621,ko05133,ko05164,map04217,map04621,map05133,map05164	-	-	-	ko00000,ko00001,ko04131	-	-	-	CARD,FISNA,LRR_6,NACHT,PRY,SPRY
CectChr01G00152.1.p1	8010.XP_010866956.1	0	947	KOG2177@1|root,KOG2177@2759|Eukaryota,39U70@33154|Opisthokonta,3BYM9@33208|Metazoa,3DDEE@33213|Bilateria,48HK9@7711|Chordata,49G9H@7742|Vertebrata,4A9D2@7898|Actinopterygii	33208|Metazoa	O	NLRC3-like	-	-	-	-	-	-	-	-	-	-	-	-	FISNA,LRR_6,NACHT,zf-C3HC4,zf-C3HC4_4
CectChr01G00153.1.p1	7955.ENSDARP00000099153	7.03E-159	482	2E4P5@1|root,2SBIG@2759|Eukaryota,393V2@33154|Opisthokonta,3BCM1@33208|Metazoa,3D37D@33213|Bilateria,486FX@7711|Chordata,48Z7X@7742|Vertebrata	33208|Metazoa	S	NLRP3 inflammasome complex assembly	NLRP12	-	-	ko:K12800,ko:K20865	ko04217,ko04621,ko05133,ko05164,map04217,map04621,map05133,map05164	-	-	-	ko00000,ko00001,ko04131	-	-	-	FISNA,LRR_6,NACHT,PRY,SPRY
CectChr01G00153.2.p1	7955.ENSDARP00000099153	1.78E-145	446	2E4P5@1|root,2SBIG@2759|Eukaryota,393V2@33154|Opisthokonta,3BCM1@33208|Metazoa,3D37D@33213|Bilateria,486FX@7711|Chordata,48Z7X@7742|Vertebrata	33208|Metazoa	S	NLRP3 inflammasome complex assembly	NLRP12	-	-	ko:K12800,ko:K20865	ko04217,ko04621,ko05133,ko05164,map04217,map04621,map05133,map05164	-	-	-	ko00000,ko00001,ko04131	-	-	-	FISNA,LRR_6,NACHT,PRY,SPRY
CectChr01G00154.1.p1	8010.XP_010866101.1	2.93E-84	276	2E4P5@1|root,2SBIG@2759|Eukaryota,393V2@33154|Opisthokonta,3BCM1@33208|Metazoa,3CZ2H@33213|Bilateria	33208|Metazoa	S	NACHT domain	NLRP12	-	-	ko:K12800,ko:K20865	ko04217,ko04621,ko05133,ko05164,map04217,map04621,map05133,map05164	-	-	-	ko00000,ko00001,ko04131	-	-	-	CARD,FISNA,LRR_6,NACHT,PRY,SPRY
CectChr01G00155.1.p1	8010.XP_010872189.1	1.65E-250	721	KOG2177@1|root,KOG2177@2759|Eukaryota,39U70@33154|Opisthokonta,3BYM9@33208|Metazoa,3DDEE@33213|Bilateria,48HK9@7711|Chordata,49G9H@7742|Vertebrata,4A9D2@7898|Actinopterygii	33208|Metazoa	O	NLRC3-like	-	-	-	-	-	-	-	-	-	-	-	-	FISNA,LRR_6,NACHT,zf-C3HC4,zf-C3HC4_4
CectChr01G00156.1.p1	8010.XP_010866101.1	1.09E-75	251	2E4P5@1|root,2SBIG@2759|Eukaryota,393V2@33154|Opisthokonta,3BCM1@33208|Metazoa,3CZ2H@33213|Bilateria	33208|Metazoa	S	NACHT domain	NLRP12	-	-	ko:K12800,ko:K20865	ko04217,ko04621,ko05133,ko05164,map04217,map04621,map05133,map05164	-	-	-	ko00000,ko00001,ko04131	-	-	-	CARD,FISNA,LRR_6,NACHT,PRY,SPRY
CectChr01G00160.1.p1	144197.XP_008286755.1	4.06E-91	276	COG0671@1|root,KOG3030@2759|Eukaryota,38JHT@33154|Opisthokonta,3BA0N@33208|Metazoa,3D33S@33213|Bilateria,487PX@7711|Chordata,499BA@7742|Vertebrata,49S0K@7898|Actinopterygii	33208|Metazoa	I	Lipid phosphate phosphohydrolase 3-like	-	-	3.1.3.4	ko:K01080	ko00561,ko00564,ko00565,ko00600,ko01100,ko01110,ko04072,ko04666,ko04975,ko05231,map00561,map00564,map00565,map00600,map01100,map01110,map04072,map04666,map04975,map05231	M00089	R02239,R04162,R06520,R06521,R06522	RC00017	ko00000,ko00001,ko00002,ko01000	-	-	-	PAP2
CectChr01G00160.2.p1	144197.XP_008286755.1	1.86E-152	437	COG0671@1|root,KOG3030@2759|Eukaryota,38JHT@33154|Opisthokonta,3BA0N@33208|Metazoa,3D33S@33213|Bilateria,487PX@7711|Chordata,499BA@7742|Vertebrata,49S0K@7898|Actinopterygii	33208|Metazoa	I	Lipid phosphate phosphohydrolase 3-like	-	-	3.1.3.4	ko:K01080	ko00561,ko00564,ko00565,ko00600,ko01100,ko01110,ko04072,ko04666,ko04975,ko05231,map00561,map00564,map00565,map00600,map01100,map01110,map04072,map04666,map04975,map05231	M00089	R02239,R04162,R06520,R06521,R06522	RC00017	ko00000,ko00001,ko00002,ko01000	-	-	-	PAP2
CectChr01G00161.1.p1	8081.XP_008401755.1	2.96E-106	317	KOG2579@1|root,KOG2579@2759|Eukaryota,38EP2@33154|Opisthokonta,3BMRH@33208|Metazoa,3D2BI@33213|Bilateria,485I8@7711|Chordata,48Z56@7742|Vertebrata,4A0EN@7898|Actinopterygii	33208|Metazoa	S	Microfibrillar-associated protein 4	MFAP4	GO:0001527,GO:0005575,GO:0005576,GO:0008150,GO:0009314,GO:0009411,GO:0009416,GO:0009628,GO:0009650,GO:0009987,GO:0010224,GO:0010712,GO:0016043,GO:0019222,GO:0022607,GO:0030198,GO:0031012,GO:0034644,GO:0043062,GO:0044085,GO:0044420,GO:0044421,GO:0048251,GO:0050789,GO:0050896,GO:0051716,GO:0065007,GO:0071214,GO:0071478,GO:0071482,GO:0071493,GO:0071840,GO:0071953,GO:0085029,GO:0097435,GO:0099080,GO:…	-	-	-	-	-	-	-	-	-	-	Fibrinogen_C
CectChr01G00161.2.p1	8128.ENSONIP00000024061	6.39E-57	181	KOG2579@1|root,KOG2579@2759|Eukaryota,38EP2@33154|Opisthokonta,3BMRH@33208|Metazoa,3D2BI@33213|Bilateria,485I8@7711|Chordata,48Z56@7742|Vertebrata,4A0EN@7898|Actinopterygii	33208|Metazoa	S	Microfibrillar-associated protein 4	MFAP4	GO:0001527,GO:0005575,GO:0005576,GO:0008150,GO:0009314,GO:0009411,GO:0009416,GO:0009628,GO:0009650,GO:0009987,GO:0010224,GO:0010712,GO:0016043,GO:0019222,GO:0022607,GO:0030198,GO:0031012,GO:0034644,GO:0043062,GO:0044085,GO:0044420,GO:0044421,GO:0048251,GO:0050789,GO:0050896,GO:0051716,GO:0065007,GO:0071214,GO:0071478,GO:0071482,GO:0071493,GO:0071840,GO:0071953,GO:0085029,GO:0097435,GO:0099080,GO:…	-	-	-	-	-	-	-	-	-	-	Fibrinogen_C
CectChr01G00161.3.p1	8081.XP_008401755.1	1.53E-106	317	KOG2579@1|root,KOG2579@2759|Eukaryota,38EP2@33154|Opisthokonta,3BMRH@33208|Metazoa,3D2BI@33213|Bilateria,485I8@7711|Chordata,48Z56@7742|Vertebrata,4A0EN@7898|Actinopterygii	33208|Metazoa	S	Microfibrillar-associated protein 4	MFAP4	GO:0001527,GO:0005575,GO:0005576,GO:0008150,GO:0009314,GO:0009411,GO:0009416,GO:0009628,GO:0009650,GO:0009987,GO:0010224,GO:0010712,GO:0016043,GO:0019222,GO:0022607,GO:0030198,GO:0031012,GO:0034644,GO:0043062,GO:0044085,GO:0044420,GO:0044421,GO:0048251,GO:0050789,GO:0050896,GO:0051716,GO:0065007,GO:0071214,GO:0071478,GO:0071482,GO:0071493,GO:0071840,GO:0071953,GO:0085029,GO:0097435,GO:0099080,GO:…	-	-	-	-	-	-	-	-	-	-	Fibrinogen_C
CectChr01G00161.4.p1	8128.ENSONIP00000024061	2.14E-60	191	KOG2579@1|root,KOG2579@2759|Eukaryota,38EP2@33154|Opisthokonta,3BMRH@33208|Metazoa,3D2BI@33213|Bilateria,485I8@7711|Chordata,48Z56@7742|Vertebrata,4A0EN@7898|Actinopterygii	33208|Metazoa	S	Microfibrillar-associated protein 4	MFAP4	GO:0001527,GO:0005575,GO:0005576,GO:0008150,GO:0009314,GO:0009411,GO:0009416,GO:0009628,GO:0009650,GO:0009987,GO:0010224,GO:0010712,GO:0016043,GO:0019222,GO:0022607,GO:0030198,GO:0031012,GO:0034644,GO:0043062,GO:0044085,GO:0044420,GO:0044421,GO:0048251,GO:0050789,GO:0050896,GO:0051716,GO:0065007,GO:0071214,GO:0071478,GO:0071482,GO:0071493,GO:0071840,GO:0071953,GO:0085029,GO:0097435,GO:0099080,GO:…	-	-	-	-	-	-	-	-	-	-	Fibrinogen_C
CectChr01G00161.5.p1	8081.XP_008401755.1	9.42E-107	315	KOG2579@1|root,KOG2579@2759|Eukaryota,38EP2@33154|Opisthokonta,3BMRH@33208|Metazoa,3D2BI@33213|Bilateria,485I8@7711|Chordata,48Z56@7742|Vertebrata,4A0EN@7898|Actinopterygii	33208|Metazoa	S	Microfibrillar-associated protein 4	MFAP4	GO:0001527,GO:0005575,GO:0005576,GO:0008150,GO:0009314,GO:0009411,GO:0009416,GO:0009628,GO:0009650,GO:0009987,GO:0010224,GO:0010712,GO:0016043,GO:0019222,GO:0022607,GO:0030198,GO:0031012,GO:0034644,GO:0043062,GO:0044085,GO:0044420,GO:0044421,GO:0048251,GO:0050789,GO:0050896,GO:0051716,GO:0065007,GO:0071214,GO:0071478,GO:0071482,GO:0071493,GO:0071840,GO:0071953,GO:0085029,GO:0097435,GO:0099080,GO:…	-	-	-	-	-	-	-	-	-	-	Fibrinogen_C
CectChr01G00161.6.p1	8081.XP_008401755.1	1.97E-106	314	KOG2579@1|root,KOG2579@2759|Eukaryota,38EP2@33154|Opisthokonta,3BMRH@33208|Metazoa,3D2BI@33213|Bilateria,485I8@7711|Chordata,48Z56@7742|Vertebrata,4A0EN@7898|Actinopterygii	33208|Metazoa	S	Microfibrillar-associated protein 4	MFAP4	GO:0001527,GO:0005575,GO:0005576,GO:0008150,GO:0009314,GO:0009411,GO:0009416,GO:0009628,GO:0009650,GO:0009987,GO:0010224,GO:0010712,GO:0016043,GO:0019222,GO:0022607,GO:0030198,GO:0031012,GO:0034644,GO:0043062,GO:0044085,GO:0044420,GO:0044421,GO:0048251,GO:0050789,GO:0050896,GO:0051716,GO:0065007,GO:0071214,GO:0071478,GO:0071482,GO:0071493,GO:0071840,GO:0071953,GO:0085029,GO:0097435,GO:0099080,GO:…	-	-	-	-	-	-	-	-	-	-	Fibrinogen_C
CectChr01G00161.7.p1	8081.XP_008401755.1	7.45E-107	315	KOG2579@1|root,KOG2579@2759|Eukaryota,38EP2@33154|Opisthokonta,3BMRH@33208|Metazoa,3D2BI@33213|Bilateria,485I8@7711|Chordata,48Z56@7742|Vertebrata,4A0EN@7898|Actinopterygii	33208|Metazoa	S	Microfibrillar-associated protein 4	MFAP4	GO:0001527,GO:0005575,GO:0005576,GO:0008150,GO:0009314,GO:0009411,GO:0009416,GO:0009628,GO:0009650,GO:0009987,GO:0010224,GO:0010712,GO:0016043,GO:0019222,GO:0022607,GO:0030198,GO:0031012,GO:0034644,GO:0043062,GO:0044085,GO:0044420,GO:0044421,GO:0048251,GO:0050789,GO:0050896,GO:0051716,GO:0065007,GO:0071214,GO:0071478,GO:0071482,GO:0071493,GO:0071840,GO:0071953,GO:0085029,GO:0097435,GO:0099080,GO:…	-	-	-	-	-	-	-	-	-	-	Fibrinogen_C
CectChr01G00162.1.p1	8010.XP_010866101.1	4.20E-79	262	2E4P5@1|root,2SBIG@2759|Eukaryota,393V2@33154|Opisthokonta,3BCM1@33208|Metazoa,3CZ2H@33213|Bilateria	33208|Metazoa	S	NACHT domain	NLRP12	-	-	ko:K12800,ko:K20865	ko04217,ko04621,ko05133,ko05164,map04217,map04621,map05133,map05164	-	-	-	ko00000,ko00001,ko04131	-	-	-	CARD,FISNA,LRR_6,NACHT,PRY,SPRY
CectChr01G00163.1.p1	8010.XP_010903595.1	1.28E-78	263	2CMVY@1|root,2QS9E@2759|Eukaryota,39UR8@33154|Opisthokonta,3BP7R@33208|Metazoa,3D1X6@33213|Bilateria,48B5V@7711|Chordata,49N69@7742|Vertebrata,4A8UY@7898|Actinopterygii	33208|Metazoa	S	NACHT, LRR and PYD domains-containing protein	NLRP12	GO:0000003,GO:0001817,GO:0001818,GO:0001819,GO:0001932,GO:0001933,GO:0002791,GO:0002792,GO:0002793,GO:0003674,GO:0005575,GO:0005622,GO:0005623,GO:0005737,GO:0006355,GO:0006915,GO:0006919,GO:0007154,GO:0007165,GO:0007276,GO:0007283,GO:0008047,GO:0008150,GO:0008219,GO:0008592,GO:0008656,GO:0009889,GO:0009890,GO:0009891,GO:0009892,GO:0009893,GO:0009966,GO:0009967,GO:0009968,GO:0009987,GO:0010468,GO:…	-	ko:K12006,ko:K12800,ko:K16634,ko:K20865	ko04217,ko04621,ko05133,ko05164,map04217,map04621,map05133,map05164	-	-	-	ko00000,ko00001,ko04121,ko04131	-	-	-	FISNA,LRR_6,NACHT,PRY,PYRIN,SPRY
CectChr01G00163.2.p1	8010.XP_010866101.1	1.05E-113	357	2E4P5@1|root,2SBIG@2759|Eukaryota,393V2@33154|Opisthokonta,3BCM1@33208|Metazoa,3CZ2H@33213|Bilateria	33208|Metazoa	S	NACHT domain	NLRP12	-	-	ko:K12800,ko:K20865	ko04217,ko04621,ko05133,ko05164,map04217,map04621,map05133,map05164	-	-	-	ko00000,ko00001,ko04131	-	-	-	CARD,FISNA,LRR_6,NACHT,PRY,SPRY
CectChr01G00164.1.p1	8010.XP_010865736.1	3.42E-83	275	2E4P5@1|root,2SBIG@2759|Eukaryota,393V2@33154|Opisthokonta,3BCM1@33208|Metazoa,3D37D@33213|Bilateria,486FX@7711|Chordata	33208|Metazoa	S	NLRP3 inflammasome complex assembly	NLRP12	-	-	ko:K12800,ko:K20865	ko04217,ko04621,ko05133,ko05164,map04217,map04621,map05133,map05164	-	-	-	ko00000,ko00001,ko04131	-	-	-	CARD,FISNA,LRR_6,NACHT,PRY,SPRY
CectChr01G00164.2.p1	8010.XP_010866101.1	7.28E-115	360	2E4P5@1|root,2SBIG@2759|Eukaryota,393V2@33154|Opisthokonta,3BCM1@33208|Metazoa,3CZ2H@33213|Bilateria	33208|Metazoa	S	NACHT domain	NLRP12	-	-	ko:K12800,ko:K20865	ko04217,ko04621,ko05133,ko05164,map04217,map04621,map05133,map05164	-	-	-	ko00000,ko00001,ko04131	-	-	-	CARD,FISNA,LRR_6,NACHT,PRY,SPRY
CectChr01G00164.3.p1	8010.XP_010866101.1	9.56E-288	829	2E4P5@1|root,2SBIG@2759|Eukaryota,393V2@33154|Opisthokonta,3BCM1@33208|Metazoa,3CZ2H@33213|Bilateria	33208|Metazoa	S	NACHT domain	NLRP12	-	-	ko:K12800,ko:K20865	ko04217,ko04621,ko05133,ko05164,map04217,map04621,map05133,map05164	-	-	-	ko00000,ko00001,ko04131	-	-	-	CARD,FISNA,LRR_6,NACHT,PRY,SPRY
CectChr01G00165.1.p1	8010.XP_010866101.1	1.07E-85	280	2E4P5@1|root,2SBIG@2759|Eukaryota,393V2@33154|Opisthokonta,3BCM1@33208|Metazoa,3CZ2H@33213|Bilateria	33208|Metazoa	S	NACHT domain	NLRP12	-	-	ko:K12800,ko:K20865	ko04217,ko04621,ko05133,ko05164,map04217,map04621,map05133,map05164	-	-	-	ko00000,ko00001,ko04131	-	-	-	CARD,FISNA,LRR_6,NACHT,PRY,SPRY
CectChr01G00167.1.p1	8010.XP_010866101.1	4.03E-123	381	2E4P5@1|root,2SBIG@2759|Eukaryota,393V2@33154|Opisthokonta,3BCM1@33208|Metazoa,3CZ2H@33213|Bilateria	33208|Metazoa	S	NACHT domain	NLRP12	-	-	ko:K12800,ko:K20865	ko04217,ko04621,ko05133,ko05164,map04217,map04621,map05133,map05164	-	-	-	ko00000,ko00001,ko04131	-	-	-	CARD,FISNA,LRR_6,NACHT,PRY,SPRY
CectChr01G00167.2.p1	8010.XP_010866101.1	1.63E-125	388	2E4P5@1|root,2SBIG@2759|Eukaryota,393V2@33154|Opisthokonta,3BCM1@33208|Metazoa,3CZ2H@33213|Bilateria	33208|Metazoa	S	NACHT domain	NLRP12	-	-	ko:K12800,ko:K20865	ko04217,ko04621,ko05133,ko05164,map04217,map04621,map05133,map05164	-	-	-	ko00000,ko00001,ko04131	-	-	-	CARD,FISNA,LRR_6,NACHT,PRY,SPRY
CectChr01G00167.3.p1	8010.XP_010866101.1	1.31E-307	882	2E4P5@1|root,2SBIG@2759|Eukaryota,393V2@33154|Opisthokonta,3BCM1@33208|Metazoa,3CZ2H@33213|Bilateria	33208|Metazoa	S	NACHT domain	NLRP12	-	-	ko:K12800,ko:K20865	ko04217,ko04621,ko05133,ko05164,map04217,map04621,map05133,map05164	-	-	-	ko00000,ko00001,ko04131	-	-	-	CARD,FISNA,LRR_6,NACHT,PRY,SPRY
CectChr01G00168.1.p1	8090.ENSORLP00000025282	1.77E-69	220	KOG2579@1|root,KOG2579@2759|Eukaryota,38EP2@33154|Opisthokonta,3BMRH@33208|Metazoa,3D2BI@33213|Bilateria,485I8@7711|Chordata,48Z56@7742|Vertebrata,4A0EN@7898|Actinopterygii	33208|Metazoa	S	Microfibrillar-associated protein 4	MFAP4	GO:0001527,GO:0005575,GO:0005576,GO:0008150,GO:0009314,GO:0009411,GO:0009416,GO:0009628,GO:0009650,GO:0009987,GO:0010224,GO:0010712,GO:0016043,GO:0019222,GO:0022607,GO:0030198,GO:0031012,GO:0034644,GO:0043062,GO:0044085,GO:0044420,GO:0044421,GO:0048251,GO:0050789,GO:0050896,GO:0051716,GO:0065007,GO:0071214,GO:0071478,GO:0071482,GO:0071493,GO:0071840,GO:0071953,GO:0085029,GO:0097435,GO:0099080,GO:…	-	-	-	-	-	-	-	-	-	-	Fibrinogen_C
CectChr01G00169.1.p1	106582.XP_004569058.1	1.02E-88	267	KOG2579@1|root,KOG2579@2759|Eukaryota,38EP2@33154|Opisthokonta,3BMRH@33208|Metazoa,3D2BI@33213|Bilateria,485I8@7711|Chordata,48Z56@7742|Vertebrata,4A0EN@7898|Actinopterygii	33208|Metazoa	S	Microfibrillar-associated protein 4	MFAP4	GO:0001527,GO:0005575,GO:0005576,GO:0008150,GO:0009314,GO:0009411,GO:0009416,GO:0009628,GO:0009650,GO:0009987,GO:0010224,GO:0010712,GO:0016043,GO:0019222,GO:0022607,GO:0030198,GO:0031012,GO:0034644,GO:0043062,GO:0044085,GO:0044420,GO:0044421,GO:0048251,GO:0050789,GO:0050896,GO:0051716,GO:0065007,GO:0071214,GO:0071478,GO:0071482,GO:0071493,GO:0071840,GO:0071953,GO:0085029,GO:0097435,GO:0099080,GO:…	-	-	-	-	-	-	-	-	-	-	Fibrinogen_C
CectChr01G00169.2.p1	8090.ENSORLP00000011837	2.64E-108	322	KOG2579@1|root,KOG2579@2759|Eukaryota,38EP2@33154|Opisthokonta,3BMRH@33208|Metazoa,3D2BI@33213|Bilateria,485I8@7711|Chordata,48Z56@7742|Vertebrata,4A0EN@7898|Actinopterygii	33208|Metazoa	S	Microfibrillar-associated protein 4	MFAP4	GO:0001527,GO:0005575,GO:0005576,GO:0008150,GO:0009314,GO:0009411,GO:0009416,GO:0009628,GO:0009650,GO:0009987,GO:0010224,GO:0010712,GO:0016043,GO:0019222,GO:0022607,GO:0030198,GO:0031012,GO:0034644,GO:0043062,GO:0044085,GO:0044420,GO:0044421,GO:0048251,GO:0050789,GO:0050896,GO:0051716,GO:0065007,GO:0071214,GO:0071478,GO:0071482,GO:0071493,GO:0071840,GO:0071953,GO:0085029,GO:0097435,GO:0099080,GO:…	-	-	-	-	-	-	-	-	-	-	Fibrinogen_C
CectChr01G00169.3.p1	215358.XP_010731927.1	3.78E-107	315	KOG2579@1|root,KOG2579@2759|Eukaryota,38EP2@33154|Opisthokonta,3BMRH@33208|Metazoa,3D2BI@33213|Bilateria,485I8@7711|Chordata,48Z56@7742|Vertebrata,4A0EN@7898|Actinopterygii	33208|Metazoa	S	Microfibrillar-associated protein 4	MFAP4	GO:0001527,GO:0005575,GO:0005576,GO:0008150,GO:0009314,GO:0009411,GO:0009416,GO:0009628,GO:0009650,GO:0009987,GO:0010224,GO:0010712,GO:0016043,GO:0019222,GO:0022607,GO:0030198,GO:0031012,GO:0034644,GO:0043062,GO:0044085,GO:0044420,GO:0044421,GO:0048251,GO:0050789,GO:0050896,GO:0051716,GO:0065007,GO:0071214,GO:0071478,GO:0071482,GO:0071493,GO:0071840,GO:0071953,GO:0085029,GO:0097435,GO:0099080,GO:…	-	-	-	-	-	-	-	-	-	-	Fibrinogen_C
CectChr01G00169.4.p1	8090.ENSORLP00000011837	3.29E-109	321	KOG2579@1|root,KOG2579@2759|Eukaryota,38EP2@33154|Opisthokonta,3BMRH@33208|Metazoa,3D2BI@33213|Bilateria,485I8@7711|Chordata,48Z56@7742|Vertebrata,4A0EN@7898|Actinopterygii	33208|Metazoa	S	Microfibrillar-associated protein 4	MFAP4	GO:0001527,GO:0005575,GO:0005576,GO:0008150,GO:0009314,GO:0009411,GO:0009416,GO:0009628,GO:0009650,GO:0009987,GO:0010224,GO:0010712,GO:0016043,GO:0019222,GO:0022607,GO:0030198,GO:0031012,GO:0034644,GO:0043062,GO:0044085,GO:0044420,GO:0044421,GO:0048251,GO:0050789,GO:0050896,GO:0051716,GO:0065007,GO:0071214,GO:0071478,GO:0071482,GO:0071493,GO:0071840,GO:0071953,GO:0085029,GO:0097435,GO:0099080,GO:…	-	-	-	-	-	-	-	-	-	-	Fibrinogen_C
CectChr01G00170.1.p1	8153.XP_005939938.1	4.62E-206	593	KOG3565@1|root,KOG3565@2759|Eukaryota,38EK2@33154|Opisthokonta,3BHE2@33208|Metazoa,3D30G@33213|Bilateria,481SV@7711|Chordata,4961Y@7742|Vertebrata,4A1CI@7898|Actinopterygii	33208|Metazoa	Z	Thyroid hormone receptor interactor 10	TRIP10	GO:0000323,GO:0001558,GO:0001837,GO:0001891,GO:0003674,GO:0005096,GO:0005488,GO:0005515,GO:0005575,GO:0005622,GO:0005623,GO:0005634,GO:0005654,GO:0005737,GO:0005764,GO:0005773,GO:0005794,GO:0005829,GO:0005856,GO:0005874,GO:0005886,GO:0005938,GO:0006950,GO:0006970,GO:0006972,GO:0006996,GO:0007010,GO:0007154,GO:0007165,GO:0007275,GO:0008047,GO:0008150,GO:0009628,GO:0009651,GO:0009888,GO:0009966,GO:…	-	ko:K07196	ko04910,map04910	-	-	-	ko00000,ko00001,ko04131	-	-	-	FCH,SH3_1
CectChr01G00170.2.p1	244447.XP_008314859.1	9.14E-213	605	KOG3565@1|root,KOG3565@2759|Eukaryota,38EK2@33154|Opisthokonta,3BDUA@33208|Metazoa,3DDD0@33213|Bilateria,48I8Q@7711|Chordata,49ERI@7742|Vertebrata	33208|Metazoa	T	Fes/CIP4, and EFC/F-BAR homology domain	trip10	GO:0000003,GO:0002009,GO:0002064,GO:0002065,GO:0002066,GO:0002165,GO:0003006,GO:0003674,GO:0005488,GO:0005515,GO:0005543,GO:0005575,GO:0005622,GO:0005623,GO:0005737,GO:0005886,GO:0005911,GO:0007009,GO:0007275,GO:0007276,GO:0007281,GO:0007292,GO:0007293,GO:0007349,GO:0007399,GO:0007439,GO:0007444,GO:0007472,GO:0007476,GO:0007498,GO:0007552,GO:0007560,GO:0008064,GO:0008104,GO:0008150,GO:0008289,GO:…	-	ko:K07196,ko:K20121	ko04910,map04910	-	-	-	ko00000,ko00001,ko04131	-	-	-	FCH,SH3_1,SH3_9
CectChr01G00170.3.p1	48698.ENSPFOP00000002364	7.87E-210	598	KOG3565@1|root,KOG3565@2759|Eukaryota,38EK2@33154|Opisthokonta,3BDUA@33208|Metazoa,3CTQB@33213|Bilateria,480FN@7711|Chordata	33208|Metazoa	T	vesicle transport along actin filament	trip10	GO:0000003,GO:0002009,GO:0002064,GO:0002065,GO:0002066,GO:0002165,GO:0003006,GO:0003674,GO:0005488,GO:0005515,GO:0005543,GO:0005575,GO:0005622,GO:0005623,GO:0005737,GO:0005886,GO:0005911,GO:0007009,GO:0007275,GO:0007276,GO:0007281,GO:0007292,GO:0007293,GO:0007349,GO:0007399,GO:0007439,GO:0007444,GO:0007472,GO:0007476,GO:0007498,GO:0007552,GO:0007560,GO:0008064,GO:0008104,GO:0008150,GO:0008289,GO:…	-	ko:K07196,ko:K20121	ko04910,map04910	-	-	-	ko00000,ko00001,ko04131	-	-	-	FCH,SH3_1,SH3_9
CectChr01G00171.1.p1	144197.XP_008290674.1	9.65e-312	878	28HJ9@1|root,2QPX3@2759|Eukaryota,38CSE@33154|Opisthokonta,3BI14@33208|Metazoa,3D3V8@33213|Bilateria,48BHV@7711|Chordata,495ND@7742|Vertebrata,4A0XJ@7898|Actinopterygii	33208|Metazoa	T	SH2 domain containing 3A	SH2D3A	-	-	-	-	-	-	-	-	-	-	-	RasGEF,SAM_1,SAM_2,SH2
CectChr01G00171.2.p1	144197.XP_008290674.1	1.26E-274	781	28HJ9@1|root,2QPX3@2759|Eukaryota,38CSE@33154|Opisthokonta,3BI14@33208|Metazoa,3D3V8@33213|Bilateria,48BHV@7711|Chordata,495ND@7742|Vertebrata,4A0XJ@7898|Actinopterygii	33208|Metazoa	T	SH2 domain containing 3A	SH2D3A	-	-	-	-	-	-	-	-	-	-	-	RasGEF,SAM_1,SAM_2,SH2
CectChr01G00171.3.p1	144197.XP_008290674.1	0	1041	28HJ9@1|root,2QPX3@2759|Eukaryota,38CSE@33154|Opisthokonta,3BI14@33208|Metazoa,3D3V8@33213|Bilateria,48BHV@7711|Chordata,495ND@7742|Vertebrata,4A0XJ@7898|Actinopterygii	33208|Metazoa	T	SH2 domain containing 3A	SH2D3A	-	-	-	-	-	-	-	-	-	-	-	RasGEF,SAM_1,SAM_2,SH2
CectChr01G00173.1.p1	8010.XP_010897880.1	3.64E-106	306	COG0760@1|root,KOG3259@2759|Eukaryota,3A05V@33154|Opisthokonta,3BGXQ@33208|Metazoa,3CUS1@33213|Bilateria,48744@7711|Chordata,48VKM@7742|Vertebrata,4A0E5@7898|Actinopterygii	33208|Metazoa	O	(peptidyl-prolyl cis trans isomerase) NIMA-interacting 1	PIN1	GO:0000413,GO:0001558,GO:0001817,GO:0001818,GO:0001932,GO:0001933,GO:0001934,GO:0003674,GO:0003755,GO:0003774,GO:0003824,GO:0005488,GO:0005515,GO:0005575,GO:0005622,GO:0005623,GO:0005634,GO:0005654,GO:0005737,GO:0005739,GO:0005829,GO:0006355,GO:0006357,GO:0006464,GO:0006807,GO:0007088,GO:0007154,GO:0007165,GO:0007166,GO:0007167,GO:0007169,GO:0007173,GO:0007275,GO:0007346,GO:0007399,GO:0008013,GO:…	5.2.1.8	ko:K09578	ko04622,map04622	-	-	-	ko00000,ko00001,ko01000,ko03021,ko03110	-	-	-	Rotamase,WW
CectChr01G00175.1.p1	8010.XP_010902280.1	8.15E-131	387	COG1818@1|root,KOG3943@2759|Eukaryota,38CJX@33154|Opisthokonta,3BEFH@33208|Metazoa,3CTER@33213|Bilateria,480UY@7711|Chordata,498FN@7742|Vertebrata,49T08@7898|Actinopterygii	33208|Metazoa	S	THUMP domain containing 1	THUMPD1	GO:0000154,GO:0003674,GO:0003676,GO:0003723,GO:0005488,GO:0005575,GO:0005622,GO:0005623,GO:0005634,GO:0005654,GO:0006139,GO:0006364,GO:0006396,GO:0006399,GO:0006400,GO:0006725,GO:0006807,GO:0008033,GO:0008150,GO:0008152,GO:0009451,GO:0009987,GO:0010467,GO:0016070,GO:0016072,GO:0022613,GO:0031974,GO:0031981,GO:0034470,GO:0034641,GO:0034660,GO:0042254,GO:0043170,GO:0043226,GO:0043227,GO:0043229,GO:…	-	ko:K06963	-	-	-	-	ko00000,ko03016	-	-	-	THUMP
CectChr01G00176.1.p1	7918.ENSLOCP00000000982	1.31E-306	873	KOG3589@1|root,KOG3589@2759|Eukaryota,38CHU@33154|Opisthokonta,3BDRV@33208|Metazoa,3CR6Y@33213|Bilateria,48800@7711|Chordata,492PN@7742|Vertebrata,49YZ4@7898|Actinopterygii	33208|Metazoa	T	isoform X1	AXIN1	GO:0000003,GO:0000122,GO:0000165,GO:0000187,GO:0000209,GO:0000226,GO:0001501,GO:0001654,GO:0001701,GO:0001704,GO:0001707,GO:0001743,GO:0001756,GO:0001932,GO:0001934,GO:0002009,GO:0002039,GO:0002164,GO:0002165,GO:0002168,GO:0003002,GO:0003006,GO:0003008,GO:0003674,GO:0005096,GO:0005102,GO:0005198,GO:0005488,GO:0005515,GO:0005575,GO:0005622,GO:0005623,GO:0005634,GO:0005737,GO:0005829,GO:0005886,GO:…	-	ko:K02157	ko04310,ko04390,ko04550,ko04934,ko05165,ko05200,ko05210,ko05213,ko05217,ko05224,ko05225,ko05226,map04310,map04390,map04550,map04934,map05165,map05200,map05210,map05213,map05217,map05224,map05225,map05226	-	-	-	ko00000,ko00001,ko01009	-	-	-	AXIN1_TNKS_BD,Axin_b-cat_bind,DIX,RGS
CectChr01G00177.1.p1	7918.ENSLOCP00000001018	0	1553	KOG4560@1|root,KOG4560@2759|Eukaryota,38BIG@33154|Opisthokonta,3BCN6@33208|Metazoa,3D2D6@33213|Bilateria,48BD7@7711|Chordata,48ZUC@7742|Vertebrata,49V1P@7898|Actinopterygii	33208|Metazoa	K	General transcription factor IIIC, polypeptide 1, alpha 220kDa	GTF3C1	GO:0000127,GO:0000182,GO:0000976,GO:0000992,GO:0001002,GO:0001003,GO:0001016,GO:0001030,GO:0001031,GO:0001067,GO:0003674,GO:0003676,GO:0003677,GO:0003690,GO:0005488,GO:0005575,GO:0005622,GO:0005623,GO:0005634,GO:0005654,GO:0005667,GO:0005730,GO:0006139,GO:0006351,GO:0006352,GO:0006383,GO:0006384,GO:0006399,GO:0006725,GO:0006807,GO:0008150,GO:0008152,GO:0009058,GO:0009059,GO:0009303,GO:0009304,GO:…	-	ko:K15199	-	-	-	-	ko00000,ko03021	-	-	-	B-block_TFIIIC
CectChr01G00178.1.p1	7918.ENSLOCP00000001069	0	1191	KOG1471@1|root,KOG1471@2759|Eukaryota,38H26@33154|Opisthokonta,3BFRV@33208|Metazoa,3CR81@33213|Bilateria,48AQU@7711|Chordata,49766@7742|Vertebrata,49RX9@7898|Actinopterygii	33208|Metazoa	I	SEC14-like 1 (S. cerevisiae)	SEC14L5	GO:0001817,GO:0002682,GO:0002683,GO:0002697,GO:0002698,GO:0002831,GO:0002832,GO:0003674,GO:0005102,GO:0005488,GO:0005515,GO:0005575,GO:0005622,GO:0005623,GO:0005634,GO:0005654,GO:0005737,GO:0005739,GO:0005829,GO:0006810,GO:0006811,GO:0006812,GO:0006836,GO:0008150,GO:0009966,GO:0009968,GO:0010646,GO:0010648,GO:0015695,GO:0015696,GO:0015871,GO:0023051,GO:0023057,GO:0031347,GO:0031348,GO:0031974,GO:…	-	-	-	-	-	-	-	-	-	-	CRAL_TRIO,CRAL_TRIO_N,PRELI
CectChr01G00178.2.p1	7918.ENSLOCP00000001069	0	1169	KOG1471@1|root,KOG1471@2759|Eukaryota,38H26@33154|Opisthokonta,3BFRV@33208|Metazoa,3CR81@33213|Bilateria,48AQU@7711|Chordata,49766@7742|Vertebrata,49RX9@7898|Actinopterygii	33208|Metazoa	I	SEC14-like 1 (S. cerevisiae)	SEC14L5	GO:0001817,GO:0002682,GO:0002683,GO:0002697,GO:0002698,GO:0002831,GO:0002832,GO:0003674,GO:0005102,GO:0005488,GO:0005515,GO:0005575,GO:0005622,GO:0005623,GO:0005634,GO:0005654,GO:0005737,GO:0005739,GO:0005829,GO:0006810,GO:0006811,GO:0006812,GO:0006836,GO:0008150,GO:0009966,GO:0009968,GO:0010646,GO:0010648,GO:0015695,GO:0015696,GO:0015871,GO:0023051,GO:0023057,GO:0031347,GO:0031348,GO:0031974,GO:…	-	-	-	-	-	-	-	-	-	-	CRAL_TRIO,CRAL_TRIO_N,PRELI
CectChr01G00179.1.p1	106582.XP_004549715.1	8.49E-81	248	2E9Y2@1|root,2SG85@2759|Eukaryota,3ABMW@33154|Opisthokonta,3BWKG@33208|Metazoa,3DECQ@33213|Bilateria,48I0M@7711|Chordata,49EUF@7742|Vertebrata,4A5HU@7898|Actinopterygii	33208|Metazoa	-	-	-	-	-	-	-	-	-	-	-	-	-	-	DUF4769,SAM_1
CectChr01G00179.2.p1	8010.XP_010886770.1	3.37E-139	426	2E9Y2@1|root,2SG85@2759|Eukaryota,3ABMW@33154|Opisthokonta,3BWKG@33208|Metazoa,3DECQ@33213|Bilateria,48I0M@7711|Chordata,49EUF@7742|Vertebrata,4A5HU@7898|Actinopterygii	33208|Metazoa	-	-	-	-	-	-	-	-	-	-	-	-	-	-	DUF4769,SAM_1
CectChr01G00179.4.p1	106582.XP_004552155.1	1.04E-110	340	2E9Y2@1|root,2SG85@2759|Eukaryota,3ABMW@33154|Opisthokonta,3BWKG@33208|Metazoa,3DECQ@33213|Bilateria,48I0M@7711|Chordata,49EUF@7742|Vertebrata,4A5HU@7898|Actinopterygii	33208|Metazoa	-	-	-	-	-	-	-	-	-	-	-	-	-	-	DUF4769,SAM_1
CectChr01G00182.1.p1	8010.XP_010902121.1	3.16E-108	343	KOG4475@1|root,KOG4475@2759|Eukaryota,3AEY5@33154|Opisthokonta,3BXN0@33208|Metazoa,3DDWZ@33213|Bilateria,48J8A@7711|Chordata,49F7N@7742|Vertebrata,4A5X3@7898|Actinopterygii	33208|Metazoa	T	B-cell receptor CD22-like	-	-	-	ko:K06467	ko04514,ko04640,ko04662,map04514,map04640,map04662	-	-	-	ko00000,ko00001,ko04090,ko04091	-	-	-	Ig_2,Ig_3,V-set,ig
CectChr01G00183.1.p1	8081.XP_008401807.1	2.35E-28	112	28IFU@1|root,2QQSP@2759|Eukaryota,38FTN@33154|Opisthokonta,3BBPE@33208|Metazoa,3CZ39@33213|Bilateria,4800B@7711|Chordata,48ZUZ@7742|Vertebrata,49VWQ@7898|Actinopterygii	33208|Metazoa	E	Hydroperoxide isomerase ALOXE3-like	ALOX12B	-	1.13.11.33,4.2.1.152,5.4.4.7	ko:K08021,ko:K08022,ko:K18684	ko00590,ko01100,ko04726,map00590,map01100,map04726	-	R01593,R07038,R07053,R10761,R10766	RC00561	ko00000,ko00001,ko01000	-	-	-	Lipoxygenase,PLAT
CectChr01G00183.2.p1	8081.XP_008401807.1	9.43E-43	150	28IFU@1|root,2QQSP@2759|Eukaryota,38FTN@33154|Opisthokonta,3BBPE@33208|Metazoa,3CZ39@33213|Bilateria,4800B@7711|Chordata,48ZUZ@7742|Vertebrata,49VWQ@7898|Actinopterygii	33208|Metazoa	E	Hydroperoxide isomerase ALOXE3-like	ALOX12B	-	1.13.11.33,4.2.1.152,5.4.4.7	ko:K08021,ko:K08022,ko:K18684	ko00590,ko01100,ko04726,map00590,map01100,map04726	-	R01593,R07038,R07053,R10761,R10766	RC00561	ko00000,ko00001,ko01000	-	-	-	Lipoxygenase,PLAT
CectChr01G00183.3.p1	8083.ENSXMAP00000004057	3.43E-142	427	28IFU@1|root,2QQSP@2759|Eukaryota,38FTN@33154|Opisthokonta,3BBPE@33208|Metazoa,3CZ39@33213|Bilateria,4800B@7711|Chordata,48ZUZ@7742|Vertebrata,49VWQ@7898|Actinopterygii	33208|Metazoa	E	Hydroperoxide isomerase ALOXE3-like	ALOX12B	-	1.13.11.33,4.2.1.152,5.4.4.7	ko:K08021,ko:K08022,ko:K18684	ko00590,ko01100,ko04726,map00590,map01100,map04726	-	R01593,R07038,R07053,R10761,R10766	RC00561	ko00000,ko00001,ko01000	-	-	-	Lipoxygenase,PLAT
CectChr01G00183.4.p1	8010.XP_010875212.1	7.90E-164	483	28IFU@1|root,2QQSP@2759|Eukaryota,38FTN@33154|Opisthokonta,3BBPE@33208|Metazoa,3CZ39@33213|Bilateria,4800B@7711|Chordata,48ZUZ@7742|Vertebrata,49VWQ@7898|Actinopterygii	33208|Metazoa	E	Hydroperoxide isomerase ALOXE3-like	ALOX12B	-	1.13.11.33,4.2.1.152,5.4.4.7	ko:K08021,ko:K08022,ko:K18684	ko00590,ko01100,ko04726,map00590,map01100,map04726	-	R01593,R07038,R07053,R10761,R10766	RC00561	ko00000,ko00001,ko01000	-	-	-	Lipoxygenase,PLAT
CectChr01G00183.5.p1	8128.ENSONIP00000022088	3.48E-209	606	28IFU@1|root,2QQSP@2759|Eukaryota,38FTN@33154|Opisthokonta,3BBPE@33208|Metazoa,3CZ39@33213|Bilateria,4800B@7711|Chordata,48ZUZ@7742|Vertebrata,49VWQ@7898|Actinopterygii	33208|Metazoa	E	Hydroperoxide isomerase ALOXE3-like	ALOX12B	-	1.13.11.33,4.2.1.152,5.4.4.7	ko:K08021,ko:K08022,ko:K18684	ko00590,ko01100,ko04726,map00590,map01100,map04726	-	R01593,R07038,R07053,R10761,R10766	RC00561	ko00000,ko00001,ko01000	-	-	-	Lipoxygenase,PLAT
CectChr01G00183.6.p1	8128.ENSONIP00000022088	4.94E-218	632	28IFU@1|root,2QQSP@2759|Eukaryota,38FTN@33154|Opisthokonta,3BBPE@33208|Metazoa,3CZ39@33213|Bilateria,4800B@7711|Chordata,48ZUZ@7742|Vertebrata,49VWQ@7898|Actinopterygii	33208|Metazoa	E	Hydroperoxide isomerase ALOXE3-like	ALOX12B	-	1.13.11.33,4.2.1.152,5.4.4.7	ko:K08021,ko:K08022,ko:K18684	ko00590,ko01100,ko04726,map00590,map01100,map04726	-	R01593,R07038,R07053,R10761,R10766	RC00561	ko00000,ko00001,ko01000	-	-	-	Lipoxygenase,PLAT
CectChr01G00184.1.p1	8010.XP_010886727.1	3.43E-28	114	28IFU@1|root,2QQSP@2759|Eukaryota,38FTN@33154|Opisthokonta,3BBPE@33208|Metazoa,3CZ39@33213|Bilateria,4800B@7711|Chordata,48ZUZ@7742|Vertebrata,49VWQ@7898|Actinopterygii	33208|Metazoa	E	Hydroperoxide isomerase ALOXE3-like	ALOX12B	-	1.13.11.33,4.2.1.152,5.4.4.7	ko:K08021,ko:K08022,ko:K18684	ko00590,ko01100,ko04726,map00590,map01100,map04726	-	R01593,R07038,R07053,R10761,R10766	RC00561	ko00000,ko00001,ko01000	-	-	-	Lipoxygenase,PLAT
CectChr01G00184.2.p1	106582.XP_004565728.1	2.49E-41	152	28IFU@1|root,2QQSP@2759|Eukaryota,38FTN@33154|Opisthokonta,3BBPE@33208|Metazoa,3CZ39@33213|Bilateria,4800B@7711|Chordata,48ZUZ@7742|Vertebrata,49VWQ@7898|Actinopterygii	33208|Metazoa	E	Hydroperoxide isomerase ALOXE3-like	ALOX12B	-	1.13.11.33,4.2.1.152,5.4.4.7	ko:K08021,ko:K08022,ko:K18684	ko00590,ko01100,ko04726,map00590,map01100,map04726	-	R01593,R07038,R07053,R10761,R10766	RC00561	ko00000,ko00001,ko01000	-	-	-	Lipoxygenase,PLAT
CectChr01G00184.3.p1	48698.ENSPFOP00000012863	8.40E-145	432	28IFU@1|root,2QQSP@2759|Eukaryota,38FTN@33154|Opisthokonta,3BBPE@33208|Metazoa,3CZ39@33213|Bilateria,4800B@7711|Chordata,48ZUZ@7742|Vertebrata,49VWQ@7898|Actinopterygii	33208|Metazoa	E	Hydroperoxide isomerase ALOXE3-like	ALOX12B	-	1.13.11.33,4.2.1.152,5.4.4.7	ko:K08021,ko:K08022,ko:K18684	ko00590,ko01100,ko04726,map00590,map01100,map04726	-	R01593,R07038,R07053,R10761,R10766	RC00561	ko00000,ko00001,ko01000	-	-	-	Lipoxygenase,PLAT
CectChr01G00184.4.p1	106582.XP_004576223.1	4.83E-176	514	28IFU@1|root,2QQSP@2759|Eukaryota,38FTN@33154|Opisthokonta,3BBPE@33208|Metazoa,3CZ39@33213|Bilateria,4800B@7711|Chordata,48ZUZ@7742|Vertebrata,49VWQ@7898|Actinopterygii	33208|Metazoa	E	Hydroperoxide isomerase ALOXE3-like	ALOX12B	-	1.13.11.33,4.2.1.152,5.4.4.7	ko:K08021,ko:K08022,ko:K18684	ko00590,ko01100,ko04726,map00590,map01100,map04726	-	R01593,R07038,R07053,R10761,R10766	RC00561	ko00000,ko00001,ko01000	-	-	-	Lipoxygenase,PLAT
CectChr01G00184.5.p1	106582.XP_004549481.1	3.10E-228	654	28IFU@1|root,2QQSP@2759|Eukaryota,38FTN@33154|Opisthokonta,3BBPE@33208|Metazoa,3CZ39@33213|Bilateria,4800B@7711|Chordata,48ZUZ@7742|Vertebrata,49VWQ@7898|Actinopterygii	33208|Metazoa	E	Hydroperoxide isomerase ALOXE3-like	ALOX12B	-	1.13.11.33,4.2.1.152,5.4.4.7	ko:K08021,ko:K08022,ko:K18684	ko00590,ko01100,ko04726,map00590,map01100,map04726	-	R01593,R07038,R07053,R10761,R10766	RC00561	ko00000,ko00001,ko01000	-	-	-	Lipoxygenase,PLAT
CectChr01G00184.6.p1	106582.XP_004549481.1	1.48E-240	688	28IFU@1|root,2QQSP@2759|Eukaryota,38FTN@33154|Opisthokonta,3BBPE@33208|Metazoa,3CZ39@33213|Bilateria,4800B@7711|Chordata,48ZUZ@7742|Vertebrata,49VWQ@7898|Actinopterygii	33208|Metazoa	E	Hydroperoxide isomerase ALOXE3-like	ALOX12B	-	1.13.11.33,4.2.1.152,5.4.4.7	ko:K08021,ko:K08022,ko:K18684	ko00590,ko01100,ko04726,map00590,map01100,map04726	-	R01593,R07038,R07053,R10761,R10766	RC00561	ko00000,ko00001,ko01000	-	-	-	Lipoxygenase,PLAT
CectChr01G00185.1.p1	7994.ENSAMXP00000002882	8.86E-202	570	KOG2287@1|root,KOG2287@2759|Eukaryota,39JZG@33154|Opisthokonta,3BAE6@33208|Metazoa,3CZ97@33213|Bilateria,4843W@7711|Chordata,492A8@7742|Vertebrata,49RF5@7898|Actinopterygii	33208|Metazoa	G	UDP-GlcNAc betaGal beta-1,3-N-acetylglucosaminyltransferase	-	-	2.4.1.149	ko:K00741	ko00533,ko00601,ko01100,map00533,map00601,map01100	-	R04659,R05974,R05975	RC00005,RC00049	ko00000,ko00001,ko01000,ko01003	-	GT31	-	Galactosyl_T
CectChr01G00186.1.p1	8128.ENSONIP00000015672	2.65E-53	193	28K25@1|root,2QSGP@2759|Eukaryota,39RMD@33154|Opisthokonta,3BBBQ@33208|Metazoa,3CWWS@33213|Bilateria,489W6@7711|Chordata,4919I@7742|Vertebrata,49U26@7898|Actinopterygii	33208|Metazoa	T	Zgc 66455	-	-	-	-	-	-	-	-	-	-	-	-	CUB,EGF_CA
CectChr01G00186.2.p1	8081.XP_008416175.1	1.86E-109	354	28K25@1|root,2QSGP@2759|Eukaryota,39RMD@33154|Opisthokonta,3BBBQ@33208|Metazoa,3CWWS@33213|Bilateria,489W6@7711|Chordata,4919I@7742|Vertebrata,49U26@7898|Actinopterygii	33208|Metazoa	T	Zgc 66455	-	-	-	-	-	-	-	-	-	-	-	-	CUB,EGF_CA
CectChr01G00187.1.p1	215358.XP_010728607.1	1.34E-87	276	KOG2251@1|root,KOG2251@2759|Eukaryota,38YWY@33154|Opisthokonta,3BSJF@33208|Metazoa,3E498@33213|Bilateria,48QY7@7711|Chordata,49MI5@7742|Vertebrata,4A54F@7898|Actinopterygii	33208|Metazoa	K	Orthodenticle homolog 1a	otx1	GO:0000122,GO:0000578,GO:0000902,GO:0000904,GO:0000981,GO:0000982,GO:0001077,GO:0001228,GO:0001654,GO:0001700,GO:0001745,GO:0001751,GO:0001754,GO:0002009,GO:0002165,GO:0003002,GO:0003406,GO:0003674,GO:0003700,GO:0005488,GO:0005515,GO:0005575,GO:0005622,GO:0005623,GO:0005634,GO:0006139,GO:0006351,GO:0006355,GO:0006357,GO:0006366,GO:0006725,GO:0006807,GO:0006996,GO:0007275,GO:0007350,GO:0007351,GO:…	-	ko:K09326,ko:K18490	ko04550,map04550	-	-	-	ko00000,ko00001,ko03000	-	-	-	Homeobox,TF_Otx
CectChr01G00188.1.p1	7994.ENSAMXP00000002851	4.71E-218	604	COG0039@1|root,KOG1496@2759|Eukaryota,38G9H@33154|Opisthokonta,3BCK0@33208|Metazoa,3CV2Y@33213|Bilateria,47ZK3@7711|Chordata,497CQ@7742|Vertebrata,49SPB@7898|Actinopterygii	33208|Metazoa	C	Malate dehydrogenase	MDH1	GO:0000166,GO:0003674,GO:0003824,GO:0004470,GO:0005488,GO:0005575,GO:0005576,GO:0005615,GO:0005622,GO:0005623,GO:0005737,GO:0005739,GO:0005777,GO:0005829,GO:0005975,GO:0005996,GO:0006006,GO:0006082,GO:0006091,GO:0006094,GO:0006099,GO:0006101,GO:0006107,GO:0006108,GO:0006139,GO:0006725,GO:0006732,GO:0006733,GO:0006734,GO:0006753,GO:0006793,GO:0006796,GO:0006807,GO:0008150,GO:0008152,GO:0009058,GO:…	1.1.1.37	ko:K00025	ko00020,ko00270,ko00620,ko00630,ko00710,ko01100,ko01110,ko01120,ko01130,ko01200,ko04964,map00020,map00270,map00620,map00630,map00710,map01100,map01110,map01120,map01130,map01200,map04964	M00009,M00011,M00012,M00168,M00171	R00342,R07136	RC00031	ko00000,ko00001,ko00002,ko01000	-	-	-	Ldh_1_C,Ldh_1_N
CectChr01G00188.2.p1	8153.XP_005941286.1	2.43E-224	621	COG0039@1|root,KOG1496@2759|Eukaryota,38G9H@33154|Opisthokonta,3BCK0@33208|Metazoa,3CV2Y@33213|Bilateria,47ZK3@7711|Chordata,497CQ@7742|Vertebrata,49SPB@7898|Actinopterygii	33208|Metazoa	C	Malate dehydrogenase	MDH1	GO:0000166,GO:0003674,GO:0003824,GO:0004470,GO:0005488,GO:0005575,GO:0005576,GO:0005615,GO:0005622,GO:0005623,GO:0005737,GO:0005739,GO:0005777,GO:0005829,GO:0005975,GO:0005996,GO:0006006,GO:0006082,GO:0006091,GO:0006094,GO:0006099,GO:0006101,GO:0006107,GO:0006108,GO:0006139,GO:0006725,GO:0006732,GO:0006733,GO:0006734,GO:0006753,GO:0006793,GO:0006796,GO:0006807,GO:0008150,GO:0008152,GO:0009058,GO:…	1.1.1.37	ko:K00025	ko00020,ko00270,ko00620,ko00630,ko00710,ko01100,ko01110,ko01120,ko01130,ko01200,ko04964,map00020,map00270,map00620,map00630,map00710,map01100,map01110,map01120,map01130,map01200,map04964	M00009,M00011,M00012,M00168,M00171	R00342,R07136	RC00031	ko00000,ko00001,ko00002,ko01000	-	-	-	Ldh_1_C,Ldh_1_N
CectChr01G00189.1.p1	7955.ENSDARP00000006047	0	887	COG4284@1|root,KOG2638@2759|Eukaryota,38CTH@33154|Opisthokonta,3BAG9@33208|Metazoa,3CRZI@33213|Bilateria,488FM@7711|Chordata,495R5@7742|Vertebrata,49Q7F@7898|Actinopterygii	33208|Metazoa	G	UDP-glucose pyrophosphorylase 2a	UGP2	GO:0000166,GO:0000271,GO:0003674,GO:0003824,GO:0003983,GO:0005488,GO:0005515,GO:0005536,GO:0005575,GO:0005622,GO:0005623,GO:0005737,GO:0005829,GO:0005975,GO:0005976,GO:0005977,GO:0005978,GO:0006011,GO:0006065,GO:0006073,GO:0006082,GO:0006091,GO:0006112,GO:0006139,GO:0006725,GO:0006793,GO:0006796,GO:0006807,GO:0006950,GO:0008150,GO:0008152,GO:0009058,GO:0009059,GO:0009225,GO:0009226,GO:0009250,GO:…	2.7.7.9	ko:K00963	ko00040,ko00052,ko00500,ko00520,ko01100,ko01130,map00040,map00052,map00500,map00520,map01100,map01130	M00129,M00361,M00362,M00549	R00289	RC00002	ko00000,ko00001,ko00002,ko01000	-	-	-	UDPGP
CectChr01G00189.2.p1	7955.ENSDARP00000006047	0	883	COG4284@1|root,KOG2638@2759|Eukaryota,38CTH@33154|Opisthokonta,3BAG9@33208|Metazoa,3CRZI@33213|Bilateria,488FM@7711|Chordata,495R5@7742|Vertebrata,49Q7F@7898|Actinopterygii	33208|Metazoa	G	UDP-glucose pyrophosphorylase 2a	UGP2	GO:0000166,GO:0000271,GO:0003674,GO:0003824,GO:0003983,GO:0005488,GO:0005515,GO:0005536,GO:0005575,GO:0005622,GO:0005623,GO:0005737,GO:0005829,GO:0005975,GO:0005976,GO:0005977,GO:0005978,GO:0006011,GO:0006065,GO:0006073,GO:0006082,GO:0006091,GO:0006112,GO:0006139,GO:0006725,GO:0006793,GO:0006796,GO:0006807,GO:0006950,GO:0008150,GO:0008152,GO:0009058,GO:0009059,GO:0009225,GO:0009226,GO:0009250,GO:…	2.7.7.9	ko:K00963	ko00040,ko00052,ko00500,ko00520,ko01100,ko01130,map00040,map00052,map00500,map00520,map01100,map01130	M00129,M00361,M00362,M00549	R00289	RC00002	ko00000,ko00001,ko00002,ko01000	-	-	-	UDPGP
CectChr01G00190.2.p1	8010.XP_010904161.1	5.60E-265	743	COG0464@1|root,KOG0740@2759|Eukaryota,38D9T@33154|Opisthokonta,3BCFM@33208|Metazoa,3CXKZ@33213|Bilateria,484PP@7711|Chordata,4989E@7742|Vertebrata,49RUX@7898|Actinopterygii	33208|Metazoa	O	Belongs to the AAA ATPase family	SPAST	GO:0000003,GO:0000070,GO:0000166,GO:0000226,GO:0000278,GO:0000280,GO:0000281,GO:0000819,GO:0000902,GO:0000904,GO:0000910,GO:0001558,GO:0001578,GO:0002119,GO:0002164,GO:0002376,GO:0002520,GO:0003006,GO:0003008,GO:0003674,GO:0003824,GO:0005488,GO:0005515,GO:0005524,GO:0005575,GO:0005622,GO:0005623,GO:0005634,GO:0005635,GO:0005654,GO:0005694,GO:0005737,GO:0005783,GO:0005813,GO:0005815,GO:0005829,GO:…	3.6.4.3	ko:K13254	-	-	-	-	ko00000,ko01000	-	-	-	AAA,Vps4_C
CectChr01G00190.3.p1	8010.XP_010904161.1	4.60E-276	772	COG0464@1|root,KOG0740@2759|Eukaryota,38D9T@33154|Opisthokonta,3BCFM@33208|Metazoa,3CXKZ@33213|Bilateria,484PP@7711|Chordata,4989E@7742|Vertebrata,49RUX@7898|Actinopterygii	33208|Metazoa	O	Belongs to the AAA ATPase family	SPAST	GO:0000003,GO:0000070,GO:0000166,GO:0000226,GO:0000278,GO:0000280,GO:0000281,GO:0000819,GO:0000902,GO:0000904,GO:0000910,GO:0001558,GO:0001578,GO:0002119,GO:0002164,GO:0002376,GO:0002520,GO:0003006,GO:0003008,GO:0003674,GO:0003824,GO:0005488,GO:0005515,GO:0005524,GO:0005575,GO:0005622,GO:0005623,GO:0005634,GO:0005635,GO:0005654,GO:0005694,GO:0005737,GO:0005783,GO:0005813,GO:0005815,GO:0005829,GO:…	3.6.4.3	ko:K13254	-	-	-	-	ko00000,ko01000	-	-	-	AAA,Vps4_C
CectChr01G00191.1.p1	8010.XP_010904158.1	1.22E-228	640	KOG2736@1|root,KOG2736@2759|Eukaryota,38HQN@33154|Opisthokonta,3BE5S@33208|Metazoa,3CRWI@33213|Bilateria,4844B@7711|Chordata,491QF@7742|Vertebrata,49XPD@7898|Actinopterygii	33208|Metazoa	T	subunit of the gamma-secretase complex, an endoprotease complex that catalyzes the intramembrane cleavage of integral membrane proteins such as Notch receptors	PSEN2	GO:0000003,GO:0000041,GO:0000122,GO:0000323,GO:0000775,GO:0000776,GO:0001666,GO:0001708,GO:0001756,GO:0001775,GO:0001919,GO:0001921,GO:0001932,GO:0001933,GO:0001942,GO:0002027,GO:0002244,GO:0002252,GO:0002253,GO:0002263,GO:0002285,GO:0002286,GO:0002366,GO:0002376,GO:0002429,GO:0002520,GO:0002521,GO:0002573,GO:0002682,GO:0002684,GO:0002757,GO:0002764,GO:0002768,GO:0003002,GO:0003008,GO:0003012,GO:…	-	ko:K04505,ko:K04522	ko04310,ko04330,ko04722,ko05010,ko05165,map04310,map04330,map04722,map05010,map05165	M00682	-	-	ko00000,ko00001,ko00002,ko01000,ko01002	-	-	-	Presenilin
CectChr01G00192.3.p1	8010.XP_010904160.1	2.38E-54	171	KOG4109@1|root,KOG4109@2759|Eukaryota,3A8IX@33154|Opisthokonta,3BUEH@33208|Metazoa,3DATY@33213|Bilateria,48F6P@7711|Chordata,49C9U@7742|Vertebrata,4A3W8@7898|Actinopterygii	33208|Metazoa	K	Dpy-30 homolog	DPY30	GO:0000003,GO:0003006,GO:0003674,GO:0005488,GO:0005515,GO:0005575,GO:0005622,GO:0005623,GO:0005634,GO:0005654,GO:0005737,GO:0005794,GO:0005802,GO:0006325,GO:0006342,GO:0006348,GO:0006355,GO:0006464,GO:0006479,GO:0006807,GO:0006810,GO:0006928,GO:0006996,GO:0007275,GO:0007548,GO:0007549,GO:0008150,GO:0008152,GO:0008213,GO:0009653,GO:0009889,GO:0009890,GO:0009892,GO:0009987,GO:0010468,GO:0010556,GO:…	-	ko:K14965	-	-	-	-	ko00000,ko03036	-	-	-	Dpy-30
CectChr01G00193.1.p1	8010.XP_010904155.1	7.69E-103	309	KOG1638@1|root,KOG1638@2759|Eukaryota,38DM7@33154|Opisthokonta,3BFFU@33208|Metazoa,3CSFR@33213|Bilateria,47YTQ@7711|Chordata,4965U@7742|Vertebrata,49YQ7@7898|Actinopterygii	33208|Metazoa	I	Steroid-5-alpha-reductase, alpha polypeptide	SRD5A2	GO:0000003,GO:0001501,GO:0003006,GO:0003674,GO:0003824,GO:0003865,GO:0005488,GO:0005575,GO:0005622,GO:0005623,GO:0005737,GO:0005783,GO:0005789,GO:0006082,GO:0006629,GO:0006694,GO:0006702,GO:0006706,GO:0006725,GO:0006805,GO:0007154,GO:0007267,GO:0007275,GO:0007399,GO:0007417,GO:0007420,GO:0007548,GO:0008150,GO:0008152,GO:0008202,GO:0008207,GO:0008209,GO:0008406,GO:0008584,GO:0008610,GO:0009056,GO:…	1.3.1.22	ko:K12343,ko:K12344	ko00140,ko05215,map00140,map05215	-	R02208,R02497,R08954,R10242	RC00145	ko00000,ko00001,ko01000	-	-	-	Steroid_dh
CectChr01G00193.2.p1	7955.ENSDARP00000064006	9.80E-113	331	KOG1638@1|root,KOG1638@2759|Eukaryota,38DM7@33154|Opisthokonta,3BFFU@33208|Metazoa,3CSFR@33213|Bilateria,47YTQ@7711|Chordata,4965U@7742|Vertebrata,49YQ7@7898|Actinopterygii	33208|Metazoa	I	Steroid-5-alpha-reductase, alpha polypeptide	SRD5A2	GO:0000003,GO:0001501,GO:0003006,GO:0003674,GO:0003824,GO:0003865,GO:0005488,GO:0005575,GO:0005622,GO:0005623,GO:0005737,GO:0005783,GO:0005789,GO:0006082,GO:0006629,GO:0006694,GO:0006702,GO:0006706,GO:0006725,GO:0006805,GO:0007154,GO:0007267,GO:0007275,GO:0007399,GO:0007417,GO:0007420,GO:0007548,GO:0008150,GO:0008152,GO:0008202,GO:0008207,GO:0008209,GO:0008406,GO:0008584,GO:0008610,GO:0009056,GO:…	1.3.1.22	ko:K12343,ko:K12344	ko00140,ko05215,map00140,map05215	-	R02208,R02497,R08954,R10242	RC00145	ko00000,ko00001,ko01000	-	-	-	Steroid_dh
CectChr01G00194.1.p1	8128.ENSONIP00000004872	7.96E-118	355	COG0008@1|root,KOG1149@2759|Eukaryota,38CS1@33154|Opisthokonta,3B9AD@33208|Metazoa,3D01P@33213|Bilateria,48BWC@7711|Chordata,492D4@7742|Vertebrata,49TU4@7898|Actinopterygii	33208|Metazoa	J	Belongs to the class-I aminoacyl-tRNA synthetase family	EARS2	GO:0000959,GO:0003674,GO:0003824,GO:0004812,GO:0004818,GO:0005575,GO:0005622,GO:0005623,GO:0005737,GO:0005739,GO:0006082,GO:0006139,GO:0006399,GO:0006412,GO:0006418,GO:0006424,GO:0006518,GO:0006520,GO:0006725,GO:0006807,GO:0008150,GO:0008152,GO:0009058,GO:0009059,GO:0009987,GO:0010467,GO:0016070,GO:0016874,GO:0016875,GO:0019538,GO:0019752,GO:0032543,GO:0034641,GO:0034645,GO:0034660,GO:0043038,GO:…	6.1.1.17	ko:K01885	ko00860,ko00970,ko01100,ko01110,ko01120,map00860,map00970,map01100,map01110,map01120	M00121,M00359,M00360	R05578	RC00055,RC00523	ko00000,ko00001,ko00002,ko01000,ko01007,ko02048,ko03016	-	-	-	tRNA-synt_1c
CectChr01G00194.2.p1	48698.ENSPFOP00000013175	3.15E-242	684	COG0008@1|root,KOG1149@2759|Eukaryota,38CS1@33154|Opisthokonta,3B9AD@33208|Metazoa,3D01P@33213|Bilateria,48BWC@7711|Chordata,492D4@7742|Vertebrata,49TU4@7898|Actinopterygii	33208|Metazoa	J	Belongs to the class-I aminoacyl-tRNA synthetase family	EARS2	GO:0000959,GO:0003674,GO:0003824,GO:0004812,GO:0004818,GO:0005575,GO:0005622,GO:0005623,GO:0005737,GO:0005739,GO:0006082,GO:0006139,GO:0006399,GO:0006412,GO:0006418,GO:0006424,GO:0006518,GO:0006520,GO:0006725,GO:0006807,GO:0008150,GO:0008152,GO:0009058,GO:0009059,GO:0009987,GO:0010467,GO:0016070,GO:0016874,GO:0016875,GO:0019538,GO:0019752,GO:0032543,GO:0034641,GO:0034645,GO:0034660,GO:0043038,GO:…	6.1.1.17	ko:K01885	ko00860,ko00970,ko01100,ko01110,ko01120,map00860,map00970,map01100,map01110,map01120	M00121,M00359,M00360	R05578	RC00055,RC00523	ko00000,ko00001,ko00002,ko01000,ko01007,ko02048,ko03016	-	-	-	tRNA-synt_1c
CectChr01G00194.3.p1	8153.XP_005938546.1	1.53E-255	717	COG0008@1|root,KOG1149@2759|Eukaryota,38CS1@33154|Opisthokonta,3B9AD@33208|Metazoa,3D01P@33213|Bilateria,48BWC@7711|Chordata,492D4@7742|Vertebrata,49TU4@7898|Actinopterygii	33208|Metazoa	J	Belongs to the class-I aminoacyl-tRNA synthetase family	EARS2	GO:0000959,GO:0003674,GO:0003824,GO:0004812,GO:0004818,GO:0005575,GO:0005622,GO:0005623,GO:0005737,GO:0005739,GO:0006082,GO:0006139,GO:0006399,GO:0006412,GO:0006418,GO:0006424,GO:0006518,GO:0006520,GO:0006725,GO:0006807,GO:0008150,GO:0008152,GO:0009058,GO:0009059,GO:0009987,GO:0010467,GO:0016070,GO:0016874,GO:0016875,GO:0019538,GO:0019752,GO:0032543,GO:0034641,GO:0034645,GO:0034660,GO:0043038,GO:…	6.1.1.17	ko:K01885	ko00860,ko00970,ko01100,ko01110,ko01120,map00860,map00970,map01100,map01110,map01120	M00121,M00359,M00360	R05578	RC00055,RC00523	ko00000,ko00001,ko00002,ko01000,ko01007,ko02048,ko03016	-	-	-	tRNA-synt_1c
CectChr01G00195.1.p1	8128.ENSONIP00000004873	1.02E-201	585	KOG1086@1|root,KOG1086@2759|Eukaryota,39S2I@33154|Opisthokonta,3BB3S@33208|Metazoa,3CTWF@33213|Bilateria,48AJD@7711|Chordata,48YNW@7742|Vertebrata,49QAC@7898|Actinopterygii	33208|Metazoa	U	gamma adaptin ear containing, ARF binding protein 2	GGA2	GO:0003674,GO:0005488,GO:0005515,GO:0005575,GO:0005622,GO:0005623,GO:0005737,GO:0005768,GO:0005769,GO:0005794,GO:0005802,GO:0006807,GO:0006810,GO:0006886,GO:0008104,GO:0008150,GO:0008152,GO:0009987,GO:0010008,GO:0012505,GO:0015031,GO:0015833,GO:0016020,GO:0019538,GO:0019899,GO:0030135,GO:0030136,GO:0030306,GO:0031090,GO:0031267,GO:0031410,GO:0031901,GO:0031982,GO:0031984,GO:0033036,GO:0034613,GO:…	-	ko:K12404	ko04142,map04142	-	-	-	ko00000,ko00001,ko04131	-	-	-	Alpha_adaptinC2,GAT,VHS
CectChr01G00196.1.p1	215358.XP_010750473.1	2.39E-187	538	KOG3689@1|root,KOG3689@2759|Eukaryota	2759|Eukaryota	T	3',5'-cyclic-nucleotide phosphodiesterase activity	PDE4A	GO:0000166,GO:0001726,GO:0003008,GO:0003674,GO:0003824,GO:0004112,GO:0004114,GO:0004115,GO:0005488,GO:0005575,GO:0005622,GO:0005623,GO:0005634,GO:0005654,GO:0005737,GO:0005829,GO:0005886,GO:0006139,GO:0006163,GO:0006195,GO:0006198,GO:0006725,GO:0006753,GO:0006793,GO:0006796,GO:0006807,GO:0007154,GO:0007165,GO:0007186,GO:0007600,GO:0007606,GO:0007608,GO:0008081,GO:0008150,GO:0008152,GO:0009056,GO:…	3.1.4.17,3.1.4.53	ko:K13293,ko:K13755	ko00230,ko04020,ko04024,ko04740,ko04742,ko04924,ko05032,map00230,map04020,map04024,map04740,map04742,map04924,map05032	-	R00191,R01234	RC00296	ko00000,ko00001,ko01000	-	-	-	PDEase_I
CectChr01G00196.2.p1	8128.ENSONIP00000004874	0	961	KOG3689@1|root,KOG3689@2759|Eukaryota,39ZCU@33154|Opisthokonta,3BKYF@33208|Metazoa,3D5P0@33213|Bilateria,481YB@7711|Chordata,48WAW@7742|Vertebrata,49XQN@7898|Actinopterygii	33208|Metazoa	T	cAMP-specific 3',5'-cyclic phosphodiesterase	-	-	3.1.4.53	ko:K13293	ko00230,ko04024,ko05032,map00230,map04024,map05032	-	R00191	RC00296	ko00000,ko00001,ko01000	-	-	-	PDEase_I
CectChr01G00196.3.p1	8128.ENSONIP00000004874	0	962	KOG3689@1|root,KOG3689@2759|Eukaryota,39ZCU@33154|Opisthokonta,3BKYF@33208|Metazoa,3D5P0@33213|Bilateria,481YB@7711|Chordata,48WAW@7742|Vertebrata,49XQN@7898|Actinopterygii	33208|Metazoa	T	cAMP-specific 3',5'-cyclic phosphodiesterase	-	-	3.1.4.53	ko:K13293	ko00230,ko04024,ko05032,map00230,map04024,map05032	-	R00191	RC00296	ko00000,ko00001,ko01000	-	-	-	PDEase_I
CectChr01G00197.1.p1	7918.ENSLOCP00000009156	1.05E-125	367	KOG2260@1|root,KOG2260@2759|Eukaryota,38JI4@33154|Opisthokonta,3BB9A@33208|Metazoa,3CZE8@33213|Bilateria,4856N@7711|Chordata,48W2F@7742|Vertebrata,49RXT@7898|Actinopterygii	33208|Metazoa	D	Cell division cycle 37	CDC37	GO:0000079,GO:0000793,GO:0001726,GO:0001932,GO:0001934,GO:0001959,GO:0002682,GO:0003674,GO:0003824,GO:0004672,GO:0004713,GO:0005488,GO:0005515,GO:0005575,GO:0005622,GO:0005623,GO:0005694,GO:0005737,GO:0005819,GO:0005829,GO:0005856,GO:0005886,GO:0006457,GO:0006464,GO:0006468,GO:0006605,GO:0006793,GO:0006796,GO:0006807,GO:0006810,GO:0006886,GO:0006950,GO:0007154,GO:0007165,GO:0007166,GO:0007167,GO:…	-	ko:K09554	ko04151,map04151	-	-	-	ko00000,ko00001,ko00536,ko03029,ko03110	-	-	-	CDC37_C,CDC37_M,CDC37_N
CectChr01G00197.2.p1	7918.ENSLOCP00000009156	1.24E-201	566	KOG2260@1|root,KOG2260@2759|Eukaryota,38JI4@33154|Opisthokonta,3BB9A@33208|Metazoa,3CZE8@33213|Bilateria,4856N@7711|Chordata,48W2F@7742|Vertebrata,49RXT@7898|Actinopterygii	33208|Metazoa	D	Cell division cycle 37	CDC37	GO:0000079,GO:0000793,GO:0001726,GO:0001932,GO:0001934,GO:0001959,GO:0002682,GO:0003674,GO:0003824,GO:0004672,GO:0004713,GO:0005488,GO:0005515,GO:0005575,GO:0005622,GO:0005623,GO:0005694,GO:0005737,GO:0005819,GO:0005829,GO:0005856,GO:0005886,GO:0006457,GO:0006464,GO:0006468,GO:0006605,GO:0006793,GO:0006796,GO:0006807,GO:0006810,GO:0006886,GO:0006950,GO:0007154,GO:0007165,GO:0007166,GO:0007167,GO:…	-	ko:K09554	ko04151,map04151	-	-	-	ko00000,ko00001,ko00536,ko03029,ko03110	-	-	-	CDC37_C,CDC37_M,CDC37_N
CectChr01G00198.1.p1	7918.ENSLOCP00000008917	1.20E-44	170	2AT49@1|root,2QS16@2759|Eukaryota,38H3C@33154|Opisthokonta,3CQ9I@33208|Metazoa,3DBJP@33213|Bilateria,48RXB@7711|Chordata,49DNT@7742|Vertebrata,4A8NZ@7898|Actinopterygii	33208|Metazoa	T	Intercellular adhesion molecule (ICAM), N-terminal domain	-	-	-	-	-	-	-	-	-	-	-	-	C2-set_2,ICAM_N,Ig_3
CectChr01G00199.1.p1	144197.XP_008292115.1	6.56E-151	466	COG5018@1|root,KOG0542@2759|Eukaryota,39CFB@33154|Opisthokonta,3B9W4@33208|Metazoa,3CXUM@33213|Bilateria,4805R@7711|Chordata,498Q1@7742|Vertebrata,49SVC@7898|Actinopterygii	33208|Metazoa	L	ERI1 exoribonuclease	ERI2	GO:0006139,GO:0006259,GO:0006725,GO:0006807,GO:0008150,GO:0008152,GO:0009987,GO:0034641,GO:0043170,GO:0044237,GO:0044238,GO:0044260,GO:0046483,GO:0071704,GO:0090304,GO:1901360	-	ko:K18416,ko:K18417	-	-	-	-	ko00000,ko01000,ko03019,ko03036	-	-	-	RNase_T,zf-GRF
CectChr01G00200.1.p1	144197.XP_008292117.1	2.20E-171	521	COG0847@1|root,KOG2248@2759|Eukaryota,38HUD@33154|Opisthokonta,3BGUM@33208|Metazoa,3D2T8@33213|Bilateria,48AD0@7711|Chordata,495TD@7742|Vertebrata,49U00@7898|Actinopterygii	33208|Metazoa	L	RNA exonuclease	REXO5	GO:0005575,GO:0005622,GO:0005623,GO:0005634,GO:0005730,GO:0031974,GO:0031981,GO:0043226,GO:0043227,GO:0043228,GO:0043229,GO:0043231,GO:0043232,GO:0043233,GO:0044422,GO:0044424,GO:0044428,GO:0044446,GO:0044464,GO:0070013	-	ko:K14570	ko03008,map03008	-	-	-	ko00000,ko00001,ko01000,ko03009	-	-	-	RNase_T,RRM_1
CectChr01G00200.2.p1	144197.XP_008292117.1	9.24E-160	491	COG0847@1|root,KOG2248@2759|Eukaryota,38HUD@33154|Opisthokonta,3BGUM@33208|Metazoa,3D2T8@33213|Bilateria,48AD0@7711|Chordata,495TD@7742|Vertebrata,49U00@7898|Actinopterygii	33208|Metazoa	L	RNA exonuclease	REXO5	GO:0005575,GO:0005622,GO:0005623,GO:0005634,GO:0005730,GO:0031974,GO:0031981,GO:0043226,GO:0043227,GO:0043228,GO:0043229,GO:0043231,GO:0043232,GO:0043233,GO:0044422,GO:0044424,GO:0044428,GO:0044446,GO:0044464,GO:0070013	-	ko:K14570	ko03008,map03008	-	-	-	ko00000,ko00001,ko01000,ko03009	-	-	-	RNase_T,RRM_1
CectChr01G00201.1.p1	144197.XP_008292118.1	0	946	KOG1990@1|root,KOG1990@2759|Eukaryota,38GZE@33154|Opisthokonta,3BFU9@33208|Metazoa,3CW1P@33213|Bilateria,4865Y@7711|Chordata,491BZ@7742|Vertebrata,49SSN@7898|Actinopterygii	33208|Metazoa	L	poly(A)-specific ribonuclease	PARN	GO:0000003,GO:0000175,GO:0000288,GO:0000289,GO:0000495,GO:0000956,GO:0002376,GO:0002520,GO:0003674,GO:0003676,GO:0003723,GO:0003729,GO:0003730,GO:0003824,GO:0004518,GO:0004527,GO:0004532,GO:0004535,GO:0004540,GO:0005488,GO:0005515,GO:0005575,GO:0005622,GO:0005623,GO:0005634,GO:0005730,GO:0005737,GO:0005829,GO:0006139,GO:0006396,GO:0006401,GO:0006402,GO:0006725,GO:0006807,GO:0007275,GO:0007276,GO:…	3.1.13.4	ko:K01148	ko03018,map03018	-	-	-	ko00000,ko00001,ko01000,ko03019	-	-	-	CAF1,R3H,RNA_bind
CectChr01G00201.2.p1	7918.ENSLOCP00000000801	0	956	KOG1990@1|root,KOG1990@2759|Eukaryota,38GZE@33154|Opisthokonta,3BFU9@33208|Metazoa,3CW1P@33213|Bilateria,4865Y@7711|Chordata,491BZ@7742|Vertebrata,49SSN@7898|Actinopterygii	33208|Metazoa	L	poly(A)-specific ribonuclease	PARN	GO:0000003,GO:0000175,GO:0000288,GO:0000289,GO:0000495,GO:0000956,GO:0002376,GO:0002520,GO:0003674,GO:0003676,GO:0003723,GO:0003729,GO:0003730,GO:0003824,GO:0004518,GO:0004527,GO:0004532,GO:0004535,GO:0004540,GO:0005488,GO:0005515,GO:0005575,GO:0005622,GO:0005623,GO:0005634,GO:0005730,GO:0005737,GO:0005829,GO:0006139,GO:0006396,GO:0006401,GO:0006402,GO:0006725,GO:0006807,GO:0007275,GO:0007276,GO:…	3.1.13.4	ko:K01148	ko03018,map03018	-	-	-	ko00000,ko00001,ko01000,ko03019	-	-	-	CAF1,R3H,RNA_bind
CectChr01G00203.1.p1	7994.ENSAMXP00000012637	7.89E-246	686	COG2802@1|root,KOG4159@2759|Eukaryota,39QPY@33154|Opisthokonta,3BGPW@33208|Metazoa,3CY79@33213|Bilateria,48758@7711|Chordata,48WCS@7742|Vertebrata,49X18@7898|Actinopterygii	33208|Metazoa	O	Bifunctional apoptosis	BFAR	GO:0000209,GO:0002020,GO:0003674,GO:0003824,GO:0004842,GO:0005488,GO:0005515,GO:0005575,GO:0005622,GO:0005623,GO:0005737,GO:0005783,GO:0005789,GO:0005886,GO:0005887,GO:0006464,GO:0006508,GO:0006511,GO:0006807,GO:0008150,GO:0008152,GO:0009056,GO:0009057,GO:0009966,GO:0009968,GO:0009987,GO:0010498,GO:0010646,GO:0010648,GO:0010941,GO:0012505,GO:0016020,GO:0016021,GO:0016567,GO:0016740,GO:0019538,GO:…	-	ko:K15684	-	-	-	-	ko00000,ko04121	-	-	-	SAM_1,zf-C3HC4,zf-C3HC4_2,zf-C3HC4_4
CectChr01G00203.2.p1	7994.ENSAMXP00000012637	1.12E-245	686	COG2802@1|root,KOG4159@2759|Eukaryota,39QPY@33154|Opisthokonta,3BGPW@33208|Metazoa,3CY79@33213|Bilateria,48758@7711|Chordata,48WCS@7742|Vertebrata,49X18@7898|Actinopterygii	33208|Metazoa	O	Bifunctional apoptosis	BFAR	GO:0000209,GO:0002020,GO:0003674,GO:0003824,GO:0004842,GO:0005488,GO:0005515,GO:0005575,GO:0005622,GO:0005623,GO:0005737,GO:0005783,GO:0005789,GO:0005886,GO:0005887,GO:0006464,GO:0006508,GO:0006511,GO:0006807,GO:0008150,GO:0008152,GO:0009056,GO:0009057,GO:0009966,GO:0009968,GO:0009987,GO:0010498,GO:0010646,GO:0010648,GO:0010941,GO:0012505,GO:0016020,GO:0016021,GO:0016567,GO:0016740,GO:0019538,GO:…	-	ko:K15684	-	-	-	-	ko00000,ko04121	-	-	-	SAM_1,zf-C3HC4,zf-C3HC4_2,zf-C3HC4_4
CectChr01G00204.3.p1	7994.ENSAMXP00000003937	5.31E-61	192	KOG4087@1|root,KOG4087@2759|Eukaryota,3A11B@33154|Opisthokonta,3BPBD@33208|Metazoa,3D6HQ@33213|Bilateria,48E9I@7711|Chordata,49B1Y@7742|Vertebrata,4A37W@7898|Actinopterygii	33208|Metazoa	I	Phospholipase A2, group X	PLA2G10	GO:0000902,GO:0000904,GO:0001676,GO:0002682,GO:0002694,GO:0003674,GO:0003824,GO:0004620,GO:0004623,GO:0005575,GO:0005576,GO:0005615,GO:0006082,GO:0006355,GO:0006575,GO:0006629,GO:0006631,GO:0006644,GO:0006650,GO:0006654,GO:0006658,GO:0006690,GO:0006793,GO:0006796,GO:0006807,GO:0006810,GO:0006811,GO:0006820,GO:0006869,GO:0006928,GO:0006935,GO:0007275,GO:0007399,GO:0007409,GO:0007411,GO:0008150,GO:…	3.1.1.4	ko:K01047	ko00564,ko00565,ko00590,ko00591,ko00592,ko01100,ko01110,ko04014,ko04270,ko04972,ko04975,map00564,map00565,map00590,map00591,map00592,map01100,map01110,map04014,map04270,map04972,map04975	-	R01315,R01317,R02053,R07064,R07379,R07387,R07859	RC00037,RC00094	ko00000,ko00001,ko01000,ko03036	-	-	-	Phospholip_A2_1
CectChr01G00204.4.p1	7918.ENSLOCP00000000720	5.70E-61	192	KOG4087@1|root,KOG4087@2759|Eukaryota,3A11B@33154|Opisthokonta,3BPBD@33208|Metazoa,3D6HQ@33213|Bilateria,48E9I@7711|Chordata,49B1Y@7742|Vertebrata,4A37W@7898|Actinopterygii	33208|Metazoa	I	Phospholipase A2, group X	PLA2G10	GO:0000902,GO:0000904,GO:0001676,GO:0002682,GO:0002694,GO:0003674,GO:0003824,GO:0004620,GO:0004623,GO:0005575,GO:0005576,GO:0005615,GO:0006082,GO:0006355,GO:0006575,GO:0006629,GO:0006631,GO:0006644,GO:0006650,GO:0006654,GO:0006658,GO:0006690,GO:0006793,GO:0006796,GO:0006807,GO:0006810,GO:0006811,GO:0006820,GO:0006869,GO:0006928,GO:0006935,GO:0007275,GO:0007399,GO:0007409,GO:0007411,GO:0008150,GO:…	3.1.1.4	ko:K01047	ko00564,ko00565,ko00590,ko00591,ko00592,ko01100,ko01110,ko04014,ko04270,ko04972,ko04975,map00564,map00565,map00590,map00591,map00592,map01100,map01110,map04014,map04270,map04972,map04975	-	R01315,R01317,R02053,R07064,R07379,R07387,R07859	RC00037,RC00094	ko00000,ko00001,ko01000,ko03036	-	-	-	Phospholip_A2_1
CectChr01G00205.1.p1	8010.XP_010902268.1	3.73e-311	889	COG0526@1|root,KOG0190@2759|Eukaryota,38I2Y@33154|Opisthokonta,3BFDF@33208|Metazoa,3CW9A@33213|Bilateria,4874A@7711|Chordata,48ZCM@7742|Vertebrata,49UPY@7898|Actinopterygii	33208|Metazoa	O	Thioredoxin domain containing 11	TXNDC11	GO:0003674,GO:0003756,GO:0003824,GO:0005575,GO:0005622,GO:0005623,GO:0005737,GO:0005783,GO:0006457,GO:0006950,GO:0008150,GO:0009987,GO:0012505,GO:0016853,GO:0016860,GO:0016864,GO:0033554,GO:0034976,GO:0043226,GO:0043227,GO:0043229,GO:0043231,GO:0044424,GO:0044444,GO:0044464,GO:0050896,GO:0051716,GO:0140096	-	-	-	-	-	-	-	-	-	-	Thioredoxin
CectChr01G00207.1.p1	215358.XP_010739115.1	4.70E-152	466	28JHV@1|root,2QRX1@2759|Eukaryota,38EZT@33154|Opisthokonta,3BGHQ@33208|Metazoa,3D26Y@33213|Bilateria,4802I@7711|Chordata,49280@7742|Vertebrata	33208|Metazoa	S	Mesothelin-like	MSLNL	GO:0005575,GO:0005623,GO:0007155,GO:0007160,GO:0008150,GO:0009986,GO:0022610,GO:0031589,GO:0044464	-	ko:K20733	-	-	-	-	ko00000,ko04131	-	-	-	Mesothelin
CectChr01G00208.1.p1	215358.XP_010739115.1	1.02E-148	456	28JHV@1|root,2QRX1@2759|Eukaryota,38EZT@33154|Opisthokonta,3BGHQ@33208|Metazoa,3D26Y@33213|Bilateria,4802I@7711|Chordata,49280@7742|Vertebrata	33208|Metazoa	S	Mesothelin-like	MSLNL	GO:0005575,GO:0005623,GO:0007155,GO:0007160,GO:0008150,GO:0009986,GO:0022610,GO:0031589,GO:0044464	-	ko:K20733	-	-	-	-	ko00000,ko04131	-	-	-	Mesothelin
CectChr01G00209.1.p1	8090.ENSORLP00000011837	1.90E-80	245	KOG2579@1|root,KOG2579@2759|Eukaryota,38EP2@33154|Opisthokonta,3BMRH@33208|Metazoa,3D2BI@33213|Bilateria,485I8@7711|Chordata,48Z56@7742|Vertebrata,4A0EN@7898|Actinopterygii	33208|Metazoa	S	Microfibrillar-associated protein 4	MFAP4	GO:0001527,GO:0005575,GO:0005576,GO:0008150,GO:0009314,GO:0009411,GO:0009416,GO:0009628,GO:0009650,GO:0009987,GO:0010224,GO:0010712,GO:0016043,GO:0019222,GO:0022607,GO:0030198,GO:0031012,GO:0034644,GO:0043062,GO:0044085,GO:0044420,GO:0044421,GO:0048251,GO:0050789,GO:0050896,GO:0051716,GO:0065007,GO:0071214,GO:0071478,GO:0071482,GO:0071493,GO:0071840,GO:0071953,GO:0085029,GO:0097435,GO:0099080,GO:…	-	-	-	-	-	-	-	-	-	-	Fibrinogen_C
CectChr01G00209.2.p1	106582.XP_004569058.1	1.45E-88	266	KOG2579@1|root,KOG2579@2759|Eukaryota,38EP2@33154|Opisthokonta,3BMRH@33208|Metazoa,3D2BI@33213|Bilateria,485I8@7711|Chordata,48Z56@7742|Vertebrata,4A0EN@7898|Actinopterygii	33208|Metazoa	S	Microfibrillar-associated protein 4	MFAP4	GO:0001527,GO:0005575,GO:0005576,GO:0008150,GO:0009314,GO:0009411,GO:0009416,GO:0009628,GO:0009650,GO:0009987,GO:0010224,GO:0010712,GO:0016043,GO:0019222,GO:0022607,GO:0030198,GO:0031012,GO:0034644,GO:0043062,GO:0044085,GO:0044420,GO:0044421,GO:0048251,GO:0050789,GO:0050896,GO:0051716,GO:0065007,GO:0071214,GO:0071478,GO:0071482,GO:0071493,GO:0071840,GO:0071953,GO:0085029,GO:0097435,GO:0099080,GO:…	-	-	-	-	-	-	-	-	-	-	Fibrinogen_C
CectChr01G00209.3.p1	8090.ENSORLP00000011837	7.52E-58	186	KOG2579@1|root,KOG2579@2759|Eukaryota,38EP2@33154|Opisthokonta,3BMRH@33208|Metazoa,3D2BI@33213|Bilateria,485I8@7711|Chordata,48Z56@7742|Vertebrata,4A0EN@7898|Actinopterygii	33208|Metazoa	S	Microfibrillar-associated protein 4	MFAP4	GO:0001527,GO:0005575,GO:0005576,GO:0008150,GO:0009314,GO:0009411,GO:0009416,GO:0009628,GO:0009650,GO:0009987,GO:0010224,GO:0010712,GO:0016043,GO:0019222,GO:0022607,GO:0030198,GO:0031012,GO:0034644,GO:0043062,GO:0044085,GO:0044420,GO:0044421,GO:0048251,GO:0050789,GO:0050896,GO:0051716,GO:0065007,GO:0071214,GO:0071478,GO:0071482,GO:0071493,GO:0071840,GO:0071953,GO:0085029,GO:0097435,GO:0099080,GO:…	-	-	-	-	-	-	-	-	-	-	Fibrinogen_C
CectChr01G00209.4.p1	8090.ENSORLP00000011837	3.96E-109	323	KOG2579@1|root,KOG2579@2759|Eukaryota,38EP2@33154|Opisthokonta,3BMRH@33208|Metazoa,3D2BI@33213|Bilateria,485I8@7711|Chordata,48Z56@7742|Vertebrata,4A0EN@7898|Actinopterygii	33208|Metazoa	S	Microfibrillar-associated protein 4	MFAP4	GO:0001527,GO:0005575,GO:0005576,GO:0008150,GO:0009314,GO:0009411,GO:0009416,GO:0009628,GO:0009650,GO:0009987,GO:0010224,GO:0010712,GO:0016043,GO:0019222,GO:0022607,GO:0030198,GO:0031012,GO:0034644,GO:0043062,GO:0044085,GO:0044420,GO:0044421,GO:0048251,GO:0050789,GO:0050896,GO:0051716,GO:0065007,GO:0071214,GO:0071478,GO:0071482,GO:0071493,GO:0071840,GO:0071953,GO:0085029,GO:0097435,GO:0099080,GO:…	-	-	-	-	-	-	-	-	-	-	Fibrinogen_C
CectChr01G00209.5.p1	8090.ENSORLP00000011837	2.32E-109	321	KOG2579@1|root,KOG2579@2759|Eukaryota,38EP2@33154|Opisthokonta,3BMRH@33208|Metazoa,3D2BI@33213|Bilateria,485I8@7711|Chordata,48Z56@7742|Vertebrata,4A0EN@7898|Actinopterygii	33208|Metazoa	S	Microfibrillar-associated protein 4	MFAP4	GO:0001527,GO:0005575,GO:0005576,GO:0008150,GO:0009314,GO:0009411,GO:0009416,GO:0009628,GO:0009650,GO:0009987,GO:0010224,GO:0010712,GO:0016043,GO:0019222,GO:0022607,GO:0030198,GO:0031012,GO:0034644,GO:0043062,GO:0044085,GO:0044420,GO:0044421,GO:0048251,GO:0050789,GO:0050896,GO:0051716,GO:0065007,GO:0071214,GO:0071478,GO:0071482,GO:0071493,GO:0071840,GO:0071953,GO:0085029,GO:0097435,GO:0099080,GO:…	-	-	-	-	-	-	-	-	-	-	Fibrinogen_C
CectChr01G00209.6.p1	8090.ENSORLP00000011837	2.32E-109	322	KOG2579@1|root,KOG2579@2759|Eukaryota,38EP2@33154|Opisthokonta,3BMRH@33208|Metazoa,3D2BI@33213|Bilateria,485I8@7711|Chordata,48Z56@7742|Vertebrata,4A0EN@7898|Actinopterygii	33208|Metazoa	S	Microfibrillar-associated protein 4	MFAP4	GO:0001527,GO:0005575,GO:0005576,GO:0008150,GO:0009314,GO:0009411,GO:0009416,GO:0009628,GO:0009650,GO:0009987,GO:0010224,GO:0010712,GO:0016043,GO:0019222,GO:0022607,GO:0030198,GO:0031012,GO:0034644,GO:0043062,GO:0044085,GO:0044420,GO:0044421,GO:0048251,GO:0050789,GO:0050896,GO:0051716,GO:0065007,GO:0071214,GO:0071478,GO:0071482,GO:0071493,GO:0071840,GO:0071953,GO:0085029,GO:0097435,GO:0099080,GO:…	-	-	-	-	-	-	-	-	-	-	Fibrinogen_C
CectChr01G00210.1.p1	7994.ENSAMXP00000012300	4.76E-82	252	KOG2579@1|root,KOG2579@2759|Eukaryota,38EP2@33154|Opisthokonta,3BMRH@33208|Metazoa,3D2BI@33213|Bilateria,485I8@7711|Chordata,48Z56@7742|Vertebrata,4A0EN@7898|Actinopterygii	33208|Metazoa	S	Microfibrillar-associated protein 4	MFAP4	GO:0001527,GO:0005575,GO:0005576,GO:0008150,GO:0009314,GO:0009411,GO:0009416,GO:0009628,GO:0009650,GO:0009987,GO:0010224,GO:0010712,GO:0016043,GO:0019222,GO:0022607,GO:0030198,GO:0031012,GO:0034644,GO:0043062,GO:0044085,GO:0044420,GO:0044421,GO:0048251,GO:0050789,GO:0050896,GO:0051716,GO:0065007,GO:0071214,GO:0071478,GO:0071482,GO:0071493,GO:0071840,GO:0071953,GO:0085029,GO:0097435,GO:0099080,GO:…	-	-	-	-	-	-	-	-	-	-	Fibrinogen_C
CectChr01G00210.2.p1	7994.ENSAMXP00000012300	4.59E-82	252	KOG2579@1|root,KOG2579@2759|Eukaryota,38EP2@33154|Opisthokonta,3BMRH@33208|Metazoa,3D2BI@33213|Bilateria,485I8@7711|Chordata,48Z56@7742|Vertebrata,4A0EN@7898|Actinopterygii	33208|Metazoa	S	Microfibrillar-associated protein 4	MFAP4	GO:0001527,GO:0005575,GO:0005576,GO:0008150,GO:0009314,GO:0009411,GO:0009416,GO:0009628,GO:0009650,GO:0009987,GO:0010224,GO:0010712,GO:0016043,GO:0019222,GO:0022607,GO:0030198,GO:0031012,GO:0034644,GO:0043062,GO:0044085,GO:0044420,GO:0044421,GO:0048251,GO:0050789,GO:0050896,GO:0051716,GO:0065007,GO:0071214,GO:0071478,GO:0071482,GO:0071493,GO:0071840,GO:0071953,GO:0085029,GO:0097435,GO:0099080,GO:…	-	-	-	-	-	-	-	-	-	-	Fibrinogen_C
CectChr01G00211.1.p1	48698.ENSPFOP00000011746	5.63E-39	140	28K69@1|root,2SNTT@2759|Eukaryota,3AK1W@33154|Opisthokonta,3BT38@33208|Metazoa,3DH4K@33213|Bilateria,48K3B@7711|Chordata,49GZQ@7742|Vertebrata,4A7W5@7898|Actinopterygii	33208|Metazoa	S	Complement component C1q domain.	-	-	-	-	-	-	-	-	-	-	-	-	C1q
CectChr01G00211.2.p1	48698.ENSPFOP00000011746	5.90E-41	148	28K69@1|root,2SNTT@2759|Eukaryota,3AK1W@33154|Opisthokonta,3BT38@33208|Metazoa,3DH4K@33213|Bilateria,48K3B@7711|Chordata,49GZQ@7742|Vertebrata,4A7W5@7898|Actinopterygii	33208|Metazoa	S	Complement component C1q domain.	-	-	-	-	-	-	-	-	-	-	-	-	C1q
CectChr01G00213.1.p1	8010.XP_010871355.1	3.73E-234	708	KOG1217@1|root,KOG1217@2759|Eukaryota,38BUP@33154|Opisthokonta,3BAFT@33208|Metazoa,3CYFE@33213|Bilateria,47ZM4@7711|Chordata,495M1@7742|Vertebrata,49U39@7898|Actinopterygii	33208|Metazoa	T	Notch ligand involved in the mediation of Notch signaling	JAG1	GO:0000278,GO:0001525,GO:0001568,GO:0001654,GO:0001655,GO:0001709,GO:0001745,GO:0001822,GO:0001837,GO:0001944,GO:0001952,GO:0001953,GO:0001974,GO:0002009,GO:0002011,GO:0002064,GO:0002065,GO:0002164,GO:0002165,GO:0002168,GO:0002244,GO:0002250,GO:0002252,GO:0002376,GO:0002443,GO:0002449,GO:0002456,GO:0002460,GO:0002520,GO:0002682,GO:0002683,GO:0002684,GO:0003002,GO:0003007,GO:0003151,GO:0003158,GO:…	-	ko:K06052,ko:K21635	ko01522,ko04330,ko04371,ko04658,ko04668,ko05165,ko05200,ko05224,map01522,map04330,map04371,map04658,map04668,map05165,map05200,map05224	-	-	-	ko00000,ko00001,ko04090	-	-	-	DSL,EGF,EGF_CA,MNNL,hEGF
CectChr01G00214.1.p1	7994.ENSAMXP00000001197	5.94E-287	790	KOG2075@1|root,KOG2075@2759|Eukaryota,38DDF@33154|Opisthokonta,3BAEU@33208|Metazoa,3CRYB@33213|Bilateria,48CYS@7711|Chordata,499XY@7742|Vertebrata,49VNW@7898|Actinopterygii	33208|Metazoa	S	BTB (POZ) domain containing 3a	BTBD3	GO:0000151,GO:0000902,GO:0000904,GO:0003674,GO:0005488,GO:0005515,GO:0005575,GO:0005622,GO:0005623,GO:0005634,GO:0005737,GO:0005829,GO:0006508,GO:0006511,GO:0006807,GO:0007275,GO:0007399,GO:0007417,GO:0007420,GO:0008150,GO:0008152,GO:0009056,GO:0009057,GO:0009653,GO:0009987,GO:0010498,GO:0016043,GO:0016358,GO:0019005,GO:0019222,GO:0019538,GO:0019899,GO:0019941,GO:0021537,GO:0021543,GO:0021987,GO:…	-	ko:K10478	-	-	-	-	ko00000,ko04121	-	-	-	BACK,BTB,PHR
CectChr01G00215.1.p1	7955.ENSDARP00000113328	8.86E-239	692	COG5638@1|root,KOG2318@2759|Eukaryota,38GAF@33154|Opisthokonta,3B9XH@33208|Metazoa,3CW13@33213|Bilateria,4893H@7711|Chordata,48XX2@7742|Vertebrata,49TQ0@7898|Actinopterygii	33208|Metazoa	S	ESF1, nucleolar pre-rRNA processing protein, homolog (S. cerevisiae)	ESF1	-	-	ko:K22197	ko05225,map05225	-	-	-	ko00000,ko00001	-	-	-	NUC153
CectChr01G00216.2.p1	7994.ENSAMXP00000001192	9.81E-185	521	COG0500@1|root,KOG2940@2759|Eukaryota,38S4I@33154|Opisthokonta,3BCAZ@33208|Metazoa,3CUJX@33213|Bilateria,48446@7711|Chordata,48W7W@7742|Vertebrata,49UTU@7898|Actinopterygii	33208|Metazoa	Q	NADH dehydrogenase ubiquinone 1 alpha subcomplex assembly factor	NDUFAF5	GO:0005575,GO:0005622,GO:0005623,GO:0005737,GO:0005739,GO:0005740,GO:0005743,GO:0006464,GO:0006807,GO:0006996,GO:0007005,GO:0008150,GO:0008152,GO:0009987,GO:0010257,GO:0016020,GO:0016043,GO:0018193,GO:0018195,GO:0019538,GO:0019866,GO:0019898,GO:0022607,GO:0030961,GO:0031090,GO:0031312,GO:0031314,GO:0031966,GO:0031967,GO:0031975,GO:0032981,GO:0033108,GO:0034622,GO:0036211,GO:0043170,GO:0043226,GO:…	-	ko:K18162	ko04714,map04714	-	-	-	ko00000,ko00001,ko01000,ko03029	-	-	-	Methyltransf_11,Methyltransf_23
CectChr01G00216.3.p1	8010.XP_010887549.1	1.13E-186	527	COG0500@1|root,KOG2940@2759|Eukaryota,38S4I@33154|Opisthokonta,3BCAZ@33208|Metazoa,3CUJX@33213|Bilateria,48446@7711|Chordata,48W7W@7742|Vertebrata,49UTU@7898|Actinopterygii	33208|Metazoa	Q	NADH dehydrogenase ubiquinone 1 alpha subcomplex assembly factor	NDUFAF5	GO:0005575,GO:0005622,GO:0005623,GO:0005737,GO:0005739,GO:0005740,GO:0005743,GO:0006464,GO:0006807,GO:0006996,GO:0007005,GO:0008150,GO:0008152,GO:0009987,GO:0010257,GO:0016020,GO:0016043,GO:0018193,GO:0018195,GO:0019538,GO:0019866,GO:0019898,GO:0022607,GO:0030961,GO:0031090,GO:0031312,GO:0031314,GO:0031966,GO:0031967,GO:0031975,GO:0032981,GO:0033108,GO:0034622,GO:0036211,GO:0043170,GO:0043226,GO:…	-	ko:K18162	ko04714,map04714	-	-	-	ko00000,ko00001,ko01000,ko03029	-	-	-	Methyltransf_11,Methyltransf_23
CectChr01G00216.4.p1	8010.XP_010887549.1	1.14E-187	530	COG0500@1|root,KOG2940@2759|Eukaryota,38S4I@33154|Opisthokonta,3BCAZ@33208|Metazoa,3CUJX@33213|Bilateria,48446@7711|Chordata,48W7W@7742|Vertebrata,49UTU@7898|Actinopterygii	33208|Metazoa	Q	NADH dehydrogenase ubiquinone 1 alpha subcomplex assembly factor	NDUFAF5	GO:0005575,GO:0005622,GO:0005623,GO:0005737,GO:0005739,GO:0005740,GO:0005743,GO:0006464,GO:0006807,GO:0006996,GO:0007005,GO:0008150,GO:0008152,GO:0009987,GO:0010257,GO:0016020,GO:0016043,GO:0018193,GO:0018195,GO:0019538,GO:0019866,GO:0019898,GO:0022607,GO:0030961,GO:0031090,GO:0031312,GO:0031314,GO:0031966,GO:0031967,GO:0031975,GO:0032981,GO:0033108,GO:0034622,GO:0036211,GO:0043170,GO:0043226,GO:…	-	ko:K18162	ko04714,map04714	-	-	-	ko00000,ko00001,ko01000,ko03029	-	-	-	Methyltransf_11,Methyltransf_23
CectChr01G00217.1.p1	8010.XP_010887551.1	0	1646	COG5059@1|root,KOG2101@1|root,KOG0245@2759|Eukaryota,KOG2101@2759|Eukaryota,38BIX@33154|Opisthokonta,3B9WY@33208|Metazoa,3CT78@33213|Bilateria,483YY@7711|Chordata,48WAE@7742|Vertebrata,49QP7@7898|Actinopterygii	33208|Metazoa	Z	Belongs to the TRAFAC class myosin-kinesin ATPase superfamily. Kinesin family	KIF16B	GO:0001704,GO:0001709,GO:0001919,GO:0002376,GO:0003674,GO:0003774,GO:0003777,GO:0003824,GO:0005488,GO:0005515,GO:0005543,GO:0005547,GO:0005575,GO:0005622,GO:0005623,GO:0005737,GO:0005768,GO:0005769,GO:0005856,GO:0005871,GO:0005875,GO:0006810,GO:0006892,GO:0006895,GO:0006928,GO:0006950,GO:0006952,GO:0006955,GO:0007017,GO:0007018,GO:0007154,GO:0007165,GO:0007166,GO:0007167,GO:0007169,GO:0007173,GO:…	-	ko:K17916	-	-	-	-	ko00000,ko04812	-	-	-	FHA,Kinesin,PX
CectChr01G00218.1.p1	8010.XP_010887555.1	2.94E-118	342	KOG4206@1|root,KOG4206@2759|Eukaryota,38FK2@33154|Opisthokonta,3BEDU@33208|Metazoa,3CRNJ@33213|Bilateria,485XF@7711|Chordata,49455@7742|Vertebrata,49VEI@7898|Actinopterygii	33208|Metazoa	A	Small nuclear ribonucleoprotein	SNRPB2	GO:0000003,GO:0000375,GO:0000377,GO:0000381,GO:0000398,GO:0001650,GO:0003006,GO:0003674,GO:0003676,GO:0003723,GO:0003727,GO:0003729,GO:0005488,GO:0005515,GO:0005575,GO:0005622,GO:0005623,GO:0005634,GO:0005654,GO:0005681,GO:0005684,GO:0005685,GO:0005686,GO:0005730,GO:0006139,GO:0006325,GO:0006342,GO:0006355,GO:0006396,GO:0006397,GO:0006725,GO:0006807,GO:0006996,GO:0007275,GO:0007276,GO:0007281,GO:…	-	ko:K11091,ko:K11094	ko03040,map03040	M00351,M00352	-	-	ko00000,ko00001,ko00002,ko03041	-	-	-	RRM_1
CectChr01G00219.1.p1	144197.XP_008277758.1	5.28E-170	490	KOG3656@1|root,KOG3656@2759|Eukaryota,38H0C@33154|Opisthokonta,3BHI4@33208|Metazoa,3CRS3@33213|Bilateria,4885K@7711|Chordata,48Y0S@7742|Vertebrata,49ZAT@7898|Actinopterygii	33208|Metazoa	T	Prokineticin receptor	PROKR2	GO:0001568,GO:0001602,GO:0001653,GO:0001944,GO:0003008,GO:0003013,GO:0003674,GO:0004888,GO:0004930,GO:0004983,GO:0005575,GO:0005623,GO:0005886,GO:0007154,GO:0007165,GO:0007186,GO:0007218,GO:0007267,GO:0007268,GO:0007275,GO:0007507,GO:0007610,GO:0007623,GO:0007631,GO:0008015,GO:0008150,GO:0008188,GO:0008528,GO:0009987,GO:0010941,GO:0016020,GO:0023052,GO:0032501,GO:0032502,GO:0038023,GO:0042981,GO:…	-	ko:K08379,ko:K08380,ko:K19919	-	-	-	-	ko00000,ko04030,ko04131	-	-	-	7tm_1
CectChr01G00220.1.p1	106582.XP_004538707.1	2.65E-15	79.7	290VG@1|root,2R7QZ@2759|Eukaryota,39UBB@33154|Opisthokonta,3BF50@33208|Metazoa,3CVVN@33213|Bilateria,488DG@7711|Chordata,496TP@7742|Vertebrata,49TPG@7898|Actinopterygii	33208|Metazoa	S	Aprataxin and PNKP like factor	APLF	GO:0000012,GO:0000018,GO:0000166,GO:0001602,GO:0001653,GO:0002637,GO:0002682,GO:0002694,GO:0002697,GO:0002700,GO:0002703,GO:0002706,GO:0002712,GO:0002819,GO:0002822,GO:0002889,GO:0003008,GO:0003013,GO:0003674,GO:0003824,GO:0003906,GO:0004518,GO:0004519,GO:0004520,GO:0004527,GO:0004536,GO:0004888,GO:0004930,GO:0004983,GO:0005488,GO:0005575,GO:0005622,GO:0005623,GO:0005634,GO:0005654,GO:0005694,GO:…	4.2.99.18	ko:K13295	-	-	-	-	ko00000,ko01000,ko03400	-	-	-	zf-CCHH
CectChr01G00221.1.p1	7994.ENSAMXP00000000465	2.52E-41	150	290VG@1|root,2R7QZ@2759|Eukaryota,39UBB@33154|Opisthokonta,3BF50@33208|Metazoa,3CVVN@33213|Bilateria,488DG@7711|Chordata,496TP@7742|Vertebrata,49TPG@7898|Actinopterygii	33208|Metazoa	S	Aprataxin and PNKP like factor	APLF	GO:0000012,GO:0000018,GO:0000166,GO:0001602,GO:0001653,GO:0002637,GO:0002682,GO:0002694,GO:0002697,GO:0002700,GO:0002703,GO:0002706,GO:0002712,GO:0002819,GO:0002822,GO:0002889,GO:0003008,GO:0003013,GO:0003674,GO:0003824,GO:0003906,GO:0004518,GO:0004519,GO:0004520,GO:0004527,GO:0004536,GO:0004888,GO:0004930,GO:0004983,GO:0005488,GO:0005575,GO:0005622,GO:0005623,GO:0005634,GO:0005654,GO:0005694,GO:…	4.2.99.18	ko:K13295	-	-	-	-	ko00000,ko01000,ko03400	-	-	-	zf-CCHH
CectChr01G00222.1.p1	7955.ENSDARP00000129519	2.27E-58	184	2BF1X@1|root,2S15Z@2759|Eukaryota,3A1B0@33154|Opisthokonta,3BPMY@33208|Metazoa,3D96D@33213|Bilateria,48QK5@7711|Chordata,49M65@7742|Vertebrata,4A3Z9@7898|Actinopterygii	33208|Metazoa	S	F-box protein 48	FBXO48	-	-	-	-	-	-	-	-	-	-	-	F-box-like
CectChr01G00222.2.p1	7955.ENSDARP00000129519	6.40E-64	200	2BF1X@1|root,2S15Z@2759|Eukaryota,3A1B0@33154|Opisthokonta,3BPMY@33208|Metazoa,3D96D@33213|Bilateria,48QK5@7711|Chordata,49M65@7742|Vertebrata,4A3Z9@7898|Actinopterygii	33208|Metazoa	S	F-box protein 48	FBXO48	-	-	-	-	-	-	-	-	-	-	-	F-box-like
CectChr01G00223.1.p1	7955.ENSDARP00000111036	6.19E-95	278	28MDX@1|root,2QTXE@2759|Eukaryota,39UMH@33154|Opisthokonta,3BK63@33208|Metazoa,3D0PH@33213|Bilateria,483HB@7711|Chordata,496MR@7742|Vertebrata,49Z36@7898|Actinopterygii	33208|Metazoa	S	Cannabinoid receptor interacting protein 1a	CNRIP1	GO:0001664,GO:0003674,GO:0005102,GO:0005488,GO:0005515,GO:0005575,GO:0005622,GO:0005623,GO:0005737,GO:0005886,GO:0008022,GO:0008150,GO:0009966,GO:0009968,GO:0010469,GO:0010646,GO:0010648,GO:0016020,GO:0023051,GO:0023057,GO:0031717,GO:0031718,GO:0043209,GO:0044092,GO:0044424,GO:0044464,GO:0048519,GO:0048523,GO:0048583,GO:0048585,GO:0050789,GO:0050794,GO:0065007,GO:0065009,GO:0071944,GO:2000272	-	-	-	-	-	-	-	-	-	-	CNRIP1
CectChr01G00224.1.p1	10090.ENSMUSP00000099944	4.55E-119	340	COG5126@1|root,KOG0034@2759|Eukaryota,38D4P@33154|Opisthokonta,3B999@33208|Metazoa,3CY9Q@33213|Bilateria,481NV@7711|Chordata,48X3P@7742|Vertebrata,3J327@40674|Mammalia,35N7D@314146|Euarchontoglires,4Q8MM@9989|Rodentia	33208|Metazoa	T	subunit B	PPP3R1	GO:0001525,GO:0001568,GO:0001569,GO:0001763,GO:0001837,GO:0001944,GO:0002009,GO:0002682,GO:0002764,GO:0002768,GO:0003674,GO:0003824,GO:0004721,GO:0004722,GO:0004723,GO:0005488,GO:0005509,GO:0005515,GO:0005516,GO:0005575,GO:0005622,GO:0005623,GO:0005634,GO:0005654,GO:0005737,GO:0005829,GO:0005886,GO:0005955,GO:0006355,GO:0006357,GO:0006464,GO:0006470,GO:0006606,GO:0006793,GO:0006796,GO:0006807,GO:…	-	ko:K06268	ko04010,ko04020,ko04022,ko04114,ko04218,ko04310,ko04360,ko04370,ko04380,ko04650,ko04658,ko04659,ko04660,ko04662,ko04720,ko04724,ko04921,ko04922,ko04924,ko05010,ko05014,ko05031,ko05152,ko05166,ko05167,map04010,map04020,map04022,map04114,map04218,map04310,map04360,map04370,map04380,map04650,map04658,map04659,map04660,map04662,map04720,map04724,map04921,map04922,map04924,map05010,map05014,map05031,m…	-	-	-	ko00000,ko00001,ko01009	-	-	-	EF-hand_1,EF-hand_5,EF-hand_7,WD40
CectChr01G00225.1.p1	7918.ENSLOCP00000019741	2.91E-141	411	KOG0773@1|root,KOG0773@2759|Eukaryota,38E6H@33154|Opisthokonta,3BA1R@33208|Metazoa,3CTAE@33213|Bilateria,4871B@7711|Chordata,48UWX@7742|Vertebrata,4A0D8@7898|Actinopterygii	33208|Metazoa	K	Myeloid ecotropic viral integration	MEIS1	GO:0000060,GO:0000976,GO:0000977,GO:0000978,GO:0000981,GO:0000982,GO:0000987,GO:0001012,GO:0001067,GO:0001077,GO:0001158,GO:0001221,GO:0001223,GO:0001228,GO:0001501,GO:0001525,GO:0001568,GO:0001654,GO:0001655,GO:0001742,GO:0001745,GO:0001751,GO:0001752,GO:0001754,GO:0001944,GO:0002009,GO:0002088,GO:0002089,GO:0002165,GO:0002376,GO:0002520,GO:0002682,GO:0002683,GO:0003002,GO:0003674,GO:0003676,GO:…	-	ko:K15613,ko:K16670,ko:K16672	ko04391,ko04550,ko05202,map04391,map04550,map05202	-	-	-	ko00000,ko00001,ko03000	-	-	-	Homeobox_KN,Meis_PKNOX_N
CectChr01G00225.3.p1	7918.ENSLOCP00000019741	3.15E-144	419	KOG0773@1|root,KOG0773@2759|Eukaryota,38E6H@33154|Opisthokonta,3BA1R@33208|Metazoa,3CTAE@33213|Bilateria,4871B@7711|Chordata,48UWX@7742|Vertebrata,4A0D8@7898|Actinopterygii	33208|Metazoa	K	Myeloid ecotropic viral integration	MEIS1	GO:0000060,GO:0000976,GO:0000977,GO:0000978,GO:0000981,GO:0000982,GO:0000987,GO:0001012,GO:0001067,GO:0001077,GO:0001158,GO:0001221,GO:0001223,GO:0001228,GO:0001501,GO:0001525,GO:0001568,GO:0001654,GO:0001655,GO:0001742,GO:0001745,GO:0001751,GO:0001752,GO:0001754,GO:0001944,GO:0002009,GO:0002088,GO:0002089,GO:0002165,GO:0002376,GO:0002520,GO:0002682,GO:0002683,GO:0003002,GO:0003674,GO:0003676,GO:…	-	ko:K15613,ko:K16670,ko:K16672	ko04391,ko04550,ko05202,map04391,map04550,map05202	-	-	-	ko00000,ko00001,ko03000	-	-	-	Homeobox_KN,Meis_PKNOX_N
CectChr01G00225.4.p1	7955.ENSDARP00000093352	4.30E-244	674	KOG0773@1|root,KOG0773@2759|Eukaryota,38E6H@33154|Opisthokonta,3BA1R@33208|Metazoa,3CTAE@33213|Bilateria,4871B@7711|Chordata,48UWX@7742|Vertebrata,4A0D8@7898|Actinopterygii	33208|Metazoa	K	Myeloid ecotropic viral integration	MEIS1	GO:0000060,GO:0000976,GO:0000981,GO:0001067,GO:0001158,GO:0001221,GO:0001223,GO:0001654,GO:0001655,GO:0001742,GO:0001745,GO:0001751,GO:0001752,GO:0001754,GO:0002009,GO:0002165,GO:0002682,GO:0002683,GO:0003002,GO:0003674,GO:0003676,GO:0003677,GO:0003690,GO:0003700,GO:0003705,GO:0005488,GO:0005515,GO:0005575,GO:0005622,GO:0005623,GO:0005634,GO:0005667,GO:0005737,GO:0006355,GO:0006357,GO:0006606,GO:…	-	ko:K15613,ko:K16670,ko:K16672	ko04391,ko04550,ko05202,map04391,map04550,map05202	-	-	-	ko00000,ko00001,ko03000	-	-	-	Homeobox_KN,Meis_PKNOX_N
CectChr01G00226.1.p1	8010.XP_010866171.1	1.04E-286	783	COG5277@1|root,KOG0677@2759|Eukaryota,38C7E@33154|Opisthokonta,3BE2H@33208|Metazoa,3CS7E@33213|Bilateria,4844A@7711|Chordata,48ZWV@7742|Vertebrata,49R35@7898|Actinopterygii	33208|Metazoa	Z	Actin-related protein	ACTR2	GO:0000003,GO:0000280,GO:0000323,GO:0000902,GO:0000910,GO:0001667,GO:0001775,GO:0002009,GO:0002102,GO:0002252,GO:0002253,GO:0002263,GO:0002274,GO:0002275,GO:0002283,GO:0002366,GO:0002376,GO:0002429,GO:0002431,GO:0002433,GO:0002443,GO:0002444,GO:0002446,GO:0002682,GO:0002684,GO:0002757,GO:0002764,GO:0002768,GO:0003008,GO:0003674,GO:0005198,GO:0005200,GO:0005488,GO:0005515,GO:0005575,GO:0005576,GO:…	-	ko:K17260	ko04138,ko04530,map04138,map04530	-	-	-	ko00000,ko00001,ko04131,ko04147,ko04812	-	-	-	Actin
CectChr01G00227.1.p1	8010.XP_010862201.1	5.57E-140	405	COG0596@1|root,KOG1454@2759|Eukaryota,39U8B@33154|Opisthokonta,3BE1T@33208|Metazoa,3D2T1@33213|Bilateria,48A6T@7711|Chordata,497RI@7742|Vertebrata,49URS@7898|Actinopterygii	33208|Metazoa	S	Serine hydrolase-like	SERHL2	GO:0003674,GO:0003824,GO:0005575,GO:0005622,GO:0005623,GO:0005737,GO:0005777,GO:0016787,GO:0031410,GO:0031982,GO:0042579,GO:0043226,GO:0043227,GO:0043229,GO:0043231,GO:0044424,GO:0044444,GO:0044464,GO:0048471,GO:0097708	-	-	-	-	-	-	-	-	-	-	Abhydrolase_1
CectChr01G00227.2.p1	8010.XP_010862201.1	1.04E-138	402	COG0596@1|root,KOG1454@2759|Eukaryota,39U8B@33154|Opisthokonta,3BE1T@33208|Metazoa,3D2T1@33213|Bilateria,48A6T@7711|Chordata,497RI@7742|Vertebrata,49URS@7898|Actinopterygii	33208|Metazoa	S	Serine hydrolase-like	SERHL2	GO:0003674,GO:0003824,GO:0005575,GO:0005622,GO:0005623,GO:0005737,GO:0005777,GO:0016787,GO:0031410,GO:0031982,GO:0042579,GO:0043226,GO:0043227,GO:0043229,GO:0043231,GO:0044424,GO:0044444,GO:0044464,GO:0048471,GO:0097708	-	-	-	-	-	-	-	-	-	-	Abhydrolase_1
CectChr01G00228.1.p1	7994.ENSAMXP00000019297	8.42E-152	434	COG5019@1|root,KOG1547@2759|Eukaryota,38CPR@33154|Opisthokonta,3BCZS@33208|Metazoa,3CX5U@33213|Bilateria,4818T@7711|Chordata,48X6F@7742|Vertebrata,49YKG@7898|Actinopterygii	33208|Metazoa	DTZ	Belongs to the TRAFAC class TrmE-Era-EngA-EngB-Septin- like GTPase superfamily. Septin GTPase family	3-Sep	GO:0000166,GO:0001882,GO:0001883,GO:0003674,GO:0005488,GO:0005515,GO:0005525,GO:0005575,GO:0005622,GO:0005623,GO:0005737,GO:0005829,GO:0005856,GO:0005886,GO:0016020,GO:0017076,GO:0019001,GO:0032549,GO:0032550,GO:0032553,GO:0032555,GO:0032561,GO:0035639,GO:0036094,GO:0042734,GO:0042802,GO:0042995,GO:0043005,GO:0043167,GO:0043168,GO:0043226,GO:0043228,GO:0043229,GO:0043232,GO:0044424,GO:0044425,GO:…	-	ko:K16938	ko05100,map05100	-	-	-	ko00000,ko00001,ko04147,ko04812	-	-	-	Septin
CectChr01G00228.2.p1	7994.ENSAMXP00000019297	8.01E-219	609	COG5019@1|root,KOG1547@2759|Eukaryota,38CPR@33154|Opisthokonta,3BCZS@33208|Metazoa,3CX5U@33213|Bilateria,4818T@7711|Chordata,48X6F@7742|Vertebrata,49YKG@7898|Actinopterygii	33208|Metazoa	DTZ	Belongs to the TRAFAC class TrmE-Era-EngA-EngB-Septin- like GTPase superfamily. Septin GTPase family	3-Sep	GO:0000166,GO:0001882,GO:0001883,GO:0003674,GO:0005488,GO:0005515,GO:0005525,GO:0005575,GO:0005622,GO:0005623,GO:0005737,GO:0005829,GO:0005856,GO:0005886,GO:0016020,GO:0017076,GO:0019001,GO:0032549,GO:0032550,GO:0032553,GO:0032555,GO:0032561,GO:0035639,GO:0036094,GO:0042734,GO:0042802,GO:0042995,GO:0043005,GO:0043167,GO:0043168,GO:0043226,GO:0043228,GO:0043229,GO:0043232,GO:0044424,GO:0044425,GO:…	-	ko:K16938	ko05100,map05100	-	-	-	ko00000,ko00001,ko04147,ko04812	-	-	-	Septin
CectChr01G00229.1.p1	8010.XP_010862206.1	2.74E-94	329	28K6G@1|root,2QSM2@2759|Eukaryota,38HVA@33154|Opisthokonta,3BFJI@33208|Metazoa,3CZ6N@33213|Bilateria,486T7@7711|Chordata,4927S@7742|Vertebrata,49YYE@7898|Actinopterygii	33208|Metazoa	K	Activating transcription factor	ATF7IP	GO:0000122,GO:0003674,GO:0003712,GO:0003714,GO:0003824,GO:0005575,GO:0005622,GO:0005623,GO:0005634,GO:0005654,GO:0005667,GO:0005694,GO:0005737,GO:0005829,GO:0006139,GO:0006259,GO:0006304,GO:0006305,GO:0006306,GO:0006355,GO:0006357,GO:0006725,GO:0006807,GO:0008150,GO:0008152,GO:0009889,GO:0009890,GO:0009891,GO:0009892,GO:0009893,GO:0009987,GO:0010468,GO:0010556,GO:0010557,GO:0010558,GO:0010604,GO:…	-	-	-	-	-	-	-	-	-	-	ATF7IP_BD,fn3_4
CectChr01G00229.2.p1	8010.XP_010862206.1	2.79E-94	329	28K6G@1|root,2QSM2@2759|Eukaryota,38HVA@33154|Opisthokonta,3BFJI@33208|Metazoa,3CZ6N@33213|Bilateria,486T7@7711|Chordata,4927S@7742|Vertebrata,49YYE@7898|Actinopterygii	33208|Metazoa	K	Activating transcription factor	ATF7IP	GO:0000122,GO:0003674,GO:0003712,GO:0003714,GO:0003824,GO:0005575,GO:0005622,GO:0005623,GO:0005634,GO:0005654,GO:0005667,GO:0005694,GO:0005737,GO:0005829,GO:0006139,GO:0006259,GO:0006304,GO:0006305,GO:0006306,GO:0006355,GO:0006357,GO:0006725,GO:0006807,GO:0008150,GO:0008152,GO:0009889,GO:0009890,GO:0009891,GO:0009892,GO:0009893,GO:0009987,GO:0010468,GO:0010556,GO:0010557,GO:0010558,GO:0010604,GO:…	-	-	-	-	-	-	-	-	-	-	ATF7IP_BD,fn3_4
CectChr01G00230.1.p1	8010.XP_010864594.1	1.54E-10	67.4	2EQDD@1|root,2STE3@2759|Eukaryota,3AR9T@33154|Opisthokonta,3C2IF@33208|Metazoa,3DWCQ@33213|Bilateria,48PTP@7711|Chordata,49J1C@7742|Vertebrata,4A868@7898|Actinopterygii	33208|Metazoa	-	-	-	-	-	-	-	-	-	-	-	-	-	-	-
CectChr01G00231.1.p1	7994.ENSAMXP00000019212	6.50E-201	559	28IE5@1|root,2QQQW@2759|Eukaryota,38XZT@33154|Opisthokonta,3BJEY@33208|Metazoa,3CZI4@33213|Bilateria,489ZW@7711|Chordata,48UWM@7742|Vertebrata,49PVX@7898|Actinopterygii	33208|Metazoa	S	Coagulation factor VIII-associated 2	F8A1	GO:0005575,GO:0005622,GO:0005623,GO:0005634,GO:0005737,GO:0043226,GO:0043227,GO:0043229,GO:0043231,GO:0044424,GO:0044464	-	ko:K20135	-	-	-	-	ko00000,ko04131	-	-	-	SNAP
CectChr01G00232.1.p1	7994.ENSAMXP00000019205	2.69E-87	259	2B3J8@1|root,2S0F0@2759|Eukaryota,3A1KP@33154|Opisthokonta,3BRAV@33208|Metazoa,3D7HK@33213|Bilateria,48F1A@7711|Chordata,49C1N@7742|Vertebrata,4A3N5@7898|Actinopterygii	33208|Metazoa	S	Epithelial membrane protein	-	-	-	ko:K19289	-	-	-	-	ko00000	-	-	-	PMP22_Claudin
CectChr01G00232.2.p1	7994.ENSAMXP00000019205	1.10E-72	221	2B3J8@1|root,2S0F0@2759|Eukaryota,3A1KP@33154|Opisthokonta,3BRAV@33208|Metazoa,3D7HK@33213|Bilateria,48F1A@7711|Chordata,49C1N@7742|Vertebrata,4A3N5@7898|Actinopterygii	33208|Metazoa	S	Epithelial membrane protein	-	-	-	ko:K19289	-	-	-	-	ko00000	-	-	-	PMP22_Claudin
CectChr01G00232.3.p1	7994.ENSAMXP00000019205	3.72E-87	259	2B3J8@1|root,2S0F0@2759|Eukaryota,3A1KP@33154|Opisthokonta,3BRAV@33208|Metazoa,3D7HK@33213|Bilateria,48F1A@7711|Chordata,49C1N@7742|Vertebrata,4A3N5@7898|Actinopterygii	33208|Metazoa	S	Epithelial membrane protein	-	-	-	ko:K19289	-	-	-	-	ko00000	-	-	-	PMP22_Claudin
CectChr01G00233.1.p1	8010.XP_010871248.1	4.25E-12	74.3	KOG1721@1|root,KOG1721@2759|Eukaryota,3AFSG@33154|Opisthokonta,3BZ32@33208|Metazoa,3DFPT@33213|Bilateria,48IKC@7711|Chordata,49G86@7742|Vertebrata,4A6IG@7898|Actinopterygii	33208|Metazoa	S	zinc finger	-	-	-	ko:K09223	-	-	-	-	ko00000,ko03000	-	-	-	zf-C2H2
CectChr01G00234.1.p1	7918.ENSLOCP00000007896	8.24E-134	389	COG0513@1|root,KOG0329@2759|Eukaryota,38BRK@33154|Opisthokonta,3B99C@33208|Metazoa,3CVV9@33213|Bilateria,47ZGB@7711|Chordata,490C4@7742|Vertebrata,49TSU@7898|Actinopterygii	33208|Metazoa	A	DEAD (Asp-Glu-Ala-Asp) box polypeptide	DDX39A	GO:0000346,GO:0000375,GO:0000377,GO:0000381,GO:0000398,GO:0003674,GO:0003724,GO:0003824,GO:0004004,GO:0004386,GO:0005488,GO:0005515,GO:0005575,GO:0005622,GO:0005623,GO:0005634,GO:0005654,GO:0005667,GO:0005681,GO:0005730,GO:0005737,GO:0006139,GO:0006325,GO:0006338,GO:0006396,GO:0006397,GO:0006403,GO:0006405,GO:0006406,GO:0006611,GO:0006725,GO:0006807,GO:0006810,GO:0006886,GO:0006913,GO:0006950,GO:…	3.6.4.13	ko:K12812,ko:K13182	ko03013,ko03015,ko03040,ko05164,map03013,map03015,map03040,map05164	M00406,M00430	-	-	ko00000,ko00001,ko00002,ko01000,ko03019,ko03041	-	-	-	DEAD,Helicase_C
CectChr01G00234.2.p1	7918.ENSLOCP00000007896	1.23E-165	472	COG0513@1|root,KOG0329@2759|Eukaryota,38BRK@33154|Opisthokonta,3B99C@33208|Metazoa,3CVV9@33213|Bilateria,47ZGB@7711|Chordata,490C4@7742|Vertebrata,49TSU@7898|Actinopterygii	33208|Metazoa	A	DEAD (Asp-Glu-Ala-Asp) box polypeptide	DDX39A	GO:0000346,GO:0000375,GO:0000377,GO:0000381,GO:0000398,GO:0003674,GO:0003724,GO:0003824,GO:0004004,GO:0004386,GO:0005488,GO:0005515,GO:0005575,GO:0005622,GO:0005623,GO:0005634,GO:0005654,GO:0005667,GO:0005681,GO:0005730,GO:0005737,GO:0006139,GO:0006325,GO:0006338,GO:0006396,GO:0006397,GO:0006403,GO:0006405,GO:0006406,GO:0006611,GO:0006725,GO:0006807,GO:0006810,GO:0006886,GO:0006913,GO:0006950,GO:…	3.6.4.13	ko:K12812,ko:K13182	ko03013,ko03015,ko03040,ko05164,map03013,map03015,map03040,map05164	M00406,M00430	-	-	ko00000,ko00001,ko00002,ko01000,ko03019,ko03041	-	-	-	DEAD,Helicase_C
CectChr01G00234.3.p1	8049.ENSGMOP00000015297	2.02E-149	429	COG0513@1|root,KOG0329@2759|Eukaryota,38BRK@33154|Opisthokonta,3B99C@33208|Metazoa,3CVV9@33213|Bilateria,47ZGB@7711|Chordata,490C4@7742|Vertebrata,49TSU@7898|Actinopterygii	33208|Metazoa	A	DEAD (Asp-Glu-Ala-Asp) box polypeptide	DDX39A	GO:0000346,GO:0000375,GO:0000377,GO:0000381,GO:0000398,GO:0003674,GO:0003724,GO:0003824,GO:0004004,GO:0004386,GO:0005488,GO:0005515,GO:0005575,GO:0005622,GO:0005623,GO:0005634,GO:0005654,GO:0005667,GO:0005681,GO:0005730,GO:0005737,GO:0006139,GO:0006325,GO:0006338,GO:0006396,GO:0006397,GO:0006403,GO:0006405,GO:0006406,GO:0006611,GO:0006725,GO:0006807,GO:0006810,GO:0006886,GO:0006913,GO:0006950,GO:…	3.6.4.13	ko:K12812,ko:K13182	ko03013,ko03015,ko03040,ko05164,map03013,map03015,map03040,map05164	M00406,M00430	-	-	ko00000,ko00001,ko00002,ko01000,ko03019,ko03041	-	-	-	DEAD,Helicase_C
CectChr01G00234.4.p1	7918.ENSLOCP00000007896	9.49E-298	813	COG0513@1|root,KOG0329@2759|Eukaryota,38BRK@33154|Opisthokonta,3B99C@33208|Metazoa,3CVV9@33213|Bilateria,47ZGB@7711|Chordata,490C4@7742|Vertebrata,49TSU@7898|Actinopterygii	33208|Metazoa	A	DEAD (Asp-Glu-Ala-Asp) box polypeptide	DDX39A	GO:0000346,GO:0000375,GO:0000377,GO:0000381,GO:0000398,GO:0003674,GO:0003724,GO:0003824,GO:0004004,GO:0004386,GO:0005488,GO:0005515,GO:0005575,GO:0005622,GO:0005623,GO:0005634,GO:0005654,GO:0005667,GO:0005681,GO:0005730,GO:0005737,GO:0006139,GO:0006325,GO:0006338,GO:0006396,GO:0006397,GO:0006403,GO:0006405,GO:0006406,GO:0006611,GO:0006725,GO:0006807,GO:0006810,GO:0006886,GO:0006913,GO:0006950,GO:…	3.6.4.13	ko:K12812,ko:K13182	ko03013,ko03015,ko03040,ko05164,map03013,map03015,map03040,map05164	M00406,M00430	-	-	ko00000,ko00001,ko00002,ko01000,ko03019,ko03041	-	-	-	DEAD,Helicase_C
CectChr01G00234.5.p1	7918.ENSLOCP00000007896	7.53E-301	821	COG0513@1|root,KOG0329@2759|Eukaryota,38BRK@33154|Opisthokonta,3B99C@33208|Metazoa,3CVV9@33213|Bilateria,47ZGB@7711|Chordata,490C4@7742|Vertebrata,49TSU@7898|Actinopterygii	33208|Metazoa	A	DEAD (Asp-Glu-Ala-Asp) box polypeptide	DDX39A	GO:0000346,GO:0000375,GO:0000377,GO:0000381,GO:0000398,GO:0003674,GO:0003724,GO:0003824,GO:0004004,GO:0004386,GO:0005488,GO:0005515,GO:0005575,GO:0005622,GO:0005623,GO:0005634,GO:0005654,GO:0005667,GO:0005681,GO:0005730,GO:0005737,GO:0006139,GO:0006325,GO:0006338,GO:0006396,GO:0006397,GO:0006403,GO:0006405,GO:0006406,GO:0006611,GO:0006725,GO:0006807,GO:0006810,GO:0006886,GO:0006913,GO:0006950,GO:…	3.6.4.13	ko:K12812,ko:K13182	ko03013,ko03015,ko03040,ko05164,map03013,map03015,map03040,map05164	M00406,M00430	-	-	ko00000,ko00001,ko00002,ko01000,ko03019,ko03041	-	-	-	DEAD,Helicase_C
CectChr01G00235.1.p1	7994.ENSAMXP00000003125	0	2088	COG5101@1|root,KOG2020@2759|Eukaryota,38D8Y@33154|Opisthokonta,3BCU1@33208|Metazoa,3CU9H@33213|Bilateria,483XH@7711|Chordata,4919F@7742|Vertebrata,49TT5@7898|Actinopterygii	33208|Metazoa	UY	Exportin 1 (CRM1 homolog, yeast) a	XPO1	GO:0000054,GO:0000055,GO:0000056,GO:0000122,GO:0000226,GO:0000775,GO:0000776,GO:0003674,GO:0005049,GO:0005215,GO:0005488,GO:0005515,GO:0005575,GO:0005622,GO:0005623,GO:0005634,GO:0005635,GO:0005642,GO:0005643,GO:0005654,GO:0005694,GO:0005730,GO:0005737,GO:0005829,GO:0006355,GO:0006357,GO:0006403,GO:0006405,GO:0006611,GO:0006810,GO:0006886,GO:0006913,GO:0006996,GO:0007010,GO:0007017,GO:0007049,GO:…	-	ko:K14290	ko03008,ko03013,ko04013,ko05164,ko05166,ko05169,map03008,map03013,map04013,map05164,map05166,map05169	-	-	-	ko00000,ko00001,ko03009,ko03016,ko03019,ko03036	1.I.1	-	-	CRM1_C,IBN_N,Xpo1
CectChr01G00236.1.p1	7994.ENSAMXP00000003129	2.33E-206	615	28J06@1|root,2QRC3@2759|Eukaryota,392MA@33154|Opisthokonta,3BAYZ@33208|Metazoa,3D2M6@33213|Bilateria,47ZKB@7711|Chordata,48ZFM@7742|Vertebrata,49ZJE@7898|Actinopterygii	33208|Metazoa	S	Family with sequence similarity 161 member A	FAM161A	GO:0000235,GO:0000922,GO:0001917,GO:0003674,GO:0005488,GO:0005515,GO:0005575,GO:0005622,GO:0005623,GO:0005737,GO:0005813,GO:0005814,GO:0005815,GO:0005818,GO:0005819,GO:0005856,GO:0005874,GO:0005876,GO:0005881,GO:0005929,GO:0006996,GO:0008017,GO:0008092,GO:0008150,GO:0009893,GO:0009987,GO:0010604,GO:0015630,GO:0015631,GO:0016043,GO:0019222,GO:0022607,GO:0030030,GO:0030031,GO:0031323,GO:0031325,GO:…	-	ko:K16772	-	-	-	-	ko00000,ko03036	-	-	-	UPF0564
CectChr01G00237.1.p1	32507.XP_006806183.1	3.40E-116	348	COG0459@1|root,KOG0358@2759|Eukaryota,39NW1@33154|Opisthokonta,3BCK9@33208|Metazoa,3CVW1@33213|Bilateria,47ZFR@7711|Chordata,4981V@7742|Vertebrata,49YKC@7898|Actinopterygii	33208|Metazoa	O	assists the folding of proteins upon ATP hydrolysis	CCT4	GO:0000003,GO:0002199,GO:0003674,GO:0005488,GO:0005515,GO:0005575,GO:0005622,GO:0005623,GO:0005634,GO:0005654,GO:0005737,GO:0005813,GO:0005815,GO:0005829,GO:0005832,GO:0005856,GO:0005874,GO:0006403,GO:0006457,GO:0006458,GO:0006810,GO:0007275,GO:0007338,GO:0007339,GO:0008037,GO:0008150,GO:0009566,GO:0009653,GO:0009791,GO:0009886,GO:0009889,GO:0009891,GO:0009893,GO:0009987,GO:0009988,GO:0010171,GO:…	-	ko:K09496	-	-	-	-	ko00000,ko03036,ko03110,ko04147	-	-	-	Cpn60_TCP1
CectChr01G00237.2.p1	32507.XP_006806183.1	0	925	COG0459@1|root,KOG0358@2759|Eukaryota,39NW1@33154|Opisthokonta,3BCK9@33208|Metazoa,3CVW1@33213|Bilateria,47ZFR@7711|Chordata,4981V@7742|Vertebrata,49YKC@7898|Actinopterygii	33208|Metazoa	O	assists the folding of proteins upon ATP hydrolysis	CCT4	GO:0000003,GO:0002199,GO:0003674,GO:0005488,GO:0005515,GO:0005575,GO:0005622,GO:0005623,GO:0005634,GO:0005654,GO:0005737,GO:0005813,GO:0005815,GO:0005829,GO:0005832,GO:0005856,GO:0005874,GO:0006403,GO:0006457,GO:0006458,GO:0006810,GO:0007275,GO:0007338,GO:0007339,GO:0008037,GO:0008150,GO:0009566,GO:0009653,GO:0009791,GO:0009886,GO:0009889,GO:0009891,GO:0009893,GO:0009987,GO:0009988,GO:0010171,GO:…	-	ko:K09496	-	-	-	-	ko00000,ko03036,ko03110,ko04147	-	-	-	Cpn60_TCP1
CectChr01G00237.3.p1	32507.XP_006806183.1	0	929	COG0459@1|root,KOG0358@2759|Eukaryota,39NW1@33154|Opisthokonta,3BCK9@33208|Metazoa,3CVW1@33213|Bilateria,47ZFR@7711|Chordata,4981V@7742|Vertebrata,49YKC@7898|Actinopterygii	33208|Metazoa	O	assists the folding of proteins upon ATP hydrolysis	CCT4	GO:0000003,GO:0002199,GO:0003674,GO:0005488,GO:0005515,GO:0005575,GO:0005622,GO:0005623,GO:0005634,GO:0005654,GO:0005737,GO:0005813,GO:0005815,GO:0005829,GO:0005832,GO:0005856,GO:0005874,GO:0006403,GO:0006457,GO:0006458,GO:0006810,GO:0007275,GO:0007338,GO:0007339,GO:0008037,GO:0008150,GO:0009566,GO:0009653,GO:0009791,GO:0009886,GO:0009889,GO:0009891,GO:0009893,GO:0009987,GO:0009988,GO:0010171,GO:…	-	ko:K09496	-	-	-	-	ko00000,ko03036,ko03110,ko04147	-	-	-	Cpn60_TCP1
CectChr01G00238.1.p1	7955.ENSDARP00000097545	2.35E-251	707	COG1258@1|root,KOG2364@2759|Eukaryota,38BDV@33154|Opisthokonta,3BDXU@33208|Metazoa,3CUPW@33213|Bilateria,484JB@7711|Chordata,496KA@7742|Vertebrata,49UCI@7898|Actinopterygii	33208|Metazoa	J	synthase	PUS10	GO:0001522,GO:0003674,GO:0003824,GO:0006139,GO:0006396,GO:0006399,GO:0006400,GO:0006725,GO:0006807,GO:0008033,GO:0008150,GO:0008152,GO:0009451,GO:0009982,GO:0009987,GO:0010467,GO:0016070,GO:0016853,GO:0016866,GO:0031119,GO:0034470,GO:0034641,GO:0034660,GO:0043170,GO:0043412,GO:0044237,GO:0044238,GO:0046483,GO:0071704,GO:0090304,GO:1901360	5.4.99.25	ko:K07583	-	-	-	-	ko00000,ko01000,ko03016	-	-	-	-
CectChr01G00238.2.p1	7955.ENSDARP00000097545	3.17E-262	732	COG1258@1|root,KOG2364@2759|Eukaryota,38BDV@33154|Opisthokonta,3BDXU@33208|Metazoa,3CUPW@33213|Bilateria,484JB@7711|Chordata,496KA@7742|Vertebrata,49UCI@7898|Actinopterygii	33208|Metazoa	J	synthase	PUS10	GO:0001522,GO:0003674,GO:0003824,GO:0006139,GO:0006396,GO:0006399,GO:0006400,GO:0006725,GO:0006807,GO:0008033,GO:0008150,GO:0008152,GO:0009451,GO:0009982,GO:0009987,GO:0010467,GO:0016070,GO:0016853,GO:0016866,GO:0031119,GO:0034470,GO:0034641,GO:0034660,GO:0043170,GO:0043412,GO:0044237,GO:0044238,GO:0046483,GO:0071704,GO:0090304,GO:1901360	5.4.99.25	ko:K07583	-	-	-	-	ko00000,ko01000,ko03016	-	-	-	-
CectChr01G00239.1.p1	106582.XP_004562250.1	0	942	COG0515@1|root,KOG0690@2759|Eukaryota,3AEGX@33154|Opisthokonta,3BA4G@33208|Metazoa,3CRYE@33213|Bilateria,48D5A@7711|Chordata,49AF2@7742|Vertebrata,49ZEB@7898|Actinopterygii	33208|Metazoa	T	RAC-gamma serine threonine-protein	AKT3	GO:0000003,GO:0000768,GO:0001558,GO:0001667,GO:0002682,GO:0002791,GO:0002792,GO:0003006,GO:0003674,GO:0003824,GO:0004672,GO:0004674,GO:0005488,GO:0005515,GO:0005516,GO:0005543,GO:0005547,GO:0005575,GO:0005622,GO:0005623,GO:0005634,GO:0005737,GO:0005829,GO:0005886,GO:0005938,GO:0006464,GO:0006468,GO:0006629,GO:0006793,GO:0006796,GO:0006807,GO:0006915,GO:0006928,GO:0006935,GO:0006949,GO:0006950,GO:…	2.7.11.1	ko:K04456	ko01521,ko01522,ko01524,ko04010,ko04012,ko04014,ko04015,ko04022,ko04024,ko04062,ko04066,ko04068,ko04071,ko04072,ko04140,ko04150,ko04151,ko04152,ko04210,ko04211,ko04212,ko04213,ko04218,ko04261,ko04370,ko04371,ko04380,ko04510,ko04550,ko04611,ko04620,ko04630,ko04660,ko04662,ko04664,ko04666,ko04668,ko04722,ko04725,ko04728,ko04910,ko04914,ko04915,ko04917,ko04919,ko04920,ko04922,ko04923,ko04926,ko04931…	M00676	-	-	ko00000,ko00001,ko00002,ko01000,ko01001	-	-	-	PH,Pkinase,Pkinase_C
CectChr01G00240.1.p1	7994.ENSAMXP00000003255	9.58E-15	77	2E9HM@1|root,2SFVG@2759|Eukaryota,3ARMI@33154|Opisthokonta,3C2WB@33208|Metazoa,3DHY2@33213|Bilateria,48KH3@7711|Chordata,49HQT@7742|Vertebrata	33208|Metazoa	S	C-type lysozyme/alpha-lactalbumin family	-	-	-	-	-	-	-	-	-	-	-	-	Lys
CectChr01G00241.1.p1	7918.ENSLOCP00000015027	3.30E-45	152	2D07B@1|root,2SD30@2759|Eukaryota,3AD9U@33154|Opisthokonta,3BVI8@33208|Metazoa,3DCNE@33213|Bilateria,48H33@7711|Chordata,49DWA@7742|Vertebrata,4A84I@7898|Actinopterygii	33208|Metazoa	-	-	SMIM28	-	-	-	-	-	-	-	-	-	-	-	-
CectChr01G00242.1.p1	106582.XP_004551103.1	5.11E-09	62.8	2E9HM@1|root,2SFVG@2759|Eukaryota,3ARMI@33154|Opisthokonta,3C2WB@33208|Metazoa,3DHY2@33213|Bilateria,48KH3@7711|Chordata,49HQT@7742|Vertebrata	33208|Metazoa	S	C-type lysozyme/alpha-lactalbumin family	-	-	-	-	-	-	-	-	-	-	-	-	Lys
CectChr01G00243.1.p1	7918.ENSLOCP00000019004	2.00E-195	558	KOG2637@1|root,KOG2637@2759|Eukaryota,38FAZ@33154|Opisthokonta,3BAM5@33208|Metazoa,3CX91@33213|Bilateria,480BD@7711|Chordata,48Z2D@7742|Vertebrata,49Y31@7898|Actinopterygii	33208|Metazoa	S	LTV1 homolog	LTV1	GO:0000054,GO:0000056,GO:0003674,GO:0005488,GO:0005515,GO:0005575,GO:0005622,GO:0005623,GO:0005634,GO:0005654,GO:0005737,GO:0005768,GO:0005770,GO:0005773,GO:0005774,GO:0005829,GO:0005840,GO:0006139,GO:0006259,GO:0006260,GO:0006261,GO:0006364,GO:0006396,GO:0006403,GO:0006405,GO:0006611,GO:0006725,GO:0006807,GO:0006810,GO:0006886,GO:0006913,GO:0007049,GO:0008104,GO:0008150,GO:0008152,GO:0008361,GO:…	-	ko:K14798	-	-	-	-	ko00000,ko03009	-	-	-	LTV
CectChr01G00244.1.p1	8083.ENSXMAP00000016168	0	1173	KOG0045@1|root,KOG0045@2759|Eukaryota,38EV4@33154|Opisthokonta,3B9DB@33208|Metazoa,3CTBR@33213|Bilateria,485NQ@7711|Chordata,48YWY@7742|Vertebrata,49TBQ@7898|Actinopterygii	33208|Metazoa	OT	Belongs to the peptidase C2 family	CAPN9	GO:0000003,GO:0000768,GO:0001667,GO:0002064,GO:0002065,GO:0002066,GO:0003002,GO:0003006,GO:0003674,GO:0003824,GO:0004175,GO:0004197,GO:0004198,GO:0005488,GO:0005509,GO:0005575,GO:0005622,GO:0005623,GO:0005737,GO:0005856,GO:0006355,GO:0006357,GO:0006508,GO:0006807,GO:0006928,GO:0006949,GO:0006950,GO:0006952,GO:0007154,GO:0007165,GO:0007166,GO:0007167,GO:0007178,GO:0007275,GO:0007276,GO:0007281,GO:…	3.4.22.52,3.4.22.53,3.4.22.54	ko:K01367,ko:K03853,ko:K08573,ko:K08578,ko:K08585	ko04141,ko04210,ko04217,ko04218,ko04510,ko05010,map04141,map04210,map04217,map04218,map04510,map05010	-	-	-	ko00000,ko00001,ko01000,ko01002	-	-	-	Calpain_III,EF-hand_6,EF-hand_8,Peptidase_C2
CectChr01G00245.1.p1	7994.ENSAMXP00000003396	2.87E-185	544	COG2319@1|root,KOG0263@2759|Eukaryota,38CV7@33154|Opisthokonta,3BHR6@33208|Metazoa,3CX1J@33213|Bilateria,486GK@7711|Chordata,48WPC@7742|Vertebrata,49R4J@7898|Actinopterygii	33208|Metazoa	K	TAF5-like RNA polymerase II, p300 CBP-associated	TAF5L	GO:0000123,GO:0000428,GO:0003674,GO:0003700,GO:0003712,GO:0003713,GO:0005575,GO:0005622,GO:0005623,GO:0005634,GO:0005654,GO:0005667,GO:0005737,GO:0006139,GO:0006325,GO:0006351,GO:0006355,GO:0006366,GO:0006464,GO:0006473,GO:0006475,GO:0006725,GO:0006807,GO:0006996,GO:0008150,GO:0008152,GO:0009058,GO:0009059,GO:0009889,GO:0009891,GO:0009893,GO:0009987,GO:0010467,GO:0010468,GO:0010556,GO:0010557,GO:…	-	ko:K03130,ko:K05657	ko02010,ko03022,ko05168,map02010,map03022,map05168	-	-	-	ko00000,ko00001,ko02000,ko03021,ko03036	3.A.1.201	-	-	TFIID_NTD2,WD40
CectChr01G00246.1.p1	8010.XP_010871346.1	6.66E-81	263	KOG3709@1|root,KOG3709@2759|Eukaryota,38DJX@33154|Opisthokonta,3BGB7@33208|Metazoa,3CVKU@33213|Bilateria,48599@7711|Chordata,490W8@7742|Vertebrata,4A14H@7898|Actinopterygii	33208|Metazoa	U	phosphofurin acidic cluster sorting protein	PACS1	-	-	-	-	-	-	-	-	-	-	-	Pacs-1
CectChr01G00247.1.p1	7994.ENSAMXP00000006890	0	3986	COG5069@1|root,KOG0517@2759|Eukaryota,3AH5E@33154|Opisthokonta,3BGKT@33208|Metazoa,3CTK3@33213|Bilateria,486FD@7711|Chordata,497HC@7742|Vertebrata,49TUC@7898|Actinopterygii	33208|Metazoa	Z	Spectrin beta	SPTBN1	GO:0000165,GO:0000278,GO:0000281,GO:0000902,GO:0000904,GO:0000910,GO:0001817,GO:0001819,GO:0002119,GO:0002164,GO:0002791,GO:0002793,GO:0003674,GO:0003779,GO:0005085,GO:0005088,GO:0005198,GO:0005200,GO:0005488,GO:0005515,GO:0005543,GO:0005546,GO:0005575,GO:0005622,GO:0005623,GO:0005634,GO:0005730,GO:0005737,GO:0005829,GO:0005856,GO:0005886,GO:0005938,GO:0006464,GO:0006468,GO:0006793,GO:0006796,GO:…	-	ko:K06115	-	-	-	-	ko00000,ko04812	-	-	-	CH,PH_9,Spectrin
CectChr01G00247.2.p1	7994.ENSAMXP00000006890	0	4056	COG5069@1|root,KOG0517@2759|Eukaryota,3AH5E@33154|Opisthokonta,3BGKT@33208|Metazoa,3CTK3@33213|Bilateria,486FD@7711|Chordata,497HC@7742|Vertebrata,49TUC@7898|Actinopterygii	33208|Metazoa	Z	Spectrin beta	SPTBN1	GO:0000165,GO:0000278,GO:0000281,GO:0000902,GO:0000904,GO:0000910,GO:0001817,GO:0001819,GO:0002119,GO:0002164,GO:0002791,GO:0002793,GO:0003674,GO:0003779,GO:0005085,GO:0005088,GO:0005198,GO:0005200,GO:0005488,GO:0005515,GO:0005543,GO:0005546,GO:0005575,GO:0005622,GO:0005623,GO:0005634,GO:0005730,GO:0005737,GO:0005829,GO:0005856,GO:0005886,GO:0005938,GO:0006464,GO:0006468,GO:0006793,GO:0006796,GO:…	-	ko:K06115	-	-	-	-	ko00000,ko04812	-	-	-	CH,PH_9,Spectrin
CectChr01G00248.1.p1	7918.ENSLOCP00000019108	2.09E-58	196	2BXNU@1|root,2S2FJ@2759|Eukaryota,39YGX@33154|Opisthokonta,3BIC5@33208|Metazoa,3D4QF@33213|Bilateria,48595@7711|Chordata,492ED@7742|Vertebrata	33208|Metazoa	S	Protein of unknown function with motif GDWWSH	C2orf73	-	-	-	-	-	-	-	-	-	-	-	GDWWSH
CectChr01G00249.1.p1	7994.ENSAMXP00000006880	3.74E-56	178	KOG3360@1|root,KOG3360@2759|Eukaryota,3A3IT@33154|Opisthokonta,3BRMK@33208|Metazoa,3D7IG@33213|Bilateria,48EQ6@7711|Chordata,49BHM@7742|Vertebrata,4A49U@7898|Actinopterygii	33208|Metazoa	C	Acylphosphatase 2, muscle type	ACYP2	GO:0003674,GO:0003824,GO:0003998,GO:0005488,GO:0005515,GO:0016787,GO:0016817,GO:0016818,GO:0042802	3.6.1.7	ko:K01512	ko00620,ko00627,ko01120,map00620,map00627,map01120	-	R00317,R01421,R01515	RC00043	ko00000,ko00001,ko01000	-	-	-	Acylphosphatase
CectChr01G00250.1.p1	8010.XP_010868063.1	1.34E-160	460	COG5025@1|root,KOG2294@2759|Eukaryota,38C83@33154|Opisthokonta,3BDBY@33208|Metazoa,3D2H9@33213|Bilateria,48QGK@7711|Chordata,498U5@7742|Vertebrata,49XV7@7898|Actinopterygii	33208|Metazoa	K	Forkhead box	-	-	-	ko:K09385	ko04068,map04068	-	-	-	ko00000,ko00001,ko03000	-	-	-	Forkhead
CectChr01G00251.1.p1	7994.ENSAMXP00000006870	3.10E-83	254	KOG1584@1|root,KOG1584@2759|Eukaryota,39U98@33154|Opisthokonta,3BDM8@33208|Metazoa,3CWPN@33213|Bilateria,483VS@7711|Chordata,48V6S@7742|Vertebrata,49VYT@7898|Actinopterygii	33208|Metazoa	S	Sulfotransferase family, cytosolic, 6b, member 1	SULT6B1	GO:0003674,GO:0003824,GO:0004062,GO:0005575,GO:0005622,GO:0005623,GO:0005737,GO:0005829,GO:0006082,GO:0006139,GO:0006163,GO:0006725,GO:0006753,GO:0006790,GO:0006793,GO:0006796,GO:0006807,GO:0008146,GO:0008150,GO:0008152,GO:0009117,GO:0009150,GO:0009259,GO:0009410,GO:0009987,GO:0016740,GO:0016782,GO:0019637,GO:0019693,GO:0033865,GO:0033875,GO:0034032,GO:0034035,GO:0034641,GO:0042221,GO:0043436,GO:…	-	ko:K01025	-	-	-	-	ko00000,ko01000	-	-	-	Sulfotransfer_1
CectChr01G00251.2.p1	7955.ENSDARP00000105990	3.19E-119	349	KOG1584@1|root,KOG1584@2759|Eukaryota,39U98@33154|Opisthokonta,3BDM8@33208|Metazoa,3CWPN@33213|Bilateria,483VS@7711|Chordata,48V6S@7742|Vertebrata,49VYT@7898|Actinopterygii	33208|Metazoa	S	Sulfotransferase family, cytosolic, 6b, member 1	SULT6B1	GO:0003674,GO:0003824,GO:0004062,GO:0005575,GO:0005622,GO:0005623,GO:0005737,GO:0005829,GO:0006082,GO:0006139,GO:0006163,GO:0006725,GO:0006753,GO:0006790,GO:0006793,GO:0006796,GO:0006807,GO:0008146,GO:0008150,GO:0008152,GO:0009117,GO:0009150,GO:0009259,GO:0009410,GO:0009987,GO:0016740,GO:0016782,GO:0019637,GO:0019693,GO:0033865,GO:0033875,GO:0034032,GO:0034035,GO:0034641,GO:0042221,GO:0043436,GO:…	-	ko:K01025	-	-	-	-	ko00000,ko01000	-	-	-	Sulfotransfer_1
CectChr01G00251.3.p1	7994.ENSAMXP00000006870	2.26E-141	406	KOG1584@1|root,KOG1584@2759|Eukaryota,39U98@33154|Opisthokonta,3BDM8@33208|Metazoa,3CWPN@33213|Bilateria,483VS@7711|Chordata,48V6S@7742|Vertebrata,49VYT@7898|Actinopterygii	33208|Metazoa	S	Sulfotransferase family, cytosolic, 6b, member 1	SULT6B1	GO:0003674,GO:0003824,GO:0004062,GO:0005575,GO:0005622,GO:0005623,GO:0005737,GO:0005829,GO:0006082,GO:0006139,GO:0006163,GO:0006725,GO:0006753,GO:0006790,GO:0006793,GO:0006796,GO:0006807,GO:0008146,GO:0008150,GO:0008152,GO:0009117,GO:0009150,GO:0009259,GO:0009410,GO:0009987,GO:0016740,GO:0016782,GO:0019637,GO:0019693,GO:0033865,GO:0033875,GO:0034032,GO:0034035,GO:0034641,GO:0042221,GO:0043436,GO:…	-	ko:K01025	-	-	-	-	ko00000,ko01000	-	-	-	Sulfotransfer_1
CectChr01G00251.4.p1	7994.ENSAMXP00000006870	2.20E-143	412	KOG1584@1|root,KOG1584@2759|Eukaryota,39U98@33154|Opisthokonta,3BDM8@33208|Metazoa,3CWPN@33213|Bilateria,483VS@7711|Chordata,48V6S@7742|Vertebrata,49VYT@7898|Actinopterygii	33208|Metazoa	S	Sulfotransferase family, cytosolic, 6b, member 1	SULT6B1	GO:0003674,GO:0003824,GO:0004062,GO:0005575,GO:0005622,GO:0005623,GO:0005737,GO:0005829,GO:0006082,GO:0006139,GO:0006163,GO:0006725,GO:0006753,GO:0006790,GO:0006793,GO:0006796,GO:0006807,GO:0008146,GO:0008150,GO:0008152,GO:0009117,GO:0009150,GO:0009259,GO:0009410,GO:0009987,GO:0016740,GO:0016782,GO:0019637,GO:0019693,GO:0033865,GO:0033875,GO:0034032,GO:0034035,GO:0034641,GO:0042221,GO:0043436,GO:…	-	ko:K01025	-	-	-	-	ko00000,ko01000	-	-	-	Sulfotransfer_1
CectChr01G00251.5.p1	7994.ENSAMXP00000006870	3.11E-110	325	KOG1584@1|root,KOG1584@2759|Eukaryota,39U98@33154|Opisthokonta,3BDM8@33208|Metazoa,3CWPN@33213|Bilateria,483VS@7711|Chordata,48V6S@7742|Vertebrata,49VYT@7898|Actinopterygii	33208|Metazoa	S	Sulfotransferase family, cytosolic, 6b, member 1	SULT6B1	GO:0003674,GO:0003824,GO:0004062,GO:0005575,GO:0005622,GO:0005623,GO:0005737,GO:0005829,GO:0006082,GO:0006139,GO:0006163,GO:0006725,GO:0006753,GO:0006790,GO:0006793,GO:0006796,GO:0006807,GO:0008146,GO:0008150,GO:0008152,GO:0009117,GO:0009150,GO:0009259,GO:0009410,GO:0009987,GO:0016740,GO:0016782,GO:0019637,GO:0019693,GO:0033865,GO:0033875,GO:0034032,GO:0034035,GO:0034641,GO:0042221,GO:0043436,GO:…	-	ko:K01025	-	-	-	-	ko00000,ko01000	-	-	-	Sulfotransfer_1
CectChr01G00251.6.p1	7994.ENSAMXP00000006870	7.10E-144	413	KOG1584@1|root,KOG1584@2759|Eukaryota,39U98@33154|Opisthokonta,3BDM8@33208|Metazoa,3CWPN@33213|Bilateria,483VS@7711|Chordata,48V6S@7742|Vertebrata,49VYT@7898|Actinopterygii	33208|Metazoa	S	Sulfotransferase family, cytosolic, 6b, member 1	SULT6B1	GO:0003674,GO:0003824,GO:0004062,GO:0005575,GO:0005622,GO:0005623,GO:0005737,GO:0005829,GO:0006082,GO:0006139,GO:0006163,GO:0006725,GO:0006753,GO:0006790,GO:0006793,GO:0006796,GO:0006807,GO:0008146,GO:0008150,GO:0008152,GO:0009117,GO:0009150,GO:0009259,GO:0009410,GO:0009987,GO:0016740,GO:0016782,GO:0019637,GO:0019693,GO:0033865,GO:0033875,GO:0034032,GO:0034035,GO:0034641,GO:0042221,GO:0043436,GO:…	-	ko:K01025	-	-	-	-	ko00000,ko01000	-	-	-	Sulfotransfer_1
CectChr01G00252.1.p1	69293.ENSGACP00000014792	6.85E-59	194	KOG1584@1|root,KOG1584@2759|Eukaryota,39U98@33154|Opisthokonta,3BDM8@33208|Metazoa,3CWPN@33213|Bilateria,483VS@7711|Chordata,48V6S@7742|Vertebrata,49VYT@7898|Actinopterygii	33208|Metazoa	S	Sulfotransferase family, cytosolic, 6b, member 1	SULT6B1	GO:0003674,GO:0003824,GO:0004062,GO:0005575,GO:0005622,GO:0005623,GO:0005737,GO:0005829,GO:0006082,GO:0006139,GO:0006163,GO:0006725,GO:0006753,GO:0006790,GO:0006793,GO:0006796,GO:0006807,GO:0008146,GO:0008150,GO:0008152,GO:0009117,GO:0009150,GO:0009259,GO:0009410,GO:0009987,GO:0016740,GO:0016782,GO:0019637,GO:0019693,GO:0033865,GO:0033875,GO:0034032,GO:0034035,GO:0034641,GO:0042221,GO:0043436,GO:…	-	ko:K01025	-	-	-	-	ko00000,ko01000	-	-	-	Sulfotransfer_1
CectChr01G00252.2.p1	69293.ENSGACP00000014792	5.43E-43	151	KOG1584@1|root,KOG1584@2759|Eukaryota,39U98@33154|Opisthokonta,3BDM8@33208|Metazoa,3CWPN@33213|Bilateria,483VS@7711|Chordata,48V6S@7742|Vertebrata,49VYT@7898|Actinopterygii	33208|Metazoa	S	Sulfotransferase family, cytosolic, 6b, member 1	SULT6B1	GO:0003674,GO:0003824,GO:0004062,GO:0005575,GO:0005622,GO:0005623,GO:0005737,GO:0005829,GO:0006082,GO:0006139,GO:0006163,GO:0006725,GO:0006753,GO:0006790,GO:0006793,GO:0006796,GO:0006807,GO:0008146,GO:0008150,GO:0008152,GO:0009117,GO:0009150,GO:0009259,GO:0009410,GO:0009987,GO:0016740,GO:0016782,GO:0019637,GO:0019693,GO:0033865,GO:0033875,GO:0034032,GO:0034035,GO:0034641,GO:0042221,GO:0043436,GO:…	-	ko:K01025	-	-	-	-	ko00000,ko01000	-	-	-	Sulfotransfer_1
CectChr01G00252.3.p1	69293.ENSGACP00000014792	5.23E-92	282	KOG1584@1|root,KOG1584@2759|Eukaryota,39U98@33154|Opisthokonta,3BDM8@33208|Metazoa,3CWPN@33213|Bilateria,483VS@7711|Chordata,48V6S@7742|Vertebrata,49VYT@7898|Actinopterygii	33208|Metazoa	S	Sulfotransferase family, cytosolic, 6b, member 1	SULT6B1	GO:0003674,GO:0003824,GO:0004062,GO:0005575,GO:0005622,GO:0005623,GO:0005737,GO:0005829,GO:0006082,GO:0006139,GO:0006163,GO:0006725,GO:0006753,GO:0006790,GO:0006793,GO:0006796,GO:0006807,GO:0008146,GO:0008150,GO:0008152,GO:0009117,GO:0009150,GO:0009259,GO:0009410,GO:0009987,GO:0016740,GO:0016782,GO:0019637,GO:0019693,GO:0033865,GO:0033875,GO:0034032,GO:0034035,GO:0034641,GO:0042221,GO:0043436,GO:…	-	ko:K01025	-	-	-	-	ko00000,ko01000	-	-	-	Sulfotransfer_1
CectChr01G00252.4.p1	7918.ENSLOCP00000019098	4.26E-69	218	KOG1584@1|root,KOG1584@2759|Eukaryota,39U98@33154|Opisthokonta,3BDM8@33208|Metazoa,3CWPN@33213|Bilateria,483VS@7711|Chordata,48V6S@7742|Vertebrata,49VYT@7898|Actinopterygii	33208|Metazoa	S	Sulfotransferase family, cytosolic, 6b, member 1	SULT6B1	GO:0003674,GO:0003824,GO:0004062,GO:0005575,GO:0005622,GO:0005623,GO:0005737,GO:0005829,GO:0006082,GO:0006139,GO:0006163,GO:0006725,GO:0006753,GO:0006790,GO:0006793,GO:0006796,GO:0006807,GO:0008146,GO:0008150,GO:0008152,GO:0009117,GO:0009150,GO:0009259,GO:0009410,GO:0009987,GO:0016740,GO:0016782,GO:0019637,GO:0019693,GO:0033865,GO:0033875,GO:0034032,GO:0034035,GO:0034641,GO:0042221,GO:0043436,GO:…	-	ko:K01025	-	-	-	-	ko00000,ko01000	-	-	-	Sulfotransfer_1
CectChr01G00252.5.p1	69293.ENSGACP00000014792	2.38E-70	223	KOG1584@1|root,KOG1584@2759|Eukaryota,39U98@33154|Opisthokonta,3BDM8@33208|Metazoa,3CWPN@33213|Bilateria,483VS@7711|Chordata,48V6S@7742|Vertebrata,49VYT@7898|Actinopterygii	33208|Metazoa	S	Sulfotransferase family, cytosolic, 6b, member 1	SULT6B1	GO:0003674,GO:0003824,GO:0004062,GO:0005575,GO:0005622,GO:0005623,GO:0005737,GO:0005829,GO:0006082,GO:0006139,GO:0006163,GO:0006725,GO:0006753,GO:0006790,GO:0006793,GO:0006796,GO:0006807,GO:0008146,GO:0008150,GO:0008152,GO:0009117,GO:0009150,GO:0009259,GO:0009410,GO:0009987,GO:0016740,GO:0016782,GO:0019637,GO:0019693,GO:0033865,GO:0033875,GO:0034032,GO:0034035,GO:0034641,GO:0042221,GO:0043436,GO:…	-	ko:K01025	-	-	-	-	ko00000,ko01000	-	-	-	Sulfotransfer_1
CectChr01G00252.6.p1	69293.ENSGACP00000014792	1.24E-114	340	KOG1584@1|root,KOG1584@2759|Eukaryota,39U98@33154|Opisthokonta,3BDM8@33208|Metazoa,3CWPN@33213|Bilateria,483VS@7711|Chordata,48V6S@7742|Vertebrata,49VYT@7898|Actinopterygii	33208|Metazoa	S	Sulfotransferase family, cytosolic, 6b, member 1	SULT6B1	GO:0003674,GO:0003824,GO:0004062,GO:0005575,GO:0005622,GO:0005623,GO:0005737,GO:0005829,GO:0006082,GO:0006139,GO:0006163,GO:0006725,GO:0006753,GO:0006790,GO:0006793,GO:0006796,GO:0006807,GO:0008146,GO:0008150,GO:0008152,GO:0009117,GO:0009150,GO:0009259,GO:0009410,GO:0009987,GO:0016740,GO:0016782,GO:0019637,GO:0019693,GO:0033865,GO:0033875,GO:0034032,GO:0034035,GO:0034641,GO:0042221,GO:0043436,GO:…	-	ko:K01025	-	-	-	-	ko00000,ko01000	-	-	-	Sulfotransfer_1
CectChr01G00253.1.p1	7994.ENSAMXP00000006870	2.87E-64	205	KOG1584@1|root,KOG1584@2759|Eukaryota,39U98@33154|Opisthokonta,3BDM8@33208|Metazoa,3CWPN@33213|Bilateria,483VS@7711|Chordata,48V6S@7742|Vertebrata,49VYT@7898|Actinopterygii	33208|Metazoa	S	Sulfotransferase family, cytosolic, 6b, member 1	SULT6B1	GO:0003674,GO:0003824,GO:0004062,GO:0005575,GO:0005622,GO:0005623,GO:0005737,GO:0005829,GO:0006082,GO:0006139,GO:0006163,GO:0006725,GO:0006753,GO:0006790,GO:0006793,GO:0006796,GO:0006807,GO:0008146,GO:0008150,GO:0008152,GO:0009117,GO:0009150,GO:0009259,GO:0009410,GO:0009987,GO:0016740,GO:0016782,GO:0019637,GO:0019693,GO:0033865,GO:0033875,GO:0034032,GO:0034035,GO:0034641,GO:0042221,GO:0043436,GO:…	-	ko:K01025	-	-	-	-	ko00000,ko01000	-	-	-	Sulfotransfer_1
CectChr01G00253.2.p1	7955.ENSDARP00000105990	4.00E-66	211	KOG1584@1|root,KOG1584@2759|Eukaryota,39U98@33154|Opisthokonta,3BDM8@33208|Metazoa,3CWPN@33213|Bilateria,483VS@7711|Chordata,48V6S@7742|Vertebrata,49VYT@7898|Actinopterygii	33208|Metazoa	S	Sulfotransferase family, cytosolic, 6b, member 1	SULT6B1	GO:0003674,GO:0003824,GO:0004062,GO:0005575,GO:0005622,GO:0005623,GO:0005737,GO:0005829,GO:0006082,GO:0006139,GO:0006163,GO:0006725,GO:0006753,GO:0006790,GO:0006793,GO:0006796,GO:0006807,GO:0008146,GO:0008150,GO:0008152,GO:0009117,GO:0009150,GO:0009259,GO:0009410,GO:0009987,GO:0016740,GO:0016782,GO:0019637,GO:0019693,GO:0033865,GO:0033875,GO:0034032,GO:0034035,GO:0034641,GO:0042221,GO:0043436,GO:…	-	ko:K01025	-	-	-	-	ko00000,ko01000	-	-	-	Sulfotransfer_1
CectChr01G00253.3.p1	7955.ENSDARP00000105990	2.61E-99	300	KOG1584@1|root,KOG1584@2759|Eukaryota,39U98@33154|Opisthokonta,3BDM8@33208|Metazoa,3CWPN@33213|Bilateria,483VS@7711|Chordata,48V6S@7742|Vertebrata,49VYT@7898|Actinopterygii	33208|Metazoa	S	Sulfotransferase family, cytosolic, 6b, member 1	SULT6B1	GO:0003674,GO:0003824,GO:0004062,GO:0005575,GO:0005622,GO:0005623,GO:0005737,GO:0005829,GO:0006082,GO:0006139,GO:0006163,GO:0006725,GO:0006753,GO:0006790,GO:0006793,GO:0006796,GO:0006807,GO:0008146,GO:0008150,GO:0008152,GO:0009117,GO:0009150,GO:0009259,GO:0009410,GO:0009987,GO:0016740,GO:0016782,GO:0019637,GO:0019693,GO:0033865,GO:0033875,GO:0034032,GO:0034035,GO:0034641,GO:0042221,GO:0043436,GO:…	-	ko:K01025	-	-	-	-	ko00000,ko01000	-	-	-	Sulfotransfer_1
CectChr01G00253.4.p1	7955.ENSDARP00000105990	8.45E-55	181	KOG1584@1|root,KOG1584@2759|Eukaryota,39U98@33154|Opisthokonta,3BDM8@33208|Metazoa,3CWPN@33213|Bilateria,483VS@7711|Chordata,48V6S@7742|Vertebrata,49VYT@7898|Actinopterygii	33208|Metazoa	S	Sulfotransferase family, cytosolic, 6b, member 1	SULT6B1	GO:0003674,GO:0003824,GO:0004062,GO:0005575,GO:0005622,GO:0005623,GO:0005737,GO:0005829,GO:0006082,GO:0006139,GO:0006163,GO:0006725,GO:0006753,GO:0006790,GO:0006793,GO:0006796,GO:0006807,GO:0008146,GO:0008150,GO:0008152,GO:0009117,GO:0009150,GO:0009259,GO:0009410,GO:0009987,GO:0016740,GO:0016782,GO:0019637,GO:0019693,GO:0033865,GO:0033875,GO:0034032,GO:0034035,GO:0034641,GO:0042221,GO:0043436,GO:…	-	ko:K01025	-	-	-	-	ko00000,ko01000	-	-	-	Sulfotransfer_1
CectChr01G00253.5.p1	7955.ENSDARP00000105990	1.34E-82	254	KOG1584@1|root,KOG1584@2759|Eukaryota,39U98@33154|Opisthokonta,3BDM8@33208|Metazoa,3CWPN@33213|Bilateria,483VS@7711|Chordata,48V6S@7742|Vertebrata,49VYT@7898|Actinopterygii	33208|Metazoa	S	Sulfotransferase family, cytosolic, 6b, member 1	SULT6B1	GO:0003674,GO:0003824,GO:0004062,GO:0005575,GO:0005622,GO:0005623,GO:0005737,GO:0005829,GO:0006082,GO:0006139,GO:0006163,GO:0006725,GO:0006753,GO:0006790,GO:0006793,GO:0006796,GO:0006807,GO:0008146,GO:0008150,GO:0008152,GO:0009117,GO:0009150,GO:0009259,GO:0009410,GO:0009987,GO:0016740,GO:0016782,GO:0019637,GO:0019693,GO:0033865,GO:0033875,GO:0034032,GO:0034035,GO:0034641,GO:0042221,GO:0043436,GO:…	-	ko:K01025	-	-	-	-	ko00000,ko01000	-	-	-	Sulfotransfer_1
CectChr01G00253.6.p1	7955.ENSDARP00000105990	1.02E-121	357	KOG1584@1|root,KOG1584@2759|Eukaryota,39U98@33154|Opisthokonta,3BDM8@33208|Metazoa,3CWPN@33213|Bilateria,483VS@7711|Chordata,48V6S@7742|Vertebrata,49VYT@7898|Actinopterygii	33208|Metazoa	S	Sulfotransferase family, cytosolic, 6b, member 1	SULT6B1	GO:0003674,GO:0003824,GO:0004062,GO:0005575,GO:0005622,GO:0005623,GO:0005737,GO:0005829,GO:0006082,GO:0006139,GO:0006163,GO:0006725,GO:0006753,GO:0006790,GO:0006793,GO:0006796,GO:0006807,GO:0008146,GO:0008150,GO:0008152,GO:0009117,GO:0009150,GO:0009259,GO:0009410,GO:0009987,GO:0016740,GO:0016782,GO:0019637,GO:0019693,GO:0033865,GO:0033875,GO:0034032,GO:0034035,GO:0034641,GO:0042221,GO:0043436,GO:…	-	ko:K01025	-	-	-	-	ko00000,ko01000	-	-	-	Sulfotransfer_1
CectChr01G00254.1.p1	7955.ENSDARP00000098318	3.76E-37	131	28K1V@1|root,2QVTA@2759|Eukaryota,39X91@33154|Opisthokonta,3BMQ8@33208|Metazoa,3CXSJ@33213|Bilateria,48BPZ@7711|Chordata,496MU@7742|Vertebrata,4A3U3@7898|Actinopterygii	33208|Metazoa	S	Vasoactive intestinal peptide	VIP	GO:0001878,GO:0001936,GO:0001938,GO:0002376,GO:0002790,GO:0002791,GO:0002793,GO:0003008,GO:0003013,GO:0003018,GO:0003674,GO:0005102,GO:0005179,GO:0005184,GO:0005488,GO:0005515,GO:0005575,GO:0005576,GO:0005615,GO:0005623,GO:0006810,GO:0006950,GO:0006952,GO:0006955,GO:0006959,GO:0007154,GO:0007165,GO:0007186,GO:0007187,GO:0007188,GO:0007189,GO:0007267,GO:0007589,GO:0007610,GO:0007611,GO:0008015,GO:…	-	ko:K05264	-	-	-	-	ko00000,ko00001	-	-	-	Hormone_2
CectChr01G00254.2.p1	7955.ENSDARP00000098318	5.97E-37	131	28K1V@1|root,2QVTA@2759|Eukaryota,39X91@33154|Opisthokonta,3BMQ8@33208|Metazoa,3CXSJ@33213|Bilateria,48BPZ@7711|Chordata,496MU@7742|Vertebrata,4A3U3@7898|Actinopterygii	33208|Metazoa	S	Vasoactive intestinal peptide	VIP	GO:0001878,GO:0001936,GO:0001938,GO:0002376,GO:0002790,GO:0002791,GO:0002793,GO:0003008,GO:0003013,GO:0003018,GO:0003674,GO:0005102,GO:0005179,GO:0005184,GO:0005488,GO:0005515,GO:0005575,GO:0005576,GO:0005615,GO:0005623,GO:0006810,GO:0006950,GO:0006952,GO:0006955,GO:0006959,GO:0007154,GO:0007165,GO:0007186,GO:0007187,GO:0007188,GO:0007189,GO:0007267,GO:0007589,GO:0007610,GO:0007611,GO:0008015,GO:…	-	ko:K05264	-	-	-	-	ko00000,ko00001	-	-	-	Hormone_2
CectChr01G00256.1.p1	8010.XP_010897408.1	9.95E-125	370	KOG1479@1|root,KOG1479@2759|Eukaryota,39721@33154|Opisthokonta,3BBIR@33208|Metazoa,3CYY8@33213|Bilateria,482QU@7711|Chordata,48WRN@7742|Vertebrata,4A558@7898|Actinopterygii	33208|Metazoa	F	Equilibrative nucleoside transporter	SLC29A1	GO:0001666,GO:0001678,GO:0003008,GO:0003674,GO:0005215,GO:0005337,GO:0005575,GO:0005623,GO:0005886,GO:0005887,GO:0006139,GO:0006725,GO:0006807,GO:0006810,GO:0006950,GO:0007154,GO:0007165,GO:0007166,GO:0007267,GO:0007268,GO:0007275,GO:0007589,GO:0007595,GO:0008150,GO:0008152,GO:0009628,GO:0009743,GO:0009746,GO:0009749,GO:0009987,GO:0010033,GO:0015858,GO:0015862,GO:0015864,GO:0015931,GO:0015932,GO:…	-	ko:K15014	-	-	-	-	ko00000,ko02000	2.A.57.1	-	-	Nucleoside_tran
CectChr01G00256.2.p1	7955.ENSDARP00000027903	1.03E-227	638	KOG1479@1|root,KOG1479@2759|Eukaryota,39721@33154|Opisthokonta,3BBIR@33208|Metazoa,3CYY8@33213|Bilateria,482QU@7711|Chordata,48WRN@7742|Vertebrata,4A558@7898|Actinopterygii	33208|Metazoa	F	Equilibrative nucleoside transporter	SLC29A1	GO:0001666,GO:0001678,GO:0003008,GO:0003674,GO:0005215,GO:0005337,GO:0005575,GO:0005623,GO:0005886,GO:0005887,GO:0006139,GO:0006725,GO:0006807,GO:0006810,GO:0006950,GO:0007154,GO:0007165,GO:0007166,GO:0007267,GO:0007268,GO:0007275,GO:0007589,GO:0007595,GO:0008150,GO:0008152,GO:0009628,GO:0009743,GO:0009746,GO:0009749,GO:0009987,GO:0010033,GO:0015858,GO:0015862,GO:0015864,GO:0015931,GO:0015932,GO:…	-	ko:K15014	-	-	-	-	ko00000,ko02000	2.A.57.1	-	-	Nucleoside_tran
CectChr01G00257.1.p1	7994.ENSAMXP00000006842	1.35E-78	257	COG5594@1|root,KOG1134@2759|Eukaryota,38CBQ@33154|Opisthokonta,3BAXE@33208|Metazoa,3CUH0@33213|Bilateria,489QZ@7711|Chordata,48ZHK@7742|Vertebrata,49SHT@7898|Actinopterygii	33208|Metazoa	S	Transmembrane protein 63Ba	tmem63a	-	-	ko:K21989	-	-	-	-	ko00000,ko02000	-	-	-	PHM7_cyt,RSN1_7TM,RSN1_TM
CectChr01G00257.2.p1	7994.ENSAMXP00000006842	1.62E-144	431	COG5594@1|root,KOG1134@2759|Eukaryota,38CBQ@33154|Opisthokonta,3BAXE@33208|Metazoa,3CUH0@33213|Bilateria,489QZ@7711|Chordata,48ZHK@7742|Vertebrata,49SHT@7898|Actinopterygii	33208|Metazoa	S	Transmembrane protein 63Ba	tmem63a	-	-	ko:K21989	-	-	-	-	ko00000,ko02000	-	-	-	PHM7_cyt,RSN1_7TM,RSN1_TM
CectChr01G00257.3.p1	7994.ENSAMXP00000006842	1.67E-246	697	COG5594@1|root,KOG1134@2759|Eukaryota,38CBQ@33154|Opisthokonta,3BAXE@33208|Metazoa,3CUH0@33213|Bilateria,489QZ@7711|Chordata,48ZHK@7742|Vertebrata,49SHT@7898|Actinopterygii	33208|Metazoa	S	Transmembrane protein 63Ba	tmem63a	-	-	ko:K21989	-	-	-	-	ko00000,ko02000	-	-	-	PHM7_cyt,RSN1_7TM,RSN1_TM
CectChr01G00257.4.p1	7994.ENSAMXP00000006842	0	1222	COG5594@1|root,KOG1134@2759|Eukaryota,38CBQ@33154|Opisthokonta,3BAXE@33208|Metazoa,3CUH0@33213|Bilateria,489QZ@7711|Chordata,48ZHK@7742|Vertebrata,49SHT@7898|Actinopterygii	33208|Metazoa	S	Transmembrane protein 63Ba	tmem63a	-	-	ko:K21989	-	-	-	-	ko00000,ko02000	-	-	-	PHM7_cyt,RSN1_7TM,RSN1_TM
CectChr01G00259.1.p1	215358.XP_010729836.1	3.07E-106	318	COG5199@1|root,KOG2046@2759|Eukaryota,38DUM@33154|Opisthokonta,3BDP1@33208|Metazoa,3D300@33213|Bilateria,48291@7711|Chordata,48VUK@7742|Vertebrata,49ZHK@7898|Actinopterygii	33208|Metazoa	Z	Thin filament-associated protein that is implicated in the regulation and modulation of smooth muscle contraction. It is capable of binding to actin, calmodulin, troponin C and tropomyosin. The interaction of calponin with actin inhibits the actomyosin Mg-ATPase activity	CNN1	GO:0003674,GO:0003779,GO:0005488,GO:0005515,GO:0005575,GO:0005622,GO:0005623,GO:0005856,GO:0006937,GO:0006940,GO:0008092,GO:0008150,GO:0008285,GO:0042127,GO:0043226,GO:0043228,GO:0043229,GO:0043232,GO:0044057,GO:0044424,GO:0044464,GO:0048519,GO:0048523,GO:0048660,GO:0048662,GO:0050789,GO:0050794,GO:0051239,GO:0065007,GO:0090257,GO:1904705,GO:1904706	-	-	-	-	-	-	-	-	-	-	CH,Calponin
CectChr01G00259.2.p1	215358.XP_010729836.1	2.76E-117	347	COG5199@1|root,KOG2046@2759|Eukaryota,38DUM@33154|Opisthokonta,3BDP1@33208|Metazoa,3D300@33213|Bilateria,48291@7711|Chordata,48VUK@7742|Vertebrata,49ZHK@7898|Actinopterygii	33208|Metazoa	Z	Thin filament-associated protein that is implicated in the regulation and modulation of smooth muscle contraction. It is capable of binding to actin, calmodulin, troponin C and tropomyosin. The interaction of calponin with actin inhibits the actomyosin Mg-ATPase activity	CNN1	GO:0003674,GO:0003779,GO:0005488,GO:0005515,GO:0005575,GO:0005622,GO:0005623,GO:0005856,GO:0006937,GO:0006940,GO:0008092,GO:0008150,GO:0008285,GO:0042127,GO:0043226,GO:0043228,GO:0043229,GO:0043232,GO:0044057,GO:0044424,GO:0044464,GO:0048519,GO:0048523,GO:0048660,GO:0048662,GO:0050789,GO:0050794,GO:0051239,GO:0065007,GO:0090257,GO:1904705,GO:1904706	-	-	-	-	-	-	-	-	-	-	CH,Calponin
CectChr01G00260.1.p1	48698.ENSPFOP00000013441	2.72E-238	672	2CNCZ@1|root,2QVB1@2759|Eukaryota,39XZM@33154|Opisthokonta,3BH4Y@33208|Metazoa,3D3JC@33213|Bilateria,48DS8@7711|Chordata,49NHI@7742|Vertebrata,4A5VW@7898|Actinopterygii	33208|Metazoa	-	-	-	-	-	-	-	-	-	-	-	-	-	-	DUF4371,Dimer_Tnp_hAT
CectChr01G00261.1.p1	8010.XP_010882388.1	2.29E-162	469	299AF@1|root,2QQMD@2759|Eukaryota,38RXN@33154|Opisthokonta,3BBS1@33208|Metazoa,3CT40@33213|Bilateria,47YTP@7711|Chordata,48Z0X@7742|Vertebrata,49TRN@7898|Actinopterygii	33208|Metazoa	G	Carbohydrate sulfotransferase 6-like	CHST6	GO:0000139,GO:0001517,GO:0003674,GO:0003824,GO:0005575,GO:0005622,GO:0005623,GO:0005737,GO:0005794,GO:0006022,GO:0006023,GO:0006024,GO:0006040,GO:0006044,GO:0006082,GO:0006464,GO:0006477,GO:0006790,GO:0006807,GO:0008146,GO:0008150,GO:0008152,GO:0009058,GO:0009059,GO:0009987,GO:0012505,GO:0016020,GO:0016021,GO:0016740,GO:0016782,GO:0018146,GO:0019538,GO:0030203,GO:0031090,GO:0031224,GO:0031228,GO:…	-	ko:K09670,ko:K09671	ko00533,map00533	-	-	-	ko00000,ko00001,ko01000,ko01003	-	-	-	Sulfotransfer_1
CectChr01G00262.1.p1	8010.XP_010882388.1	7.23E-156	452	299AF@1|root,2QQMD@2759|Eukaryota,38RXN@33154|Opisthokonta,3BBS1@33208|Metazoa,3CT40@33213|Bilateria,47YTP@7711|Chordata,48Z0X@7742|Vertebrata,49TRN@7898|Actinopterygii	33208|Metazoa	G	Carbohydrate sulfotransferase 6-like	CHST6	GO:0000139,GO:0001517,GO:0003674,GO:0003824,GO:0005575,GO:0005622,GO:0005623,GO:0005737,GO:0005794,GO:0006022,GO:0006023,GO:0006024,GO:0006040,GO:0006044,GO:0006082,GO:0006464,GO:0006477,GO:0006790,GO:0006807,GO:0008146,GO:0008150,GO:0008152,GO:0009058,GO:0009059,GO:0009987,GO:0012505,GO:0016020,GO:0016021,GO:0016740,GO:0016782,GO:0018146,GO:0019538,GO:0030203,GO:0031090,GO:0031224,GO:0031228,GO:…	-	ko:K09670,ko:K09671	ko00533,map00533	-	-	-	ko00000,ko00001,ko01000,ko01003	-	-	-	Sulfotransfer_1
CectChr01G00263.1.p1	8010.XP_010882388.1	1.56E-158	459	299AF@1|root,2QQMD@2759|Eukaryota,38RXN@33154|Opisthokonta,3BBS1@33208|Metazoa,3CT40@33213|Bilateria,47YTP@7711|Chordata,48Z0X@7742|Vertebrata,49TRN@7898|Actinopterygii	33208|Metazoa	G	Carbohydrate sulfotransferase 6-like	CHST6	GO:0000139,GO:0001517,GO:0003674,GO:0003824,GO:0005575,GO:0005622,GO:0005623,GO:0005737,GO:0005794,GO:0006022,GO:0006023,GO:0006024,GO:0006040,GO:0006044,GO:0006082,GO:0006464,GO:0006477,GO:0006790,GO:0006807,GO:0008146,GO:0008150,GO:0008152,GO:0009058,GO:0009059,GO:0009987,GO:0012505,GO:0016020,GO:0016021,GO:0016740,GO:0016782,GO:0018146,GO:0019538,GO:0030203,GO:0031090,GO:0031224,GO:0031228,GO:…	-	ko:K09670,ko:K09671	ko00533,map00533	-	-	-	ko00000,ko00001,ko01000,ko01003	-	-	-	Sulfotransfer_1
CectChr01G00264.1.p1	8010.XP_010882388.1	3.13E-158	458	299AF@1|root,2QQMD@2759|Eukaryota,38RXN@33154|Opisthokonta,3BBS1@33208|Metazoa,3CT40@33213|Bilateria,47YTP@7711|Chordata,48Z0X@7742|Vertebrata,49TRN@7898|Actinopterygii	33208|Metazoa	G	Carbohydrate sulfotransferase 6-like	CHST6	GO:0000139,GO:0001517,GO:0003674,GO:0003824,GO:0005575,GO:0005622,GO:0005623,GO:0005737,GO:0005794,GO:0006022,GO:0006023,GO:0006024,GO:0006040,GO:0006044,GO:0006082,GO:0006464,GO:0006477,GO:0006790,GO:0006807,GO:0008146,GO:0008150,GO:0008152,GO:0009058,GO:0009059,GO:0009987,GO:0012505,GO:0016020,GO:0016021,GO:0016740,GO:0016782,GO:0018146,GO:0019538,GO:0030203,GO:0031090,GO:0031224,GO:0031228,GO:…	-	ko:K09670,ko:K09671	ko00533,map00533	-	-	-	ko00000,ko00001,ko01000,ko01003	-	-	-	Sulfotransfer_1
CectChr01G00265.1.p1	144197.XP_008282633.1	7.20E-83	256	KOG0082@1|root,KOG0082@2759|Eukaryota,38E4Q@33154|Opisthokonta,3B9RI@33208|Metazoa,3CU70@33213|Bilateria,480B8@7711|Chordata,494J8@7742|Vertebrata,49T2R@7898|Actinopterygii	33208|Metazoa	DT	Guanine nucleotide binding protein (G protein) alpha	GNA12	GO:0001664,GO:0001701,GO:0001775,GO:0003674,GO:0003824,GO:0003924,GO:0005102,GO:0005488,GO:0005515,GO:0005575,GO:0005622,GO:0005623,GO:0005834,GO:0005886,GO:0005903,GO:0006950,GO:0007154,GO:0007165,GO:0007186,GO:0007187,GO:0007188,GO:0007212,GO:0007264,GO:0007265,GO:0007266,GO:0007275,GO:0007596,GO:0007599,GO:0008150,GO:0008360,GO:0009611,GO:0009653,GO:0009790,GO:0009792,GO:0009894,GO:0009898,GO:…	-	ko:K04346,ko:K04639	ko04010,ko04022,ko04071,ko04072,ko04270,ko04371,ko04611,ko04730,ko04810,ko05200,map04010,map04022,map04071,map04072,map04270,map04371,map04611,map04730,map04810,map05200	-	-	-	ko00000,ko00001,ko04031,ko04147	-	-	-	G-alpha
CectChr01G00265.2.p1	144197.XP_008282633.1	9.56E-202	567	KOG0082@1|root,KOG0082@2759|Eukaryota,38E4Q@33154|Opisthokonta,3B9RI@33208|Metazoa,3CU70@33213|Bilateria,480B8@7711|Chordata,494J8@7742|Vertebrata,49T2R@7898|Actinopterygii	33208|Metazoa	DT	Guanine nucleotide binding protein (G protein) alpha	GNA12	GO:0001664,GO:0001701,GO:0001775,GO:0003674,GO:0003824,GO:0003924,GO:0005102,GO:0005488,GO:0005515,GO:0005575,GO:0005622,GO:0005623,GO:0005834,GO:0005886,GO:0005903,GO:0006950,GO:0007154,GO:0007165,GO:0007186,GO:0007187,GO:0007188,GO:0007212,GO:0007264,GO:0007265,GO:0007266,GO:0007275,GO:0007596,GO:0007599,GO:0008150,GO:0008360,GO:0009611,GO:0009653,GO:0009790,GO:0009792,GO:0009894,GO:0009898,GO:…	-	ko:K04346,ko:K04639	ko04010,ko04022,ko04071,ko04072,ko04270,ko04371,ko04611,ko04730,ko04810,ko05200,map04010,map04022,map04071,map04072,map04270,map04371,map04611,map04730,map04810,map05200	-	-	-	ko00000,ko00001,ko04031,ko04147	-	-	-	G-alpha
CectChr01G00265.3.p1	144197.XP_008282633.1	1.17E-203	572	KOG0082@1|root,KOG0082@2759|Eukaryota,38E4Q@33154|Opisthokonta,3B9RI@33208|Metazoa,3CU70@33213|Bilateria,480B8@7711|Chordata,494J8@7742|Vertebrata,49T2R@7898|Actinopterygii	33208|Metazoa	DT	Guanine nucleotide binding protein (G protein) alpha	GNA12	GO:0001664,GO:0001701,GO:0001775,GO:0003674,GO:0003824,GO:0003924,GO:0005102,GO:0005488,GO:0005515,GO:0005575,GO:0005622,GO:0005623,GO:0005834,GO:0005886,GO:0005903,GO:0006950,GO:0007154,GO:0007165,GO:0007186,GO:0007187,GO:0007188,GO:0007212,GO:0007264,GO:0007265,GO:0007266,GO:0007275,GO:0007596,GO:0007599,GO:0008150,GO:0008360,GO:0009611,GO:0009653,GO:0009790,GO:0009792,GO:0009894,GO:0009898,GO:…	-	ko:K04346,ko:K04639	ko04010,ko04022,ko04071,ko04072,ko04270,ko04371,ko04611,ko04730,ko04810,ko05200,map04010,map04022,map04071,map04072,map04270,map04371,map04611,map04730,map04810,map05200	-	-	-	ko00000,ko00001,ko04031,ko04147	-	-	-	G-alpha
CectChr01G00266.1.p1	7955.ENSDARP00000085122	4.02E-199	596	2C8ZP@1|root,2QRW9@2759|Eukaryota,39TIP@33154|Opisthokonta,3BCKA@33208|Metazoa,3CX75@33213|Bilateria,486KX@7711|Chordata,49118@7742|Vertebrata,49UV1@7898|Actinopterygii	33208|Metazoa	S	BRCA1-associated ATM activator 1	BRAT1	GO:0001558,GO:0001932,GO:0001934,GO:0005575,GO:0005622,GO:0005623,GO:0005634,GO:0005654,GO:0005737,GO:0005975,GO:0005996,GO:0006006,GO:0006915,GO:0006928,GO:0006950,GO:0006974,GO:0008150,GO:0008152,GO:0008219,GO:0008283,GO:0009314,GO:0009628,GO:0009893,GO:0009987,GO:0010212,GO:0010562,GO:0010604,GO:0012501,GO:0016477,GO:0019220,GO:0019222,GO:0019318,GO:0030307,GO:0031323,GO:0031325,GO:0031399,GO:…	-	-	-	-	-	-	-	-	-	-	HEAT
CectChr01G00266.2.p1	7955.ENSDARP00000085122	6.44E-199	596	2C8ZP@1|root,2QRW9@2759|Eukaryota,39TIP@33154|Opisthokonta,3BCKA@33208|Metazoa,3CX75@33213|Bilateria,486KX@7711|Chordata,49118@7742|Vertebrata,49UV1@7898|Actinopterygii	33208|Metazoa	S	BRCA1-associated ATM activator 1	BRAT1	GO:0001558,GO:0001932,GO:0001934,GO:0005575,GO:0005622,GO:0005623,GO:0005634,GO:0005654,GO:0005737,GO:0005975,GO:0005996,GO:0006006,GO:0006915,GO:0006928,GO:0006950,GO:0006974,GO:0008150,GO:0008152,GO:0008219,GO:0008283,GO:0009314,GO:0009628,GO:0009893,GO:0009987,GO:0010212,GO:0010562,GO:0010604,GO:0012501,GO:0016477,GO:0019220,GO:0019222,GO:0019318,GO:0030307,GO:0031323,GO:0031325,GO:0031399,GO:…	-	-	-	-	-	-	-	-	-	-	HEAT
CectChr01G00267.1.p1	48698.ENSPFOP00000001544	2.08E-298	825	COG5354@1|root,KOG2314@2759|Eukaryota,38C0Z@33154|Opisthokonta,3BAXD@33208|Metazoa,3CTJB@33213|Bilateria,486YT@7711|Chordata,492AG@7742|Vertebrata,49VUF@7898|Actinopterygii	33208|Metazoa	J	Component of the eukaryotic translation initiation factor 3 (eIF-3) complex, which is involved in protein synthesis and, together with other initiation factors, stimulates binding of mRNA and methionyl-tRNAi to the 40S ribosome	EIF3B	GO:0000003,GO:0002064,GO:0002065,GO:0002066,GO:0003006,GO:0003674,GO:0003676,GO:0003723,GO:0003729,GO:0003743,GO:0005198,GO:0005488,GO:0005515,GO:0005575,GO:0005622,GO:0005623,GO:0005737,GO:0005829,GO:0005852,GO:0006412,GO:0006413,GO:0006417,GO:0006446,GO:0006518,GO:0006807,GO:0007276,GO:0007281,GO:0007292,GO:0008135,GO:0008150,GO:0008152,GO:0009058,GO:0009059,GO:0009888,GO:0009889,GO:0009987,GO:…	-	ko:K03253	ko03013,map03013	-	-	-	ko00000,ko00001,ko03012,ko03019	-	-	-	RRM_1,eIF2A
CectChr01G00267.2.p1	144197.XP_008282630.1	0	1305	COG5354@1|root,KOG2314@2759|Eukaryota,38C0Z@33154|Opisthokonta,3BAXD@33208|Metazoa,3CTJB@33213|Bilateria,486YT@7711|Chordata,492AG@7742|Vertebrata,49VUF@7898|Actinopterygii	33208|Metazoa	J	Component of the eukaryotic translation initiation factor 3 (eIF-3) complex, which is involved in protein synthesis and, together with other initiation factors, stimulates binding of mRNA and methionyl-tRNAi to the 40S ribosome	EIF3B	GO:0000003,GO:0002064,GO:0002065,GO:0002066,GO:0003006,GO:0003674,GO:0003676,GO:0003723,GO:0003729,GO:0003743,GO:0005198,GO:0005488,GO:0005515,GO:0005575,GO:0005622,GO:0005623,GO:0005737,GO:0005829,GO:0005852,GO:0006412,GO:0006413,GO:0006417,GO:0006446,GO:0006518,GO:0006807,GO:0007276,GO:0007281,GO:0007292,GO:0008135,GO:0008150,GO:0008152,GO:0009058,GO:0009059,GO:0009888,GO:0009889,GO:0009987,GO:…	-	ko:K03253	ko03013,map03013	-	-	-	ko00000,ko00001,ko03012,ko03019	-	-	-	RRM_1,eIF2A
CectChr01G00268.1.p1	7955.ENSDARP00000085154	0	1059	COG5059@1|root,KOG0242@2759|Eukaryota,38B6U@33154|Opisthokonta,3BADB@33208|Metazoa,3D07P@33213|Bilateria,485UM@7711|Chordata,48XRQ@7742|Vertebrata,4A6JM@7898|Actinopterygii	33208|Metazoa	Z	Belongs to the TRAFAC class myosin-kinesin ATPase superfamily. Kinesin family	KIF19	GO:0000003,GO:0003674,GO:0003774,GO:0003777,GO:0003824,GO:0005575,GO:0005622,GO:0005623,GO:0005856,GO:0005871,GO:0005875,GO:0006928,GO:0007017,GO:0007018,GO:0007610,GO:0008150,GO:0009987,GO:0015630,GO:0016462,GO:0016787,GO:0016817,GO:0016818,GO:0016887,GO:0017111,GO:0018991,GO:0019098,GO:0022414,GO:0032501,GO:0032504,GO:0032991,GO:0043226,GO:0043228,GO:0043229,GO:0043232,GO:0044422,GO:0044424,GO:…	-	ko:K10401	-	-	-	-	ko00000,ko04812	-	-	-	Kinesin
CectChr01G00268.2.p1	7955.ENSDARP00000085154	0	1089	COG5059@1|root,KOG0242@2759|Eukaryota,38B6U@33154|Opisthokonta,3BADB@33208|Metazoa,3D07P@33213|Bilateria,485UM@7711|Chordata,48XRQ@7742|Vertebrata,4A6JM@7898|Actinopterygii	33208|Metazoa	Z	Belongs to the TRAFAC class myosin-kinesin ATPase superfamily. Kinesin family	KIF19	GO:0000003,GO:0003674,GO:0003774,GO:0003777,GO:0003824,GO:0005575,GO:0005622,GO:0005623,GO:0005856,GO:0005871,GO:0005875,GO:0006928,GO:0007017,GO:0007018,GO:0007610,GO:0008150,GO:0009987,GO:0015630,GO:0016462,GO:0016787,GO:0016817,GO:0016818,GO:0016887,GO:0017111,GO:0018991,GO:0019098,GO:0022414,GO:0032501,GO:0032504,GO:0032991,GO:0043226,GO:0043228,GO:0043229,GO:0043232,GO:0044422,GO:0044424,GO:…	-	ko:K10401	-	-	-	-	ko00000,ko04812	-	-	-	Kinesin
CectChr01G00269.1.p1	7955.ENSDARP00000099344	1.37E-147	436	KOG4651@1|root,KOG4651@2759|Eukaryota,38EFN@33154|Opisthokonta,3BHXD@33208|Metazoa,3CUN2@33213|Bilateria,486KH@7711|Chordata,4981M@7742|Vertebrata,4A1K0@7898|Actinopterygii	33208|Metazoa	G	Carbohydrate sulfotransferase	CHST12	GO:0000139,GO:0000166,GO:0003674,GO:0003824,GO:0005488,GO:0005575,GO:0005622,GO:0005623,GO:0005737,GO:0005794,GO:0006022,GO:0006023,GO:0006024,GO:0006029,GO:0006082,GO:0006790,GO:0006807,GO:0008146,GO:0008150,GO:0008152,GO:0009058,GO:0009059,GO:0009100,GO:0009101,GO:0009987,GO:0012505,GO:0016020,GO:0016021,GO:0016053,GO:0016740,GO:0016782,GO:0017076,GO:0017144,GO:0019538,GO:0019752,GO:0030166,GO:…	2.8.2.5	ko:K04742	ko00532,map00532	-	R02180	RC00007,RC00231	ko00000,ko00001,ko01000,ko01003	-	-	-	Sulfotransfer_2
CectChr01G00269.2.p1	7955.ENSDARP00000099344	1.15E-150	436	KOG4651@1|root,KOG4651@2759|Eukaryota,38EFN@33154|Opisthokonta,3BHXD@33208|Metazoa,3CUN2@33213|Bilateria,486KH@7711|Chordata,4981M@7742|Vertebrata,4A1K0@7898|Actinopterygii	33208|Metazoa	G	Carbohydrate sulfotransferase	CHST12	GO:0000139,GO:0000166,GO:0003674,GO:0003824,GO:0005488,GO:0005575,GO:0005622,GO:0005623,GO:0005737,GO:0005794,GO:0006022,GO:0006023,GO:0006024,GO:0006029,GO:0006082,GO:0006790,GO:0006807,GO:0008146,GO:0008150,GO:0008152,GO:0009058,GO:0009059,GO:0009100,GO:0009101,GO:0009987,GO:0012505,GO:0016020,GO:0016021,GO:0016053,GO:0016740,GO:0016782,GO:0017076,GO:0017144,GO:0019538,GO:0019752,GO:0030166,GO:…	2.8.2.5	ko:K04742	ko00532,map00532	-	R02180	RC00007,RC00231	ko00000,ko00001,ko01000,ko01003	-	-	-	Sulfotransfer_2
CectChr01G00269.3.p1	7955.ENSDARP00000099344	3.08E-146	436	KOG4651@1|root,KOG4651@2759|Eukaryota,38EFN@33154|Opisthokonta,3BHXD@33208|Metazoa,3CUN2@33213|Bilateria,486KH@7711|Chordata,4981M@7742|Vertebrata,4A1K0@7898|Actinopterygii	33208|Metazoa	G	Carbohydrate sulfotransferase	CHST12	GO:0000139,GO:0000166,GO:0003674,GO:0003824,GO:0005488,GO:0005575,GO:0005622,GO:0005623,GO:0005737,GO:0005794,GO:0006022,GO:0006023,GO:0006024,GO:0006029,GO:0006082,GO:0006790,GO:0006807,GO:0008146,GO:0008150,GO:0008152,GO:0009058,GO:0009059,GO:0009100,GO:0009101,GO:0009987,GO:0012505,GO:0016020,GO:0016021,GO:0016053,GO:0016740,GO:0016782,GO:0017076,GO:0017144,GO:0019538,GO:0019752,GO:0030166,GO:…	2.8.2.5	ko:K04742	ko00532,map00532	-	R02180	RC00007,RC00231	ko00000,ko00001,ko01000,ko01003	-	-	-	Sulfotransfer_2
CectChr01G00270.1.p1	7955.ENSDARP00000054789	3.02E-151	447	KOG3656@1|root,KOG3656@2759|Eukaryota,392HS@33154|Opisthokonta,3BH48@33208|Metazoa,3D22T@33213|Bilateria,48C4H@7711|Chordata,4991A@7742|Vertebrata,49PW9@7898|Actinopterygii	33208|Metazoa	S	Belongs to the G-protein coupled receptor 1 family	-	-	-	-	-	-	-	-	-	-	-	-	7tm_1
CectChr01G00271.1.p1	7955.ENSDARP00000108518	6.04E-170	498	KOG4433@1|root,KOG4433@2759|Eukaryota,38B5S@33154|Opisthokonta,3BI6F@33208|Metazoa,3D2QP@33213|Bilateria,487GF@7711|Chordata,48Y9Z@7742|Vertebrata,49ZNB@7898|Actinopterygii	33208|Metazoa	P	Tweety homolog	TTYH3	GO:0003674,GO:0005215,GO:0005216,GO:0005229,GO:0005253,GO:0005254,GO:0005575,GO:0005623,GO:0005886,GO:0006810,GO:0006811,GO:0006820,GO:0006821,GO:0008150,GO:0008509,GO:0015075,GO:0015103,GO:0015108,GO:0015267,GO:0015318,GO:0015698,GO:0016020,GO:0016021,GO:0022803,GO:0022836,GO:0022838,GO:0022839,GO:0022857,GO:0031224,GO:0034220,GO:0044425,GO:0044464,GO:0051179,GO:0051234,GO:0055085,GO:0061778,GO:…	-	-	-	-	-	-	-	-	-	-	Tweety
CectChr01G00272.1.p1	7918.ENSLOCP00000001699	1.00E-126	402	2CN7J@1|root,2QUCA@2759|Eukaryota,38XUQ@33154|Opisthokonta,3BC2N@33208|Metazoa,3CVKK@33213|Bilateria,480IT@7711|Chordata,497FH@7742|Vertebrata,49PVN@7898|Actinopterygii	33208|Metazoa	Z	IQ motif containing E	IQCE	GO:0005575,GO:0005623,GO:0005886,GO:0005929,GO:0006355,GO:0006357,GO:0008150,GO:0009889,GO:0009891,GO:0009893,GO:0010468,GO:0010556,GO:0010557,GO:0010604,GO:0010628,GO:0016020,GO:0019219,GO:0019222,GO:0019898,GO:0031090,GO:0031253,GO:0031323,GO:0031325,GO:0031326,GO:0031328,GO:0032991,GO:0042995,GO:0043226,GO:0043227,GO:0044422,GO:0044425,GO:0044441,GO:0044459,GO:0044463,GO:0044464,GO:0045893,GO:…	-	-	-	-	-	-	-	-	-	-	IQ
CectChr01G00273.1.p1	7955.ENSDARP00000093088	3.61E-210	590	KOG3656@1|root,KOG3656@2759|Eukaryota,39RQZ@33154|Opisthokonta,3BIG3@33208|Metazoa,3CYKS@33213|Bilateria,48BVM@7711|Chordata,496YV@7742|Vertebrata,49TYN@7898|Actinopterygii	33208|Metazoa	S	Opsin 6, group member a	-	-	-	-	-	-	-	-	-	-	-	-	7tm_1
CectChr01G00273.2.p1	7955.ENSDARP00000093088	3.63E-211	593	KOG3656@1|root,KOG3656@2759|Eukaryota,39RQZ@33154|Opisthokonta,3BIG3@33208|Metazoa,3CYKS@33213|Bilateria,48BVM@7711|Chordata,496YV@7742|Vertebrata,49TYN@7898|Actinopterygii	33208|Metazoa	S	Opsin 6, group member a	-	-	-	-	-	-	-	-	-	-	-	-	7tm_1
CectChr01G00273.3.p1	7994.ENSAMXP00000021560	2.92E-211	595	KOG3656@1|root,KOG3656@2759|Eukaryota,39RQZ@33154|Opisthokonta,3BIG3@33208|Metazoa,3CYKS@33213|Bilateria,48BVM@7711|Chordata,496YV@7742|Vertebrata,49TYN@7898|Actinopterygii	33208|Metazoa	S	Opsin 6, group member a	-	-	-	-	-	-	-	-	-	-	-	-	7tm_1
CectChr01G00274.1.p1	8010.XP_010867612.1	3.63E-91	274	2CJPF@1|root,2S201@2759|Eukaryota,3A3G3@33154|Opisthokonta,3BRHA@33208|Metazoa,3D0DE@33213|Bilateria,48JPE@7711|Chordata,49GVQ@7742|Vertebrata,4A7MF@7898|Actinopterygii	33208|Metazoa	S	C-reactive protein-like	APCS	GO:0001846,GO:0001848,GO:0001849,GO:0002376,GO:0002526,GO:0002673,GO:0002674,GO:0002682,GO:0002683,GO:0002761,GO:0002762,GO:0003674,GO:0005488,GO:0005509,GO:0005515,GO:0005575,GO:0005576,GO:0005615,GO:0006457,GO:0006807,GO:0006950,GO:0006952,GO:0006953,GO:0006954,GO:0006955,GO:0008150,GO:0008152,GO:0009892,GO:0009987,GO:0010605,GO:0016043,GO:0019222,GO:0019538,GO:0022607,GO:0031323,GO:0031324,GO:…	-	ko:K16143	-	-	-	-	ko00000	-	-	-	Pentaxin
CectChr01G00275.1.p1	303518.XP_005738676.1	4.60E-60	196	2CJPF@1|root,2S201@2759|Eukaryota,3A3G3@33154|Opisthokonta,3BRHA@33208|Metazoa,3CRKR@33213|Bilateria,48B2Q@7711|Chordata,499N8@7742|Vertebrata	33208|Metazoa	T	C-reactive protein	CRP	GO:0000302,GO:0001505,GO:0001666,GO:0001817,GO:0001846,GO:0001848,GO:0001849,GO:0002250,GO:0002252,GO:0002253,GO:0002376,GO:0002443,GO:0002449,GO:0002455,GO:0002460,GO:0002526,GO:0002682,GO:0002684,GO:0002791,GO:0003008,GO:0003013,GO:0003018,GO:0003674,GO:0005102,GO:0005488,GO:0005496,GO:0005509,GO:0005515,GO:0005575,GO:0005576,GO:0005615,GO:0005623,GO:0006807,GO:0006810,GO:0006897,GO:0006909,GO:…	-	ko:K16143	-	-	-	-	ko00000	-	-	-	Pentaxin
CectChr01G00275.2.p1	303518.XP_005738676.1	4.76E-60	196	2CJPF@1|root,2S201@2759|Eukaryota,3A3G3@33154|Opisthokonta,3BRHA@33208|Metazoa,3CRKR@33213|Bilateria,48B2Q@7711|Chordata,499N8@7742|Vertebrata	33208|Metazoa	T	C-reactive protein	CRP	GO:0000302,GO:0001505,GO:0001666,GO:0001817,GO:0001846,GO:0001848,GO:0001849,GO:0002250,GO:0002252,GO:0002253,GO:0002376,GO:0002443,GO:0002449,GO:0002455,GO:0002460,GO:0002526,GO:0002682,GO:0002684,GO:0002791,GO:0003008,GO:0003013,GO:0003018,GO:0003674,GO:0005102,GO:0005488,GO:0005496,GO:0005509,GO:0005515,GO:0005575,GO:0005576,GO:0005615,GO:0005623,GO:0006807,GO:0006810,GO:0006897,GO:0006909,GO:…	-	ko:K16143	-	-	-	-	ko00000	-	-	-	Pentaxin
CectChr01G00276.1.p1	8010.XP_010867612.1	4.71E-93	278	2CJPF@1|root,2S201@2759|Eukaryota,3A3G3@33154|Opisthokonta,3BRHA@33208|Metazoa,3D0DE@33213|Bilateria,48JPE@7711|Chordata,49GVQ@7742|Vertebrata,4A7MF@7898|Actinopterygii	33208|Metazoa	S	C-reactive protein-like	APCS	GO:0001846,GO:0001848,GO:0001849,GO:0002376,GO:0002526,GO:0002673,GO:0002674,GO:0002682,GO:0002683,GO:0002761,GO:0002762,GO:0003674,GO:0005488,GO:0005509,GO:0005515,GO:0005575,GO:0005576,GO:0005615,GO:0006457,GO:0006807,GO:0006950,GO:0006952,GO:0006953,GO:0006954,GO:0006955,GO:0008150,GO:0008152,GO:0009892,GO:0009987,GO:0010605,GO:0016043,GO:0019222,GO:0019538,GO:0022607,GO:0031323,GO:0031324,GO:…	-	ko:K16143	-	-	-	-	ko00000	-	-	-	Pentaxin
CectChr01G00277.1.p1	8010.XP_010867612.1	3.40E-67	213	2CJPF@1|root,2S201@2759|Eukaryota,3A3G3@33154|Opisthokonta,3BRHA@33208|Metazoa,3D0DE@33213|Bilateria,48JPE@7711|Chordata,49GVQ@7742|Vertebrata,4A7MF@7898|Actinopterygii	33208|Metazoa	S	C-reactive protein-like	APCS	GO:0001846,GO:0001848,GO:0001849,GO:0002376,GO:0002526,GO:0002673,GO:0002674,GO:0002682,GO:0002683,GO:0002761,GO:0002762,GO:0003674,GO:0005488,GO:0005509,GO:0005515,GO:0005575,GO:0005576,GO:0005615,GO:0006457,GO:0006807,GO:0006950,GO:0006952,GO:0006953,GO:0006954,GO:0006955,GO:0008150,GO:0008152,GO:0009892,GO:0009987,GO:0010605,GO:0016043,GO:0019222,GO:0019538,GO:0022607,GO:0031323,GO:0031324,GO:…	-	ko:K16143	-	-	-	-	ko00000	-	-	-	Pentaxin
CectChr01G00278.1.p1	8010.XP_010867612.1	1.01E-58	191	2CJPF@1|root,2S201@2759|Eukaryota,3A3G3@33154|Opisthokonta,3BRHA@33208|Metazoa,3D0DE@33213|Bilateria,48JPE@7711|Chordata,49GVQ@7742|Vertebrata,4A7MF@7898|Actinopterygii	33208|Metazoa	S	C-reactive protein-like	APCS	GO:0001846,GO:0001848,GO:0001849,GO:0002376,GO:0002526,GO:0002673,GO:0002674,GO:0002682,GO:0002683,GO:0002761,GO:0002762,GO:0003674,GO:0005488,GO:0005509,GO:0005515,GO:0005575,GO:0005576,GO:0005615,GO:0006457,GO:0006807,GO:0006950,GO:0006952,GO:0006953,GO:0006954,GO:0006955,GO:0008150,GO:0008152,GO:0009892,GO:0009987,GO:0010605,GO:0016043,GO:0019222,GO:0019538,GO:0022607,GO:0031323,GO:0031324,GO:…	-	ko:K16143	-	-	-	-	ko00000	-	-	-	Pentaxin
CectChr01G00279.1.p1	215358.XP_010754913.1	6.77E-59	193	2CJPF@1|root,2S201@2759|Eukaryota,3A3G3@33154|Opisthokonta,3BRHA@33208|Metazoa,3D0DE@33213|Bilateria,48C0A@7711|Chordata,4996W@7742|Vertebrata,4A7ED@7898|Actinopterygii	33208|Metazoa	S	C-reactive protein-like	APCS	GO:0001846,GO:0001848,GO:0001849,GO:0002376,GO:0002526,GO:0002673,GO:0002674,GO:0002682,GO:0002683,GO:0002761,GO:0002762,GO:0003674,GO:0005488,GO:0005509,GO:0005515,GO:0005575,GO:0005576,GO:0005615,GO:0006457,GO:0006807,GO:0006950,GO:0006952,GO:0006953,GO:0006954,GO:0006955,GO:0008150,GO:0008152,GO:0009892,GO:0009987,GO:0010605,GO:0016043,GO:0019222,GO:0019538,GO:0022607,GO:0031323,GO:0031324,GO:…	-	ko:K16143	-	-	-	-	ko00000	-	-	-	Pentaxin
CectChr01G00280.1.p1	8010.XP_010867495.1	3.22E-94	312	KOG3573@1|root,KOG3573@2759|Eukaryota	2759|Eukaryota	O	Belongs to the peptidase C14A family	-	-	3.4.22.36,3.4.22.55,3.4.22.56,3.4.22.59,3.4.22.60,3.4.22.61,3.4.22.62,3.4.22.63	ko:K01370,ko:K02186,ko:K02187,ko:K04396,ko:K04397,ko:K04398,ko:K04399,ko:K04400,ko:K04724,ko:K12798,ko:K12801,ko:K20009,ko:K20010	ko01524,ko04010,ko04064,ko04115,ko04140,ko04151,ko04210,ko04214,ko04215,ko04217,ko04370,ko04620,ko04621,ko04622,ko04623,ko04624,ko04650,ko04657,ko04668,ko04726,ko04919,ko04932,ko04933,ko05010,ko05012,ko05014,ko05016,ko05120,ko05132,ko05133,ko05134,ko05142,ko05145,ko05146,ko05152,ko05161,ko05164,ko05165,ko05167,ko05168,ko05200,ko05203,ko05205,ko05206,ko05210,ko05212,ko05213,ko05215,ko05222,ko05223…	M00685	-	-	ko00000,ko00001,ko00002,ko01000,ko01002,ko01009,ko04131	-	-	-	CARD,DED,FIIND,FISNA,LRR_6,NACHT,PYRIN,Peptidase_C14
CectChr01G00281.1.p1	8010.XP_010881479.1	2.01E-128	388	290TZ@1|root,2RB0C@2759|Eukaryota,39XIN@33154|Opisthokonta,3BBZ7@33208|Metazoa,3D0BM@33213|Bilateria,484UB@7711|Chordata,490VN@7742|Vertebrata,49W9Y@7898|Actinopterygii	33208|Metazoa	S	GTPase IMAP family member	GIMAP8	GO:0000002,GO:0000166,GO:0000266,GO:0001505,GO:0001659,GO:0001773,GO:0001775,GO:0001776,GO:0001817,GO:0001818,GO:0001819,GO:0001882,GO:0001883,GO:0001910,GO:0001912,GO:0002260,GO:0002274,GO:0002376,GO:0002520,GO:0002521,GO:0002573,GO:0002682,GO:0002683,GO:0002684,GO:0002694,GO:0002695,GO:0002696,GO:0002697,GO:0002699,GO:0002700,GO:0002702,GO:0002703,GO:0002705,GO:0002706,GO:0002708,GO:0002712,GO:…	-	ko:K18626	-	-	-	-	ko00000,ko04812	-	-	-	AIG1
CectChr01G00282.2.p1	7955.ENSDARP00000090198	1.20E-168	473	COG5640@1|root,KOG3627@2759|Eukaryota,39RFD@33154|Opisthokonta,3B9SA@33208|Metazoa,3CVMP@33213|Bilateria,48556@7711|Chordata,49608@7742|Vertebrata,49XUF@7898|Actinopterygii	33208|Metazoa	O	Belongs to the peptidase S1 family	CTRL	GO:0003674,GO:0003824,GO:0005575,GO:0005576,GO:0005615,GO:0006508,GO:0006807,GO:0008150,GO:0008152,GO:0008233,GO:0008236,GO:0009056,GO:0009057,GO:0016787,GO:0017171,GO:0019538,GO:0030163,GO:0043170,GO:0044238,GO:0044421,GO:0070011,GO:0071704,GO:0140096,GO:1901564,GO:1901565,GO:1901575	-	ko:K09632	ko04972,ko04974,map04972,map04974	-	-	-	ko00000,ko00001,ko01000,ko01002	-	-	-	Trypsin
CectChr01G00282.3.p1	7955.ENSDARP00000090198	2.63E-168	472	COG5640@1|root,KOG3627@2759|Eukaryota,39RFD@33154|Opisthokonta,3B9SA@33208|Metazoa,3CVMP@33213|Bilateria,48556@7711|Chordata,49608@7742|Vertebrata,49XUF@7898|Actinopterygii	33208|Metazoa	O	Belongs to the peptidase S1 family	CTRL	GO:0003674,GO:0003824,GO:0005575,GO:0005576,GO:0005615,GO:0006508,GO:0006807,GO:0008150,GO:0008152,GO:0008233,GO:0008236,GO:0009056,GO:0009057,GO:0016787,GO:0017171,GO:0019538,GO:0030163,GO:0043170,GO:0044238,GO:0044421,GO:0070011,GO:0071704,GO:0140096,GO:1901564,GO:1901565,GO:1901575	-	ko:K09632	ko04972,ko04974,map04972,map04974	-	-	-	ko00000,ko00001,ko01000,ko01002	-	-	-	Trypsin
CectChr01G00283.1.p1	215358.XP_010732864.1	6.35E-69	235	290TZ@1|root,2RB0C@2759|Eukaryota,39XIN@33154|Opisthokonta,3BBZ7@33208|Metazoa,3D0BM@33213|Bilateria,484UB@7711|Chordata,490VN@7742|Vertebrata,49W9Y@7898|Actinopterygii	33208|Metazoa	S	GTPase IMAP family member	GIMAP8	GO:0000002,GO:0000166,GO:0000266,GO:0001505,GO:0001659,GO:0001773,GO:0001775,GO:0001776,GO:0001817,GO:0001818,GO:0001819,GO:0001882,GO:0001883,GO:0001910,GO:0001912,GO:0002260,GO:0002274,GO:0002376,GO:0002520,GO:0002521,GO:0002573,GO:0002682,GO:0002683,GO:0002684,GO:0002694,GO:0002695,GO:0002696,GO:0002697,GO:0002699,GO:0002700,GO:0002702,GO:0002703,GO:0002705,GO:0002706,GO:0002708,GO:0002712,GO:…	-	-	-	-	-	-	-	-	-	-	AIG1
CectChr01G00283.2.p1	8010.XP_010867495.1	1.37E-109	360	KOG3573@1|root,KOG3573@2759|Eukaryota	2759|Eukaryota	O	Belongs to the peptidase C14A family	-	-	3.4.22.36,3.4.22.55,3.4.22.56,3.4.22.59,3.4.22.60,3.4.22.61,3.4.22.62,3.4.22.63	ko:K01370,ko:K02186,ko:K02187,ko:K04396,ko:K04397,ko:K04398,ko:K04399,ko:K04400,ko:K04724,ko:K12798,ko:K12801,ko:K20009,ko:K20010	ko01524,ko04010,ko04064,ko04115,ko04140,ko04151,ko04210,ko04214,ko04215,ko04217,ko04370,ko04620,ko04621,ko04622,ko04623,ko04624,ko04650,ko04657,ko04668,ko04726,ko04919,ko04932,ko04933,ko05010,ko05012,ko05014,ko05016,ko05120,ko05132,ko05133,ko05134,ko05142,ko05145,ko05146,ko05152,ko05161,ko05164,ko05165,ko05167,ko05168,ko05200,ko05203,ko05205,ko05206,ko05210,ko05212,ko05213,ko05215,ko05222,ko05223…	M00685	-	-	ko00000,ko00001,ko00002,ko01000,ko01002,ko01009,ko04131	-	-	-	CARD,DED,FIIND,FISNA,LRR_6,NACHT,PYRIN,Peptidase_C14
CectChr01G00284.1.p1	8010.XP_010871359.1	2.95E-216	604	KOG3710@1|root,KOG3710@2759|Eukaryota,38C21@33154|Opisthokonta,3BAXT@33208|Metazoa,3CT3G@33213|Bilateria,4842M@7711|Chordata,48VS4@7742|Vertebrata,49U28@7898|Actinopterygii	33208|Metazoa	T	Egl-9 family hypoxia-inducible factor	EGLN1	GO:0000003,GO:0000302,GO:0001558,GO:0001666,GO:0001701,GO:0001890,GO:0001892,GO:0003006,GO:0003007,GO:0003205,GO:0003206,GO:0003231,GO:0003279,GO:0003281,GO:0003674,GO:0003824,GO:0005488,GO:0005506,GO:0005515,GO:0005575,GO:0005622,GO:0005623,GO:0005634,GO:0005654,GO:0005737,GO:0005829,GO:0006082,GO:0006355,GO:0006357,GO:0006464,GO:0006520,GO:0006575,GO:0006611,GO:0006807,GO:0006810,GO:0006873,GO:…	1.14.11.29	ko:K09592	ko04066,ko05200,ko05211,map04066,map05200,map05211	-	-	-	ko00000,ko00001,ko01000	-	-	-	2OG-FeII_Oxy_3,zf-MYND
CectChr01G00285.1.p1	7955.ENSDARP00000082526	2.63E-154	487	KOG3686@1|root,KOG3686@2759|Eukaryota,38FEH@33154|Opisthokonta,3BD7R@33208|Metazoa,3CXJB@33213|Bilateria,487U8@7711|Chordata,4952E@7742|Vertebrata,49ZEC@7898|Actinopterygii	33208|Metazoa	T	Signal-induced proliferation-associated	SIPA1L2	GO:0003674,GO:0005488,GO:0005515	-	ko:K08013,ko:K17701,ko:K17702	ko04015,ko04670,map04015,map04670	-	-	-	ko00000,ko00001	-	-	-	Rap_GAP,SPAR_C
CectChr01G00286.1.p1	244447.XP_008314691.1	7.08E-10	65.5	KOG3190@1|root,KOG3190@2759|Eukaryota,39U28@33154|Opisthokonta,3CNRK@33208|Metazoa,3E4XZ@33213|Bilateria,48RHP@7711|Chordata,49N3H@7742|Vertebrata	33208|Metazoa	J	rRNA biogenesis protein RRP36	RRP36	GO:0000462,GO:0005575,GO:0005622,GO:0005623,GO:0005634,GO:0005654,GO:0005730,GO:0006139,GO:0006364,GO:0006396,GO:0006725,GO:0006807,GO:0008150,GO:0008152,GO:0009987,GO:0010467,GO:0016070,GO:0016072,GO:0022613,GO:0030490,GO:0030684,GO:0030686,GO:0031974,GO:0031981,GO:0032991,GO:0034470,GO:0034641,GO:0034660,GO:0042254,GO:0042274,GO:0043170,GO:0043226,GO:0043227,GO:0043228,GO:0043229,GO:0043231,GO:…	-	ko:K14795	-	-	-	-	ko00000,ko03009	-	-	-	RRP36
CectChr01G00286.2.p1	7955.ENSDARP00000045681	7.72E-85	268	KOG3190@1|root,KOG3190@2759|Eukaryota,3A4NM@33154|Opisthokonta,3BJX4@33208|Metazoa,3D020@33213|Bilateria,48B9K@7711|Chordata,498A4@7742|Vertebrata,49XJM@7898|Actinopterygii	33208|Metazoa	J	Ribosomal RNA processing 36 homolog (S. cerevisiae)	RRP36	GO:0000462,GO:0005575,GO:0005622,GO:0005623,GO:0005634,GO:0005730,GO:0006139,GO:0006364,GO:0006396,GO:0006725,GO:0006807,GO:0008150,GO:0008152,GO:0009987,GO:0010467,GO:0016070,GO:0016072,GO:0022613,GO:0030490,GO:0030684,GO:0030686,GO:0031974,GO:0031981,GO:0032991,GO:0034470,GO:0034641,GO:0034660,GO:0042254,GO:0042274,GO:0043170,GO:0043226,GO:0043227,GO:0043228,GO:0043229,GO:0043231,GO:0043232,GO:…	-	ko:K14795	-	-	-	-	ko00000,ko03009	-	-	-	RRP36
CectChr01G00286.3.p1	7955.ENSDARP00000045681	1.95E-85	268	KOG3190@1|root,KOG3190@2759|Eukaryota,3A4NM@33154|Opisthokonta,3BJX4@33208|Metazoa,3D020@33213|Bilateria,48B9K@7711|Chordata,498A4@7742|Vertebrata,49XJM@7898|Actinopterygii	33208|Metazoa	J	Ribosomal RNA processing 36 homolog (S. cerevisiae)	RRP36	GO:0000462,GO:0005575,GO:0005622,GO:0005623,GO:0005634,GO:0005730,GO:0006139,GO:0006364,GO:0006396,GO:0006725,GO:0006807,GO:0008150,GO:0008152,GO:0009987,GO:0010467,GO:0016070,GO:0016072,GO:0022613,GO:0030490,GO:0030684,GO:0030686,GO:0031974,GO:0031981,GO:0032991,GO:0034470,GO:0034641,GO:0034660,GO:0042254,GO:0042274,GO:0043170,GO:0043226,GO:0043227,GO:0043228,GO:0043229,GO:0043231,GO:0043232,GO:…	-	ko:K14795	-	-	-	-	ko00000,ko03009	-	-	-	RRP36
CectChr01G00286.4.p1	7955.ENSDARP00000045681	3.66E-85	268	KOG3190@1|root,KOG3190@2759|Eukaryota,3A4NM@33154|Opisthokonta,3BJX4@33208|Metazoa,3D020@33213|Bilateria,48B9K@7711|Chordata,498A4@7742|Vertebrata,49XJM@7898|Actinopterygii	33208|Metazoa	J	Ribosomal RNA processing 36 homolog (S. cerevisiae)	RRP36	GO:0000462,GO:0005575,GO:0005622,GO:0005623,GO:0005634,GO:0005730,GO:0006139,GO:0006364,GO:0006396,GO:0006725,GO:0006807,GO:0008150,GO:0008152,GO:0009987,GO:0010467,GO:0016070,GO:0016072,GO:0022613,GO:0030490,GO:0030684,GO:0030686,GO:0031974,GO:0031981,GO:0032991,GO:0034470,GO:0034641,GO:0034660,GO:0042254,GO:0042274,GO:0043170,GO:0043226,GO:0043227,GO:0043228,GO:0043229,GO:0043231,GO:0043232,GO:…	-	ko:K14795	-	-	-	-	ko00000,ko03009	-	-	-	RRP36
CectChr01G00287.1.p1	8049.ENSGMOP00000021762	1.59E-151	438	2C0PN@1|root,2S0WC@2759|Eukaryota,395IH@33154|Opisthokonta,3BAYP@33208|Metazoa,3CRBM@33213|Bilateria,48AB8@7711|Chordata,498Q9@7742|Vertebrata,49TCR@7898|Actinopterygii	33208|Metazoa	S	Transmembrane protein 264	-	-	-	-	-	-	-	-	-	-	-	-	CECR6_TMEM121
CectChr01G00288.1.p1	6087.XP_004213305.1	1.20E-167	498	28M7P@1|root,2QTQS@2759|Eukaryota,39Z9X@33154|Opisthokonta,3BNGS@33208|Metazoa	33208|Metazoa	S	cellular response to interferon-beta	-	-	-	-	-	-	-	-	-	-	-	-	-
CectChr01G00290.1.p1	8010.XP_010898113.1	4.81E-92	288	KOG2177@1|root,KOG2177@2759|Eukaryota,393H3@33154|Opisthokonta,3BC3M@33208|Metazoa,3CY4H@33213|Bilateria,482R5@7711|Chordata,499DI@7742|Vertebrata,4A55Y@7898|Actinopterygii	33208|Metazoa	O	Tripartite motif containing 47	-	-	2.3.2.27	ko:K10652,ko:K12006	ko04064,ko04622,ko05164,map04064,map04622,map05164	-	-	-	ko00000,ko00001,ko01000,ko04121	-	-	-	PRY,SPRY,zf-B_box,zf-C3HC4_4
CectChr01G00290.2.p1	8010.XP_010867063.1	4.98E-128	383	KOG2177@1|root,KOG2177@2759|Eukaryota,393H3@33154|Opisthokonta,3BC3M@33208|Metazoa,3CY4H@33213|Bilateria,482R5@7711|Chordata,499DI@7742|Vertebrata,4A55Y@7898|Actinopterygii	33208|Metazoa	O	Tripartite motif containing 47	-	-	2.3.2.27	ko:K10652,ko:K12006	ko04064,ko04622,ko05164,map04064,map04622,map05164	-	-	-	ko00000,ko00001,ko01000,ko04121	-	-	-	PRY,SPRY,zf-B_box,zf-C3HC4_4
CectChr01G00292.1.p1	8010.XP_010898113.1	5.38E-91	285	KOG2177@1|root,KOG2177@2759|Eukaryota,393H3@33154|Opisthokonta,3BC3M@33208|Metazoa,3CY4H@33213|Bilateria,482R5@7711|Chordata,499DI@7742|Vertebrata,4A55Y@7898|Actinopterygii	33208|Metazoa	O	Tripartite motif containing 47	-	-	2.3.2.27	ko:K10652,ko:K12006	ko04064,ko04622,ko05164,map04064,map04622,map05164	-	-	-	ko00000,ko00001,ko01000,ko04121	-	-	-	PRY,SPRY,zf-B_box,zf-C3HC4_4
CectChr01G00292.2.p1	8010.XP_010898113.1	6.91E-132	396	KOG2177@1|root,KOG2177@2759|Eukaryota,393H3@33154|Opisthokonta,3BC3M@33208|Metazoa,3CY4H@33213|Bilateria,482R5@7711|Chordata,499DI@7742|Vertebrata,4A55Y@7898|Actinopterygii	33208|Metazoa	O	Tripartite motif containing 47	-	-	2.3.2.27	ko:K10652,ko:K12006	ko04064,ko04622,ko05164,map04064,map04622,map05164	-	-	-	ko00000,ko00001,ko01000,ko04121	-	-	-	PRY,SPRY,zf-B_box,zf-C3HC4_4
CectChr01G00294.1.p1	7918.ENSLOCP00000010928	6.17E-102	312	KOG2384@1|root,KOG2384@2759|Eukaryota,39U7G@33154|Opisthokonta,3BHX5@33208|Metazoa,3CXBZ@33213|Bilateria,48BQS@7711|Chordata,493TX@7742|Vertebrata,49VB6@7898|Actinopterygii	33208|Metazoa	S	G patch domain and ankyrin	GPANK1	-	-	-	-	-	-	-	-	-	-	-	Ank_2,Ank_4,G-patch
CectChr01G00295.2.p1	7955.ENSDARP00000103660	1.12E-218	617	COG2124@1|root,KOG0158@2759|Eukaryota,38BTY@33154|Opisthokonta,3BF8S@33208|Metazoa,3CV2F@33213|Bilateria,488IN@7711|Chordata,490UU@7742|Vertebrata,49ZTB@7898|Actinopterygii	33208|Metazoa	Q	cytochrome P450	CYP3A4	GO:0001676,GO:0002933,GO:0003674,GO:0003824,GO:0004497,GO:0005488,GO:0005496,GO:0005506,GO:0005515,GO:0005575,GO:0005622,GO:0005623,GO:0005737,GO:0005783,GO:0005789,GO:0006066,GO:0006082,GO:0006629,GO:0006631,GO:0006633,GO:0006694,GO:0006706,GO:0006720,GO:0006721,GO:0006766,GO:0006775,GO:0006805,GO:0006807,GO:0007568,GO:0007584,GO:0008144,GO:0008150,GO:0008152,GO:0008202,GO:0008207,GO:0008209,GO:…	1.14.13.32,1.14.13.97,1.14.14.1,1.14.14.55,1.14.14.56,5.3.99.5	ko:K01832,ko:K07424,ko:K14999,ko:K17689,ko:K17690,ko:K17691,ko:K17692,ko:K17860	ko00140,ko00590,ko00591,ko00830,ko00980,ko00982,ko00983,ko01100,ko04611,ko05204,map00140,map00590,map00591,map00830,map00980,map00982,map00983,map01100,map04611,map05204	-	R02268,R02356,R03408,R05727,R07000,R07001,R07055,R07056,R07079,R07080,R07081,R07085,R07087,R08256,R08257,R08264,R08268,R08269,R08271,R08272,R08274,R08275,R08276,R08277,R08285,R08286,R08287,R08293,R08294,R08303,R08304,R08312,R08313,R08318,R08339,R08340,R08341,R08342,R08343,R08390,R08391,R08392,R09404,R09408,R09423	RC00046,RC00060,RC00181,RC00190,RC00225,RC00277,RC00490,RC00674,RC00704,RC00723,RC00724,RC01198,RC01203,RC01349,RC01444,RC01445,RC01459,RC01624,RC01711,RC01727,RC02136,RC02225,RC02226,RC02228,RC02229,RC02230,RC02232,RC02234,RC02238,RC02239,RC02241,RC02246,RC02266,RC02267,RC02274,RC02281,RC02298,RC02299,RC02526,RC02531	ko00000,ko00001,ko00199,ko01000	-	-	-	p450
CectChr01G00295.3.p1	7955.ENSDARP00000103660	1.34E-265	739	COG2124@1|root,KOG0158@2759|Eukaryota,38BTY@33154|Opisthokonta,3BF8S@33208|Metazoa,3CV2F@33213|Bilateria,488IN@7711|Chordata,490UU@7742|Vertebrata,49ZTB@7898|Actinopterygii	33208|Metazoa	Q	cytochrome P450	CYP3A4	GO:0001676,GO:0002933,GO:0003674,GO:0003824,GO:0004497,GO:0005488,GO:0005496,GO:0005506,GO:0005515,GO:0005575,GO:0005622,GO:0005623,GO:0005737,GO:0005783,GO:0005789,GO:0006066,GO:0006082,GO:0006629,GO:0006631,GO:0006633,GO:0006694,GO:0006706,GO:0006720,GO:0006721,GO:0006766,GO:0006775,GO:0006805,GO:0006807,GO:0007568,GO:0007584,GO:0008144,GO:0008150,GO:0008152,GO:0008202,GO:0008207,GO:0008209,GO:…	1.14.13.32,1.14.13.97,1.14.14.1,1.14.14.55,1.14.14.56,5.3.99.5	ko:K01832,ko:K07424,ko:K14999,ko:K17689,ko:K17690,ko:K17691,ko:K17692,ko:K17860	ko00140,ko00590,ko00591,ko00830,ko00980,ko00982,ko00983,ko01100,ko04611,ko05204,map00140,map00590,map00591,map00830,map00980,map00982,map00983,map01100,map04611,map05204	-	R02268,R02356,R03408,R05727,R07000,R07001,R07055,R07056,R07079,R07080,R07081,R07085,R07087,R08256,R08257,R08264,R08268,R08269,R08271,R08272,R08274,R08275,R08276,R08277,R08285,R08286,R08287,R08293,R08294,R08303,R08304,R08312,R08313,R08318,R08339,R08340,R08341,R08342,R08343,R08390,R08391,R08392,R09404,R09408,R09423	RC00046,RC00060,RC00181,RC00190,RC00225,RC00277,RC00490,RC00674,RC00704,RC00723,RC00724,RC01198,RC01203,RC01349,RC01444,RC01445,RC01459,RC01624,RC01711,RC01727,RC02136,RC02225,RC02226,RC02228,RC02229,RC02230,RC02232,RC02234,RC02238,RC02239,RC02241,RC02246,RC02266,RC02267,RC02274,RC02281,RC02298,RC02299,RC02526,RC02531	ko00000,ko00001,ko00199,ko01000	-	-	-	p450
CectChr01G00296.1.p1	7918.ENSLOCP00000005275	6.81E-231	651	COG2124@1|root,KOG0158@2759|Eukaryota,38BTY@33154|Opisthokonta,3BF8S@33208|Metazoa,3CV2F@33213|Bilateria,488IN@7711|Chordata,490UU@7742|Vertebrata,49ZTB@7898|Actinopterygii	33208|Metazoa	Q	cytochrome P450	CYP3A4	GO:0001676,GO:0002933,GO:0003674,GO:0003824,GO:0004497,GO:0005488,GO:0005496,GO:0005506,GO:0005515,GO:0005575,GO:0005622,GO:0005623,GO:0005737,GO:0005783,GO:0005789,GO:0006066,GO:0006082,GO:0006629,GO:0006631,GO:0006633,GO:0006694,GO:0006706,GO:0006720,GO:0006721,GO:0006766,GO:0006775,GO:0006805,GO:0006807,GO:0007568,GO:0007584,GO:0008144,GO:0008150,GO:0008152,GO:0008202,GO:0008207,GO:0008209,GO:…	1.14.13.32,1.14.13.97,1.14.14.1,1.14.14.55,1.14.14.56,5.3.99.5	ko:K01832,ko:K07424,ko:K14999,ko:K17689,ko:K17690,ko:K17691,ko:K17692,ko:K17860	ko00140,ko00590,ko00591,ko00830,ko00980,ko00982,ko00983,ko01100,ko04611,ko05204,map00140,map00590,map00591,map00830,map00980,map00982,map00983,map01100,map04611,map05204	-	R02268,R02356,R03408,R05727,R07000,R07001,R07055,R07056,R07079,R07080,R07081,R07085,R07087,R08256,R08257,R08264,R08268,R08269,R08271,R08272,R08274,R08275,R08276,R08277,R08285,R08286,R08287,R08293,R08294,R08303,R08304,R08312,R08313,R08318,R08339,R08340,R08341,R08342,R08343,R08390,R08391,R08392,R09404,R09408,R09423	RC00046,RC00060,RC00181,RC00190,RC00225,RC00277,RC00490,RC00674,RC00704,RC00723,RC00724,RC01198,RC01203,RC01349,RC01444,RC01445,RC01459,RC01624,RC01711,RC01727,RC02136,RC02225,RC02226,RC02228,RC02229,RC02230,RC02232,RC02234,RC02238,RC02239,RC02241,RC02246,RC02266,RC02267,RC02274,RC02281,RC02298,RC02299,RC02526,RC02531	ko00000,ko00001,ko00199,ko01000	-	-	-	p450
CectChr01G00296.2.p1	7918.ENSLOCP00000005275	1.91E-247	693	COG2124@1|root,KOG0158@2759|Eukaryota,38BTY@33154|Opisthokonta,3BF8S@33208|Metazoa,3CV2F@33213|Bilateria,488IN@7711|Chordata,490UU@7742|Vertebrata,49ZTB@7898|Actinopterygii	33208|Metazoa	Q	cytochrome P450	CYP3A4	GO:0001676,GO:0002933,GO:0003674,GO:0003824,GO:0004497,GO:0005488,GO:0005496,GO:0005506,GO:0005515,GO:0005575,GO:0005622,GO:0005623,GO:0005737,GO:0005783,GO:0005789,GO:0006066,GO:0006082,GO:0006629,GO:0006631,GO:0006633,GO:0006694,GO:0006706,GO:0006720,GO:0006721,GO:0006766,GO:0006775,GO:0006805,GO:0006807,GO:0007568,GO:0007584,GO:0008144,GO:0008150,GO:0008152,GO:0008202,GO:0008207,GO:0008209,GO:…	1.14.13.32,1.14.13.97,1.14.14.1,1.14.14.55,1.14.14.56,5.3.99.5	ko:K01832,ko:K07424,ko:K14999,ko:K17689,ko:K17690,ko:K17691,ko:K17692,ko:K17860	ko00140,ko00590,ko00591,ko00830,ko00980,ko00982,ko00983,ko01100,ko04611,ko05204,map00140,map00590,map00591,map00830,map00980,map00982,map00983,map01100,map04611,map05204	-	R02268,R02356,R03408,R05727,R07000,R07001,R07055,R07056,R07079,R07080,R07081,R07085,R07087,R08256,R08257,R08264,R08268,R08269,R08271,R08272,R08274,R08275,R08276,R08277,R08285,R08286,R08287,R08293,R08294,R08303,R08304,R08312,R08313,R08318,R08339,R08340,R08341,R08342,R08343,R08390,R08391,R08392,R09404,R09408,R09423	RC00046,RC00060,RC00181,RC00190,RC00225,RC00277,RC00490,RC00674,RC00704,RC00723,RC00724,RC01198,RC01203,RC01349,RC01444,RC01445,RC01459,RC01624,RC01711,RC01727,RC02136,RC02225,RC02226,RC02228,RC02229,RC02230,RC02232,RC02234,RC02238,RC02239,RC02241,RC02246,RC02266,RC02267,RC02274,RC02281,RC02298,RC02299,RC02526,RC02531	ko00000,ko00001,ko00199,ko01000	-	-	-	p450
CectChr01G00297.1.p1	7955.ENSDARP00000108280	1.63E-76	242	KOG0488@1|root,KOG0488@2759|Eukaryota,38BWG@33154|Opisthokonta,3BE75@33208|Metazoa,3CWG8@33213|Bilateria,482GY@7711|Chordata,490GU@7742|Vertebrata,49T6I@7898|Actinopterygii	33208|Metazoa	K	Nucleophosmin 1a (nucleolar phosphoprotein B23, numatrin)	npm1	-	-	ko:K11276	-	-	-	-	ko00000,ko03036	-	-	-	NPM1-C,Nucleoplasmin
CectChr01G00297.2.p1	7955.ENSDARP00000108280	1.15E-76	242	KOG0488@1|root,KOG0488@2759|Eukaryota,38BWG@33154|Opisthokonta,3BE75@33208|Metazoa,3CWG8@33213|Bilateria,482GY@7711|Chordata,490GU@7742|Vertebrata,49T6I@7898|Actinopterygii	33208|Metazoa	K	Nucleophosmin 1a (nucleolar phosphoprotein B23, numatrin)	npm1	-	-	ko:K11276	-	-	-	-	ko00000,ko03036	-	-	-	NPM1-C,Nucleoplasmin
CectChr01G00297.3.p1	7955.ENSDARP00000108280	5.56E-77	243	KOG0488@1|root,KOG0488@2759|Eukaryota,38BWG@33154|Opisthokonta,3BE75@33208|Metazoa,3CWG8@33213|Bilateria,482GY@7711|Chordata,490GU@7742|Vertebrata,49T6I@7898|Actinopterygii	33208|Metazoa	K	Nucleophosmin 1a (nucleolar phosphoprotein B23, numatrin)	npm1	-	-	ko:K11276	-	-	-	-	ko00000,ko03036	-	-	-	NPM1-C,Nucleoplasmin
CectChr01G00298.1.p1	7955.ENSDARP00000103660	2.98E-199	568	COG2124@1|root,KOG0158@2759|Eukaryota,38BTY@33154|Opisthokonta,3BF8S@33208|Metazoa,3CV2F@33213|Bilateria,488IN@7711|Chordata,490UU@7742|Vertebrata,49ZTB@7898|Actinopterygii	33208|Metazoa	Q	cytochrome P450	CYP3A4	GO:0001676,GO:0002933,GO:0003674,GO:0003824,GO:0004497,GO:0005488,GO:0005496,GO:0005506,GO:0005515,GO:0005575,GO:0005622,GO:0005623,GO:0005737,GO:0005783,GO:0005789,GO:0006066,GO:0006082,GO:0006629,GO:0006631,GO:0006633,GO:0006694,GO:0006706,GO:0006720,GO:0006721,GO:0006766,GO:0006775,GO:0006805,GO:0006807,GO:0007568,GO:0007584,GO:0008144,GO:0008150,GO:0008152,GO:0008202,GO:0008207,GO:0008209,GO:…	1.14.13.32,1.14.13.97,1.14.14.1,1.14.14.55,1.14.14.56,5.3.99.5	ko:K01832,ko:K07424,ko:K14999,ko:K17689,ko:K17690,ko:K17691,ko:K17692,ko:K17860	ko00140,ko00590,ko00591,ko00830,ko00980,ko00982,ko00983,ko01100,ko04611,ko05204,map00140,map00590,map00591,map00830,map00980,map00982,map00983,map01100,map04611,map05204	-	R02268,R02356,R03408,R05727,R07000,R07001,R07055,R07056,R07079,R07080,R07081,R07085,R07087,R08256,R08257,R08264,R08268,R08269,R08271,R08272,R08274,R08275,R08276,R08277,R08285,R08286,R08287,R08293,R08294,R08303,R08304,R08312,R08313,R08318,R08339,R08340,R08341,R08342,R08343,R08390,R08391,R08392,R09404,R09408,R09423	RC00046,RC00060,RC00181,RC00190,RC00225,RC00277,RC00490,RC00674,RC00704,RC00723,RC00724,RC01198,RC01203,RC01349,RC01444,RC01445,RC01459,RC01624,RC01711,RC01727,RC02136,RC02225,RC02226,RC02228,RC02229,RC02230,RC02232,RC02234,RC02238,RC02239,RC02241,RC02246,RC02266,RC02267,RC02274,RC02281,RC02298,RC02299,RC02526,RC02531	ko00000,ko00001,ko00199,ko01000	-	-	-	p450
CectChr01G00298.2.p1	7955.ENSDARP00000103660	3.55E-244	685	COG2124@1|root,KOG0158@2759|Eukaryota,38BTY@33154|Opisthokonta,3BF8S@33208|Metazoa,3CV2F@33213|Bilateria,488IN@7711|Chordata,490UU@7742|Vertebrata,49ZTB@7898|Actinopterygii	33208|Metazoa	Q	cytochrome P450	CYP3A4	GO:0001676,GO:0002933,GO:0003674,GO:0003824,GO:0004497,GO:0005488,GO:0005496,GO:0005506,GO:0005515,GO:0005575,GO:0005622,GO:0005623,GO:0005737,GO:0005783,GO:0005789,GO:0006066,GO:0006082,GO:0006629,GO:0006631,GO:0006633,GO:0006694,GO:0006706,GO:0006720,GO:0006721,GO:0006766,GO:0006775,GO:0006805,GO:0006807,GO:0007568,GO:0007584,GO:0008144,GO:0008150,GO:0008152,GO:0008202,GO:0008207,GO:0008209,GO:…	1.14.13.32,1.14.13.97,1.14.14.1,1.14.14.55,1.14.14.56,5.3.99.5	ko:K01832,ko:K07424,ko:K14999,ko:K17689,ko:K17690,ko:K17691,ko:K17692,ko:K17860	ko00140,ko00590,ko00591,ko00830,ko00980,ko00982,ko00983,ko01100,ko04611,ko05204,map00140,map00590,map00591,map00830,map00980,map00982,map00983,map01100,map04611,map05204	-	R02268,R02356,R03408,R05727,R07000,R07001,R07055,R07056,R07079,R07080,R07081,R07085,R07087,R08256,R08257,R08264,R08268,R08269,R08271,R08272,R08274,R08275,R08276,R08277,R08285,R08286,R08287,R08293,R08294,R08303,R08304,R08312,R08313,R08318,R08339,R08340,R08341,R08342,R08343,R08390,R08391,R08392,R09404,R09408,R09423	RC00046,RC00060,RC00181,RC00190,RC00225,RC00277,RC00490,RC00674,RC00704,RC00723,RC00724,RC01198,RC01203,RC01349,RC01444,RC01445,RC01459,RC01624,RC01711,RC01727,RC02136,RC02225,RC02226,RC02228,RC02229,RC02230,RC02232,RC02234,RC02238,RC02239,RC02241,RC02246,RC02266,RC02267,RC02274,RC02281,RC02298,RC02299,RC02526,RC02531	ko00000,ko00001,ko00199,ko01000	-	-	-	p450
CectChr01G00299.1.p1	106582.XP_004556920.1	1.08E-35	131	KOG4012@1|root,KOG4012@2759|Eukaryota,3A2P2@33154|Opisthokonta,3BQQV@33208|Metazoa,3CS7Q@33213|Bilateria,48562@7711|Chordata,49BUG@7742|Vertebrata,4A3H2@7898|Actinopterygii	33208|Metazoa	B	Histone H1-like	HIST1H1E	GO:0000122,GO:0000166,GO:0000228,GO:0000785,GO:0000786,GO:0000788,GO:0000790,GO:0000791,GO:0000792,GO:0001558,GO:0001882,GO:0001883,GO:0003674,GO:0003676,GO:0003677,GO:0003682,GO:0003690,GO:0005488,GO:0005509,GO:0005515,GO:0005524,GO:0005525,GO:0005575,GO:0005622,GO:0005623,GO:0005634,GO:0005694,GO:0005719,GO:0005720,GO:0006323,GO:0006325,GO:0006333,GO:0006355,GO:0006357,GO:0006464,GO:0006479,GO:…	-	ko:K11252,ko:K11254,ko:K11275	ko05034,ko05203,ko05322,map05034,map05203,map05322	-	-	-	ko00000,ko00001,ko03036,ko04147	-	-	-	Linker_histone
CectChr01G00300.1.p1	10029.XP_003502222.1	1.20E-84	250	COG2036@1|root,KOG1745@2759|Eukaryota,39ZTV@33154|Opisthokonta,3BPDH@33208|Metazoa,3D6BK@33213|Bilateria,48E1W@7711|Chordata,49B7M@7742|Vertebrata,3JGKY@40674|Mammalia,35PSM@314146|Euarchontoglires,4Q54X@9989|Rodentia	33208|Metazoa	B	Core histone H2A/H2B/H3/H4	HIST2H3A	GO:0000122,GO:0000183,GO:0000228,GO:0000785,GO:0000786,GO:0000788,GO:0000790,GO:0002682,GO:0003674,GO:0003676,GO:0003677,GO:0003682,GO:0005488,GO:0005575,GO:0005576,GO:0005622,GO:0005623,GO:0005634,GO:0005654,GO:0005694,GO:0005700,GO:0006323,GO:0006325,GO:0006333,GO:0006334,GO:0006335,GO:0006342,GO:0006355,GO:0006357,GO:0006807,GO:0006950,GO:0006996,GO:0007154,GO:0007165,GO:0007166,GO:0007596,GO:…	-	ko:K11253,ko:K11254	ko05034,ko05202,ko05203,ko05322,map05034,map05202,map05203,map05322	-	-	-	ko00000,ko00001,ko03036,ko04147	-	-	-	Histone
CectChr01G00301.1.p1	10029.XP_003505643.2	1.02E-62	196	COG2036@1|root,KOG1745@2759|Eukaryota,KOG3467@2759|Eukaryota,3A1HI@33154|Opisthokonta,3BQAA@33208|Metazoa,3D789@33213|Bilateria,48C3X@7711|Chordata,495KF@7742|Vertebrata,3JEZY@40674|Mammalia	33208|Metazoa	B	Centromere kinetochore component CENP-T histone fold	-	-	-	ko:K11253,ko:K11254	ko05034,ko05202,ko05203,ko05322,map05034,map05202,map05203,map05322	-	-	-	ko00000,ko00001,ko03036,ko04147	-	-	-	CENP-T_C,Histone
CectChr01G00302.1.p1	7955.ENSDARP00000064399	9.66E-43	149	KOG4012@1|root,KOG4012@2759|Eukaryota,3A2P2@33154|Opisthokonta,3BQQV@33208|Metazoa,3CS7Q@33213|Bilateria,48562@7711|Chordata,49BUG@7742|Vertebrata,4A3H2@7898|Actinopterygii	33208|Metazoa	B	Histone H1-like	HIST1H1E	GO:0000122,GO:0000166,GO:0000228,GO:0000785,GO:0000786,GO:0000788,GO:0000790,GO:0000791,GO:0000792,GO:0001558,GO:0001882,GO:0001883,GO:0003674,GO:0003676,GO:0003677,GO:0003682,GO:0003690,GO:0005488,GO:0005509,GO:0005515,GO:0005524,GO:0005525,GO:0005575,GO:0005622,GO:0005623,GO:0005634,GO:0005694,GO:0005719,GO:0005720,GO:0006323,GO:0006325,GO:0006333,GO:0006355,GO:0006357,GO:0006464,GO:0006479,GO:…	-	ko:K11252,ko:K11254,ko:K11275	ko05034,ko05203,ko05322,map05034,map05203,map05322	-	-	-	ko00000,ko00001,ko03036,ko04147	-	-	-	Linker_histone
CectChr01G00304.1.p1	7918.ENSLOCP00000022184	1.70E-40	147	KOG1075@1|root,KOG1075@2759|Eukaryota,39N4Q@33154|Opisthokonta,3B9WN@33208|Metazoa,3D1S8@33213|Bilateria,48C1W@7711|Chordata,49N8J@7742|Vertebrata,4A94B@7898|Actinopterygii	33208|Metazoa	S	Reverse transcriptase (RNA-dependent DNA polymerase)	-	-	-	-	-	-	-	-	-	-	-	-	RVT_1
CectChr01G00305.1.p1	10029.XP_003502222.1	1.20E-84	250	COG2036@1|root,KOG1745@2759|Eukaryota,39ZTV@33154|Opisthokonta,3BPDH@33208|Metazoa,3D6BK@33213|Bilateria,48E1W@7711|Chordata,49B7M@7742|Vertebrata,3JGKY@40674|Mammalia,35PSM@314146|Euarchontoglires,4Q54X@9989|Rodentia	33208|Metazoa	B	Core histone H2A/H2B/H3/H4	HIST2H3A	GO:0000122,GO:0000183,GO:0000228,GO:0000785,GO:0000786,GO:0000788,GO:0000790,GO:0002682,GO:0003674,GO:0003676,GO:0003677,GO:0003682,GO:0005488,GO:0005575,GO:0005576,GO:0005622,GO:0005623,GO:0005634,GO:0005654,GO:0005694,GO:0005700,GO:0006323,GO:0006325,GO:0006333,GO:0006334,GO:0006335,GO:0006342,GO:0006355,GO:0006357,GO:0006807,GO:0006950,GO:0006996,GO:0007154,GO:0007165,GO:0007166,GO:0007596,GO:…	-	ko:K11253,ko:K11254	ko05034,ko05202,ko05203,ko05322,map05034,map05202,map05203,map05322	-	-	-	ko00000,ko00001,ko03036,ko04147	-	-	-	Histone
CectChr01G00306.1.p1	7955.ENSDARP00000099813	4.73E-74	223	KOG1744@1|root,KOG1744@2759|Eukaryota,3A1HW@33154|Opisthokonta	33154|Opisthokonta	B	protein heterodimerization activity	-	GO:0000228,GO:0000785,GO:0000790,GO:0003674,GO:0003676,GO:0003677,GO:0005488,GO:0005575,GO:0005622,GO:0005623,GO:0005634,GO:0005694,GO:0006323,GO:0006325,GO:0006333,GO:0006334,GO:0006996,GO:0008150,GO:0009987,GO:0016043,GO:0022607,GO:0031497,GO:0031974,GO:0031981,GO:0034622,GO:0034728,GO:0043226,GO:0043227,GO:0043228,GO:0043229,GO:0043231,GO:0043232,GO:0043233,GO:0043933,GO:0044085,GO:0044422,GO:…	-	ko:K11252	ko05034,ko05203,ko05322,map05034,map05203,map05322	-	-	-	ko00000,ko00001,ko03036,ko04147	-	-	-	Histone
CectChr01G00307.1.p1	7955.ENSDARP00000099813	4.05E-75	225	KOG1744@1|root,KOG1744@2759|Eukaryota,3A1HW@33154|Opisthokonta	33154|Opisthokonta	B	protein heterodimerization activity	-	GO:0000228,GO:0000785,GO:0000790,GO:0003674,GO:0003676,GO:0003677,GO:0005488,GO:0005575,GO:0005622,GO:0005623,GO:0005634,GO:0005694,GO:0006323,GO:0006325,GO:0006333,GO:0006334,GO:0006996,GO:0008150,GO:0009987,GO:0016043,GO:0022607,GO:0031497,GO:0031974,GO:0031981,GO:0034622,GO:0034728,GO:0043226,GO:0043227,GO:0043228,GO:0043229,GO:0043231,GO:0043232,GO:0043233,GO:0043933,GO:0044085,GO:0044422,GO:…	-	ko:K11252	ko05034,ko05203,ko05322,map05034,map05203,map05322	-	-	-	ko00000,ko00001,ko03036,ko04147	-	-	-	Histone
CectChr01G00308.1.p1	31033.ENSTRUP00000002988	1.81E-77	232	COG5262@1|root,KOG1756@2759|Eukaryota,3A1K0@33154|Opisthokonta,3BQBZ@33208|Metazoa,3D75E@33213|Bilateria,48E3B@7711|Chordata,49ATY@7742|Vertebrata,4A7C7@7898|Actinopterygii	33208|Metazoa	B	Histone H2A	HIST2H2AB	GO:0000228,GO:0000785,GO:0000790,GO:0003674,GO:0003676,GO:0003677,GO:0005488,GO:0005575,GO:0005622,GO:0005623,GO:0005634,GO:0005694,GO:0006325,GO:0006342,GO:0006355,GO:0006996,GO:0008150,GO:0009889,GO:0009890,GO:0009892,GO:0009987,GO:0010468,GO:0010556,GO:0010558,GO:0010605,GO:0010629,GO:0016043,GO:0016458,GO:0019219,GO:0019222,GO:0031323,GO:0031324,GO:0031326,GO:0031327,GO:0031974,GO:0031981,GO:…	-	ko:K11251	ko04217,ko05034,ko05322,map04217,map05034,map05322	-	-	-	ko00000,ko00001,ko03036,ko04147	-	-	-	Histone,Histone_H2A_C
CectChr01G00309.1.p1	7955.ENSDARP00000107702	4.54E-72	218	KOG1744@1|root,KOG1744@2759|Eukaryota,3A1HW@33154|Opisthokonta,3BPMX@33208|Metazoa,3DG2D@33213|Bilateria,48EF3@7711|Chordata	33208|Metazoa	B	Histone-like transcription factor (CBF/NF-Y) and archaeal histone	-	GO:0003674,GO:0003676,GO:0003677,GO:0005488,GO:0005575,GO:0005622,GO:0005623,GO:0005634,GO:0005694,GO:0006323,GO:0006325,GO:0006333,GO:0006334,GO:0006996,GO:0008150,GO:0009987,GO:0016043,GO:0022607,GO:0031497,GO:0034622,GO:0034728,GO:0043226,GO:0043227,GO:0043228,GO:0043229,GO:0043231,GO:0043232,GO:0043933,GO:0044085,GO:0044424,GO:0044464,GO:0051276,GO:0065003,GO:0065004,GO:0071103,GO:0071824,GO:…	-	ko:K11252	ko05034,ko05203,ko05322,map05034,map05203,map05322	-	-	-	ko00000,ko00001,ko03036,ko04147	-	-	-	Histone
CectChr01G00310.1.p1	7955.ENSDARP00000098182	5.25E-41	144	KOG4012@1|root,KOG4012@2759|Eukaryota,3A2P2@33154|Opisthokonta,3BQQV@33208|Metazoa,3CS7Q@33213|Bilateria,48562@7711|Chordata,49BUG@7742|Vertebrata,4A3H2@7898|Actinopterygii	33208|Metazoa	B	Histone H1-like	HIST1H1E	GO:0000122,GO:0000166,GO:0000228,GO:0000785,GO:0000786,GO:0000788,GO:0000790,GO:0000791,GO:0000792,GO:0001558,GO:0001882,GO:0001883,GO:0003674,GO:0003676,GO:0003677,GO:0003682,GO:0003690,GO:0005488,GO:0005509,GO:0005515,GO:0005524,GO:0005525,GO:0005575,GO:0005622,GO:0005623,GO:0005634,GO:0005694,GO:0005719,GO:0005720,GO:0006323,GO:0006325,GO:0006333,GO:0006355,GO:0006357,GO:0006464,GO:0006479,GO:…	-	ko:K11252,ko:K11254,ko:K11275	ko05034,ko05203,ko05322,map05034,map05203,map05322	-	-	-	ko00000,ko00001,ko03036,ko04147	-	-	-	Linker_histone
CectChr01G00313.1.p1	10029.XP_003502222.1	1.20E-84	250	COG2036@1|root,KOG1745@2759|Eukaryota,39ZTV@33154|Opisthokonta,3BPDH@33208|Metazoa,3D6BK@33213|Bilateria,48E1W@7711|Chordata,49B7M@7742|Vertebrata,3JGKY@40674|Mammalia,35PSM@314146|Euarchontoglires,4Q54X@9989|Rodentia	33208|Metazoa	B	Core histone H2A/H2B/H3/H4	HIST2H3A	GO:0000122,GO:0000183,GO:0000228,GO:0000785,GO:0000786,GO:0000788,GO:0000790,GO:0002682,GO:0003674,GO:0003676,GO:0003677,GO:0003682,GO:0005488,GO:0005575,GO:0005576,GO:0005622,GO:0005623,GO:0005634,GO:0005654,GO:0005694,GO:0005700,GO:0006323,GO:0006325,GO:0006333,GO:0006334,GO:0006335,GO:0006342,GO:0006355,GO:0006357,GO:0006807,GO:0006950,GO:0006996,GO:0007154,GO:0007165,GO:0007166,GO:0007596,GO:…	-	ko:K11253,ko:K11254	ko05034,ko05202,ko05203,ko05322,map05034,map05202,map05203,map05322	-	-	-	ko00000,ko00001,ko03036,ko04147	-	-	-	Histone
CectChr01G00314.1.p1	7955.ENSDARP00000107702	4.54E-72	218	KOG1744@1|root,KOG1744@2759|Eukaryota,3A1HW@33154|Opisthokonta,3BPMX@33208|Metazoa,3DG2D@33213|Bilateria,48EF3@7711|Chordata	33208|Metazoa	B	Histone-like transcription factor (CBF/NF-Y) and archaeal histone	-	GO:0003674,GO:0003676,GO:0003677,GO:0005488,GO:0005575,GO:0005622,GO:0005623,GO:0005634,GO:0005694,GO:0006323,GO:0006325,GO:0006333,GO:0006334,GO:0006996,GO:0008150,GO:0009987,GO:0016043,GO:0022607,GO:0031497,GO:0034622,GO:0034728,GO:0043226,GO:0043227,GO:0043228,GO:0043229,GO:0043231,GO:0043232,GO:0043933,GO:0044085,GO:0044424,GO:0044464,GO:0051276,GO:0065003,GO:0065004,GO:0071103,GO:0071824,GO:…	-	ko:K11252	ko05034,ko05203,ko05322,map05034,map05203,map05322	-	-	-	ko00000,ko00001,ko03036,ko04147	-	-	-	Histone
CectChr01G00315.1.p1	31033.ENSTRUP00000002988	1.09E-65	201	COG5262@1|root,KOG1756@2759|Eukaryota,3A1K0@33154|Opisthokonta,3BQBZ@33208|Metazoa,3D75E@33213|Bilateria,48E3B@7711|Chordata,49ATY@7742|Vertebrata,4A7C7@7898|Actinopterygii	33208|Metazoa	B	Histone H2A	HIST2H2AB	GO:0000228,GO:0000785,GO:0000790,GO:0003674,GO:0003676,GO:0003677,GO:0005488,GO:0005575,GO:0005622,GO:0005623,GO:0005634,GO:0005694,GO:0006325,GO:0006342,GO:0006355,GO:0006996,GO:0008150,GO:0009889,GO:0009890,GO:0009892,GO:0009987,GO:0010468,GO:0010556,GO:0010558,GO:0010605,GO:0010629,GO:0016043,GO:0016458,GO:0019219,GO:0019222,GO:0031323,GO:0031324,GO:0031326,GO:0031327,GO:0031974,GO:0031981,GO:…	-	ko:K11251	ko04217,ko05034,ko05322,map04217,map05034,map05322	-	-	-	ko00000,ko00001,ko03036,ko04147	-	-	-	Histone,Histone_H2A_C
CectChr01G00316.1.p1	10029.XP_003502222.1	1.20E-84	250	COG2036@1|root,KOG1745@2759|Eukaryota,39ZTV@33154|Opisthokonta,3BPDH@33208|Metazoa,3D6BK@33213|Bilateria,48E1W@7711|Chordata,49B7M@7742|Vertebrata,3JGKY@40674|Mammalia,35PSM@314146|Euarchontoglires,4Q54X@9989|Rodentia	33208|Metazoa	B	Core histone H2A/H2B/H3/H4	HIST2H3A	GO:0000122,GO:0000183,GO:0000228,GO:0000785,GO:0000786,GO:0000788,GO:0000790,GO:0002682,GO:0003674,GO:0003676,GO:0003677,GO:0003682,GO:0005488,GO:0005575,GO:0005576,GO:0005622,GO:0005623,GO:0005634,GO:0005654,GO:0005694,GO:0005700,GO:0006323,GO:0006325,GO:0006333,GO:0006334,GO:0006335,GO:0006342,GO:0006355,GO:0006357,GO:0006807,GO:0006950,GO:0006996,GO:0007154,GO:0007165,GO:0007166,GO:0007596,GO:…	-	ko:K11253,ko:K11254	ko05034,ko05202,ko05203,ko05322,map05034,map05202,map05203,map05322	-	-	-	ko00000,ko00001,ko03036,ko04147	-	-	-	Histone
CectChr01G00317.1.p1	7955.ENSDARP00000098182	1.31E-41	145	KOG4012@1|root,KOG4012@2759|Eukaryota,3A2P2@33154|Opisthokonta,3BQQV@33208|Metazoa,3CS7Q@33213|Bilateria,48562@7711|Chordata,49BUG@7742|Vertebrata,4A3H2@7898|Actinopterygii	33208|Metazoa	B	Histone H1-like	HIST1H1E	GO:0000122,GO:0000166,GO:0000228,GO:0000785,GO:0000786,GO:0000788,GO:0000790,GO:0000791,GO:0000792,GO:0001558,GO:0001882,GO:0001883,GO:0003674,GO:0003676,GO:0003677,GO:0003682,GO:0003690,GO:0005488,GO:0005509,GO:0005515,GO:0005524,GO:0005525,GO:0005575,GO:0005622,GO:0005623,GO:0005634,GO:0005694,GO:0005719,GO:0005720,GO:0006323,GO:0006325,GO:0006333,GO:0006355,GO:0006357,GO:0006464,GO:0006479,GO:…	-	ko:K11252,ko:K11254,ko:K11275	ko05034,ko05203,ko05322,map05034,map05203,map05322	-	-	-	ko00000,ko00001,ko03036,ko04147	-	-	-	Linker_histone
CectChr01G00318.1.p1	7955.ENSDARP00000107702	4.54E-72	218	KOG1744@1|root,KOG1744@2759|Eukaryota,3A1HW@33154|Opisthokonta,3BPMX@33208|Metazoa,3DG2D@33213|Bilateria,48EF3@7711|Chordata	33208|Metazoa	B	Histone-like transcription factor (CBF/NF-Y) and archaeal histone	-	GO:0003674,GO:0003676,GO:0003677,GO:0005488,GO:0005575,GO:0005622,GO:0005623,GO:0005634,GO:0005694,GO:0006323,GO:0006325,GO:0006333,GO:0006334,GO:0006996,GO:0008150,GO:0009987,GO:0016043,GO:0022607,GO:0031497,GO:0034622,GO:0034728,GO:0043226,GO:0043227,GO:0043228,GO:0043229,GO:0043231,GO:0043232,GO:0043933,GO:0044085,GO:0044424,GO:0044464,GO:0051276,GO:0065003,GO:0065004,GO:0071103,GO:0071824,GO:…	-	ko:K11252	ko05034,ko05203,ko05322,map05034,map05203,map05322	-	-	-	ko00000,ko00001,ko03036,ko04147	-	-	-	Histone
CectChr01G00319.1.p1	31033.ENSTRUP00000002988	6.32E-78	233	COG5262@1|root,KOG1756@2759|Eukaryota,3A1K0@33154|Opisthokonta,3BQBZ@33208|Metazoa,3D75E@33213|Bilateria,48E3B@7711|Chordata,49ATY@7742|Vertebrata,4A7C7@7898|Actinopterygii	33208|Metazoa	B	Histone H2A	HIST2H2AB	GO:0000228,GO:0000785,GO:0000790,GO:0003674,GO:0003676,GO:0003677,GO:0005488,GO:0005575,GO:0005622,GO:0005623,GO:0005634,GO:0005694,GO:0006325,GO:0006342,GO:0006355,GO:0006996,GO:0008150,GO:0009889,GO:0009890,GO:0009892,GO:0009987,GO:0010468,GO:0010556,GO:0010558,GO:0010605,GO:0010629,GO:0016043,GO:0016458,GO:0019219,GO:0019222,GO:0031323,GO:0031324,GO:0031326,GO:0031327,GO:0031974,GO:0031981,GO:…	-	ko:K11251	ko04217,ko05034,ko05322,map04217,map05034,map05322	-	-	-	ko00000,ko00001,ko03036,ko04147	-	-	-	Histone,Histone_H2A_C
CectChr01G00320.1.p1	106582.XP_004556920.1	6.16E-40	142	KOG4012@1|root,KOG4012@2759|Eukaryota,3A2P2@33154|Opisthokonta,3BQQV@33208|Metazoa,3CS7Q@33213|Bilateria,48562@7711|Chordata,49BUG@7742|Vertebrata,4A3H2@7898|Actinopterygii	33208|Metazoa	B	Histone H1-like	HIST1H1E	GO:0000122,GO:0000166,GO:0000228,GO:0000785,GO:0000786,GO:0000788,GO:0000790,GO:0000791,GO:0000792,GO:0001558,GO:0001882,GO:0001883,GO:0003674,GO:0003676,GO:0003677,GO:0003682,GO:0003690,GO:0005488,GO:0005509,GO:0005515,GO:0005524,GO:0005525,GO:0005575,GO:0005622,GO:0005623,GO:0005634,GO:0005694,GO:0005719,GO:0005720,GO:0006323,GO:0006325,GO:0006333,GO:0006355,GO:0006357,GO:0006464,GO:0006479,GO:…	-	ko:K11252,ko:K11254,ko:K11275	ko05034,ko05203,ko05322,map05034,map05203,map05322	-	-	-	ko00000,ko00001,ko03036,ko04147	-	-	-	Linker_histone
CectChr01G00321.1.p1	7955.ENSDARP00000107702	4.54E-72	218	KOG1744@1|root,KOG1744@2759|Eukaryota,3A1HW@33154|Opisthokonta,3BPMX@33208|Metazoa,3DG2D@33213|Bilateria,48EF3@7711|Chordata	33208|Metazoa	B	Histone-like transcription factor (CBF/NF-Y) and archaeal histone	-	GO:0003674,GO:0003676,GO:0003677,GO:0005488,GO:0005575,GO:0005622,GO:0005623,GO:0005634,GO:0005694,GO:0006323,GO:0006325,GO:0006333,GO:0006334,GO:0006996,GO:0008150,GO:0009987,GO:0016043,GO:0022607,GO:0031497,GO:0034622,GO:0034728,GO:0043226,GO:0043227,GO:0043228,GO:0043229,GO:0043231,GO:0043232,GO:0043933,GO:0044085,GO:0044424,GO:0044464,GO:0051276,GO:0065003,GO:0065004,GO:0071103,GO:0071824,GO:…	-	ko:K11252	ko05034,ko05203,ko05322,map05034,map05203,map05322	-	-	-	ko00000,ko00001,ko03036,ko04147	-	-	-	Histone
CectChr01G00322.1.p1	31033.ENSTRUP00000002988	6.32E-78	233	COG5262@1|root,KOG1756@2759|Eukaryota,3A1K0@33154|Opisthokonta,3BQBZ@33208|Metazoa,3D75E@33213|Bilateria,48E3B@7711|Chordata,49ATY@7742|Vertebrata,4A7C7@7898|Actinopterygii	33208|Metazoa	B	Histone H2A	HIST2H2AB	GO:0000228,GO:0000785,GO:0000790,GO:0003674,GO:0003676,GO:0003677,GO:0005488,GO:0005575,GO:0005622,GO:0005623,GO:0005634,GO:0005694,GO:0006325,GO:0006342,GO:0006355,GO:0006996,GO:0008150,GO:0009889,GO:0009890,GO:0009892,GO:0009987,GO:0010468,GO:0010556,GO:0010558,GO:0010605,GO:0010629,GO:0016043,GO:0016458,GO:0019219,GO:0019222,GO:0031323,GO:0031324,GO:0031326,GO:0031327,GO:0031974,GO:0031981,GO:…	-	ko:K11251	ko04217,ko05034,ko05322,map04217,map05034,map05322	-	-	-	ko00000,ko00001,ko03036,ko04147	-	-	-	Histone,Histone_H2A_C
CectChr01G00323.1.p1	7955.ENSDARP00000098182	1.79E-41	145	KOG4012@1|root,KOG4012@2759|Eukaryota,3A2P2@33154|Opisthokonta,3BQQV@33208|Metazoa,3CS7Q@33213|Bilateria,48562@7711|Chordata,49BUG@7742|Vertebrata,4A3H2@7898|Actinopterygii	33208|Metazoa	B	Histone H1-like	HIST1H1E	GO:0000122,GO:0000166,GO:0000228,GO:0000785,GO:0000786,GO:0000788,GO:0000790,GO:0000791,GO:0000792,GO:0001558,GO:0001882,GO:0001883,GO:0003674,GO:0003676,GO:0003677,GO:0003682,GO:0003690,GO:0005488,GO:0005509,GO:0005515,GO:0005524,GO:0005525,GO:0005575,GO:0005622,GO:0005623,GO:0005634,GO:0005694,GO:0005719,GO:0005720,GO:0006323,GO:0006325,GO:0006333,GO:0006355,GO:0006357,GO:0006464,GO:0006479,GO:…	-	ko:K11252,ko:K11254,ko:K11275	ko05034,ko05203,ko05322,map05034,map05203,map05322	-	-	-	ko00000,ko00001,ko03036,ko04147	-	-	-	Linker_histone
CectChr01G00324.1.p1	7955.ENSDARP00000126893	2.48E-47	170	KOG4193@1|root,KOG4193@2759|Eukaryota,38BBZ@33154|Opisthokonta,3BCIQ@33208|Metazoa,3CU6A@33213|Bilateria,4833E@7711|Chordata,48YED@7742|Vertebrata,49VG4@7898|Actinopterygii	33208|Metazoa	T	EGF-like module-containing mucin-like hormone receptor-like	CD97	GO:0001775,GO:0002252,GO:0002263,GO:0002274,GO:0002275,GO:0002283,GO:0002366,GO:0002376,GO:0002443,GO:0002444,GO:0002446,GO:0002682,GO:0002684,GO:0002694,GO:0002697,GO:0002699,GO:0002703,GO:0002886,GO:0003674,GO:0004888,GO:0004930,GO:0005488,GO:0005539,GO:0005575,GO:0005576,GO:0005615,GO:0005622,GO:0005623,GO:0005737,GO:0005886,GO:0005887,GO:0006810,GO:0006887,GO:0006928,GO:0006935,GO:0006950,GO:…	-	ko:K04591,ko:K04593,ko:K08443,ko:K08444,ko:K08445,ko:K08446	-	-	-	-	ko00000,ko04030,ko04090,ko04147	-	-	-	7tm_2,EGF_CA,GAIN,GPS
CectChr01G00324.2.p1	7994.ENSAMXP00000013291	4.06E-68	229	KOG4193@1|root,KOG4193@2759|Eukaryota,38BBZ@33154|Opisthokonta,3BCIQ@33208|Metazoa,3CU6A@33213|Bilateria,4833E@7711|Chordata,48YED@7742|Vertebrata,49VG4@7898|Actinopterygii	33208|Metazoa	T	EGF-like module-containing mucin-like hormone receptor-like	CD97	GO:0001775,GO:0002252,GO:0002263,GO:0002274,GO:0002275,GO:0002283,GO:0002366,GO:0002376,GO:0002443,GO:0002444,GO:0002446,GO:0002682,GO:0002684,GO:0002694,GO:0002697,GO:0002699,GO:0002703,GO:0002886,GO:0003674,GO:0004888,GO:0004930,GO:0005488,GO:0005539,GO:0005575,GO:0005576,GO:0005615,GO:0005622,GO:0005623,GO:0005737,GO:0005886,GO:0005887,GO:0006810,GO:0006887,GO:0006928,GO:0006935,GO:0006950,GO:…	-	ko:K04591,ko:K04593,ko:K08443,ko:K08444,ko:K08445,ko:K08446	-	-	-	-	ko00000,ko04030,ko04090,ko04147	-	-	-	7tm_2,EGF_CA,GAIN,GPS
CectChr01G00324.3.p1	7994.ENSAMXP00000013291	3.62E-78	256	KOG4193@1|root,KOG4193@2759|Eukaryota,38BBZ@33154|Opisthokonta,3BCIQ@33208|Metazoa,3CU6A@33213|Bilateria,4833E@7711|Chordata,48YED@7742|Vertebrata,49VG4@7898|Actinopterygii	33208|Metazoa	T	EGF-like module-containing mucin-like hormone receptor-like	CD97	GO:0001775,GO:0002252,GO:0002263,GO:0002274,GO:0002275,GO:0002283,GO:0002366,GO:0002376,GO:0002443,GO:0002444,GO:0002446,GO:0002682,GO:0002684,GO:0002694,GO:0002697,GO:0002699,GO:0002703,GO:0002886,GO:0003674,GO:0004888,GO:0004930,GO:0005488,GO:0005539,GO:0005575,GO:0005576,GO:0005615,GO:0005622,GO:0005623,GO:0005737,GO:0005886,GO:0005887,GO:0006810,GO:0006887,GO:0006928,GO:0006935,GO:0006950,GO:…	-	ko:K04591,ko:K04593,ko:K08443,ko:K08444,ko:K08445,ko:K08446	-	-	-	-	ko00000,ko04030,ko04090,ko04147	-	-	-	7tm_2,EGF_CA,GAIN,GPS
CectChr01G00324.4.p1	7994.ENSAMXP00000013291	1.78E-88	285	KOG4193@1|root,KOG4193@2759|Eukaryota,38BBZ@33154|Opisthokonta,3BCIQ@33208|Metazoa,3CU6A@33213|Bilateria,4833E@7711|Chordata,48YED@7742|Vertebrata,49VG4@7898|Actinopterygii	33208|Metazoa	T	EGF-like module-containing mucin-like hormone receptor-like	CD97	GO:0001775,GO:0002252,GO:0002263,GO:0002274,GO:0002275,GO:0002283,GO:0002366,GO:0002376,GO:0002443,GO:0002444,GO:0002446,GO:0002682,GO:0002684,GO:0002694,GO:0002697,GO:0002699,GO:0002703,GO:0002886,GO:0003674,GO:0004888,GO:0004930,GO:0005488,GO:0005539,GO:0005575,GO:0005576,GO:0005615,GO:0005622,GO:0005623,GO:0005737,GO:0005886,GO:0005887,GO:0006810,GO:0006887,GO:0006928,GO:0006935,GO:0006950,GO:…	-	ko:K04591,ko:K04593,ko:K08443,ko:K08444,ko:K08445,ko:K08446	-	-	-	-	ko00000,ko04030,ko04090,ko04147	-	-	-	7tm_2,EGF_CA,GAIN,GPS
CectChr01G00325.1.p1	8010.XP_010864205.1	2.68E-107	340	KOG4475@1|root,KOG4475@2759|Eukaryota,38I31@33154|Opisthokonta,3BMEA@33208|Metazoa,3D3ZQ@33213|Bilateria,48E5Y@7711|Chordata,49BA3@7742|Vertebrata,4A8SP@7898|Actinopterygii	33208|Metazoa	T	B-cell receptor CD22-like	-	-	-	ko:K06467	ko04514,ko04640,ko04662,map04514,map04640,map04662	-	-	-	ko00000,ko00001,ko04090,ko04091	-	-	-	Ig_2,Ig_3,V-set,ig
CectChr01G00326.1.p1	8010.XP_010863863.1	6.18E-97	299	KOG4483@1|root,KOG4483@2759|Eukaryota,38YYU@33154|Opisthokonta,3BD6F@33208|Metazoa,3D26R@33213|Bilateria,486DD@7711|Chordata,498EY@7742|Vertebrata,4A23N@7898|Actinopterygii	33208|Metazoa	S	R3H domain and coiled-coil containing 1-like	R3HCC1L	GO:0003674,GO:0005488,GO:0005515,GO:0005575,GO:0005622,GO:0005623,GO:0005634,GO:0032991,GO:0035145,GO:0043226,GO:0043227,GO:0043229,GO:0043231,GO:0044422,GO:0044424,GO:0044428,GO:0044446,GO:0044464	-	-	-	-	-	-	-	-	-	-	R3H
CectChr01G00326.2.p1	144197.XP_008294468.1	1.97E-107	326	KOG4483@1|root,KOG4483@2759|Eukaryota,38YYU@33154|Opisthokonta,3BD6F@33208|Metazoa,3D26R@33213|Bilateria,486DD@7711|Chordata,498EY@7742|Vertebrata,4A23N@7898|Actinopterygii	33208|Metazoa	S	R3H domain and coiled-coil containing 1-like	R3HCC1L	GO:0003674,GO:0005488,GO:0005515,GO:0005575,GO:0005622,GO:0005623,GO:0005634,GO:0032991,GO:0035145,GO:0043226,GO:0043227,GO:0043229,GO:0043231,GO:0044422,GO:0044424,GO:0044428,GO:0044446,GO:0044464	-	-	-	-	-	-	-	-	-	-	R3H
CectChr01G00327.1.p1	144197.XP_008296022.1	2.87E-251	727	COG0664@1|root,KOG2968@2759|Eukaryota,38ERP@33154|Opisthokonta,3BAG1@33208|Metazoa,3CVZD@33213|Bilateria,481BJ@7711|Chordata,48UWI@7742|Vertebrata,49X1T@7898|Actinopterygii	33208|Metazoa	I	Patatin-like phospholipase domain containing 6	PNPLA6	GO:0001525,GO:0001568,GO:0001894,GO:0001895,GO:0001932,GO:0001933,GO:0001944,GO:0003008,GO:0003674,GO:0003824,GO:0004620,GO:0004622,GO:0005488,GO:0005515,GO:0005575,GO:0005622,GO:0005623,GO:0005737,GO:0005783,GO:0005789,GO:0005886,GO:0006469,GO:0006629,GO:0006643,GO:0006644,GO:0006650,GO:0006793,GO:0006796,GO:0006807,GO:0006915,GO:0007272,GO:0007275,GO:0007399,GO:0007600,GO:0007606,GO:0007608,GO:…	3.1.1.5	ko:K14676	ko00564,map00564	-	R02746,R02747,R03416,R03417	RC00020,RC00037,RC00041,RC00094	ko00000,ko00001,ko01000	-	-	-	Patatin,cNMP_binding
CectChr01G00327.2.p1	215358.XP_010733268.1	0	1518	COG0664@1|root,KOG2968@2759|Eukaryota,38ERP@33154|Opisthokonta,3BAG1@33208|Metazoa,3CVZD@33213|Bilateria,481BJ@7711|Chordata,48UWI@7742|Vertebrata,49X1T@7898|Actinopterygii	33208|Metazoa	I	Patatin-like phospholipase domain containing 6	PNPLA6	GO:0001525,GO:0001568,GO:0001894,GO:0001895,GO:0001932,GO:0001933,GO:0001944,GO:0003008,GO:0003674,GO:0003824,GO:0004620,GO:0004622,GO:0005488,GO:0005515,GO:0005575,GO:0005622,GO:0005623,GO:0005737,GO:0005783,GO:0005789,GO:0005886,GO:0006469,GO:0006629,GO:0006643,GO:0006644,GO:0006650,GO:0006793,GO:0006796,GO:0006807,GO:0006915,GO:0007272,GO:0007275,GO:0007399,GO:0007600,GO:0007606,GO:0007608,GO:…	3.1.1.5	ko:K14676	ko00564,map00564	-	R02746,R02747,R03416,R03417	RC00020,RC00037,RC00041,RC00094	ko00000,ko00001,ko01000	-	-	-	Patatin,cNMP_binding
CectChr01G00327.3.p1	215358.XP_010733268.1	0	2365	COG0664@1|root,KOG2968@2759|Eukaryota,38ERP@33154|Opisthokonta,3BAG1@33208|Metazoa,3CVZD@33213|Bilateria,481BJ@7711|Chordata,48UWI@7742|Vertebrata,49X1T@7898|Actinopterygii	33208|Metazoa	I	Patatin-like phospholipase domain containing 6	PNPLA6	GO:0001525,GO:0001568,GO:0001894,GO:0001895,GO:0001932,GO:0001933,GO:0001944,GO:0003008,GO:0003674,GO:0003824,GO:0004620,GO:0004622,GO:0005488,GO:0005515,GO:0005575,GO:0005622,GO:0005623,GO:0005737,GO:0005783,GO:0005789,GO:0005886,GO:0006469,GO:0006629,GO:0006643,GO:0006644,GO:0006650,GO:0006793,GO:0006796,GO:0006807,GO:0006915,GO:0007272,GO:0007275,GO:0007399,GO:0007600,GO:0007606,GO:0007608,GO:…	3.1.1.5	ko:K14676	ko00564,map00564	-	R02746,R02747,R03416,R03417	RC00020,RC00037,RC00041,RC00094	ko00000,ko00001,ko01000	-	-	-	Patatin,cNMP_binding
CectChr01G00327.4.p1	215358.XP_010733268.1	0	2325	COG0664@1|root,KOG2968@2759|Eukaryota,38ERP@33154|Opisthokonta,3BAG1@33208|Metazoa,3CVZD@33213|Bilateria,481BJ@7711|Chordata,48UWI@7742|Vertebrata,49X1T@7898|Actinopterygii	33208|Metazoa	I	Patatin-like phospholipase domain containing 6	PNPLA6	GO:0001525,GO:0001568,GO:0001894,GO:0001895,GO:0001932,GO:0001933,GO:0001944,GO:0003008,GO:0003674,GO:0003824,GO:0004620,GO:0004622,GO:0005488,GO:0005515,GO:0005575,GO:0005622,GO:0005623,GO:0005737,GO:0005783,GO:0005789,GO:0005886,GO:0006469,GO:0006629,GO:0006643,GO:0006644,GO:0006650,GO:0006793,GO:0006796,GO:0006807,GO:0006915,GO:0007272,GO:0007275,GO:0007399,GO:0007600,GO:0007606,GO:0007608,GO:…	3.1.1.5	ko:K14676	ko00564,map00564	-	R02746,R02747,R03416,R03417	RC00020,RC00037,RC00041,RC00094	ko00000,ko00001,ko01000	-	-	-	Patatin,cNMP_binding
CectChr01G00328.1.p1	8010.XP_010871314.1	2.35E-121	355	KOG0850@1|root,KOG0492@2759|Eukaryota,3A3M9@33154|Opisthokonta,3BK91@33208|Metazoa,3D6J7@33213|Bilateria,48AIF@7711|Chordata,498UA@7742|Vertebrata,49ZTR@7898|Actinopterygii	33208|Metazoa	K	Muscle segment homeobox C	Msx3	GO:0000122,GO:0001501,GO:0002009,GO:0003002,GO:0005575,GO:0005622,GO:0005623,GO:0005634,GO:0006355,GO:0006357,GO:0006950,GO:0007275,GO:0007389,GO:0007423,GO:0008150,GO:0009611,GO:0009653,GO:0009790,GO:0009792,GO:0009887,GO:0009888,GO:0009889,GO:0009890,GO:0009892,GO:0009953,GO:0010468,GO:0010556,GO:0010558,GO:0010605,GO:0010629,GO:0010639,GO:0010941,GO:0019219,GO:0019222,GO:0030916,GO:0031056,GO:…	-	ko:K09341	ko05166,map05166	-	-	-	ko00000,ko00001,ko03000	-	-	-	Homeobox
CectChr01G00329.1.p1	8010.XP_010900499.1	4.45E-288	796	KOG3579@1|root,KOG3579@2759|Eukaryota,38HR8@33154|Opisthokonta,3BBE5@33208|Metazoa,3CSA4@33213|Bilateria,4834E@7711|Chordata,491M6@7742|Vertebrata,49WNF@7898|Actinopterygii	33208|Metazoa	K	Interferon regulatory factor	IRF2BP2	GO:0000122,GO:0003674,GO:0003712,GO:0003714,GO:0005488,GO:0005515,GO:0005575,GO:0005622,GO:0005623,GO:0005634,GO:0005654,GO:0005737,GO:0006355,GO:0006357,GO:0008150,GO:0009889,GO:0009890,GO:0009892,GO:0010468,GO:0010556,GO:0010558,GO:0010605,GO:0010629,GO:0019219,GO:0019222,GO:0031323,GO:0031324,GO:0031326,GO:0031327,GO:0031974,GO:0031981,GO:0034399,GO:0043226,GO:0043227,GO:0043229,GO:0043231,GO:…	-	ko:K22383	-	-	-	-	ko00000	-	-	-	IRF-2BP1_2
CectChr01G00330.2.p1	7994.ENSAMXP00000021938	1.33E-74	224	KOG1654@1|root,KOG1654@2759|Eukaryota,3A21N@33154|Opisthokonta,3BQK3@33208|Metazoa,3D7DF@33213|Bilateria,48DY6@7711|Chordata,49B37@7742|Vertebrata,4A3H8@7898|Actinopterygii	33208|Metazoa	Z	Microtubule-associated protein 1 light chain 3 gamma	MAP1LC3C	-	-	ko:K10435	ko04216,map04216	-	-	-	ko00000,ko00001,ko03029,ko04131,ko04812	-	-	-	Atg8
CectChr01G00331.1.p1	8010.XP_010900503.1	9.07E-123	372	KOG0118@1|root,KOG0118@2759|Eukaryota,39RKT@33154|Opisthokonta,3BIWG@33208|Metazoa,3CWVS@33213|Bilateria,489TP@7711|Chordata,496J0@7742|Vertebrata,4A0NP@7898|Actinopterygii	33208|Metazoa	A	RNA binding motif protein 34	RBM34	GO:0003674,GO:0003676,GO:0003723,GO:0003729,GO:0005488,GO:0005575,GO:0005622,GO:0005623,GO:0005634,GO:0005730,GO:0031974,GO:0031981,GO:0043226,GO:0043227,GO:0043228,GO:0043229,GO:0043231,GO:0043232,GO:0043233,GO:0044422,GO:0044424,GO:0044428,GO:0044446,GO:0044464,GO:0070013,GO:0097159,GO:1901363	-	ko:K14837	-	-	-	-	ko00000,ko03009	-	-	-	RRM_1
CectChr01G00332.1.p1	7918.ENSLOCP00000019584	2.64E-86	255	KOG4056@1|root,KOG4056@2759|Eukaryota,38FJR@33154|Opisthokonta,3BDAB@33208|Metazoa,3CSPX@33213|Bilateria,4810J@7711|Chordata,48YRB@7742|Vertebrata,4A2RS@7898|Actinopterygii	33208|Metazoa	U	Mitochondrial import receptor subunit TOM20 homolog	TOMM20	GO:0001101,GO:0003674,GO:0005048,GO:0005215,GO:0005488,GO:0005515,GO:0005575,GO:0005622,GO:0005623,GO:0005737,GO:0005739,GO:0005740,GO:0005741,GO:0005742,GO:0006403,GO:0006464,GO:0006508,GO:0006605,GO:0006626,GO:0006807,GO:0006810,GO:0006839,GO:0006886,GO:0006996,GO:0007005,GO:0007006,GO:0007008,GO:0008104,GO:0008150,GO:0008152,GO:0008320,GO:0008565,GO:0009719,GO:0009725,GO:0009987,GO:0010033,GO:…	-	ko:K17770	-	-	-	-	ko00000,ko02000,ko03029	3.A.8.1	-	-	MAS20
CectChr01G00332.2.p1	7918.ENSLOCP00000019584	1.46E-85	253	KOG4056@1|root,KOG4056@2759|Eukaryota,38FJR@33154|Opisthokonta,3BDAB@33208|Metazoa,3CSPX@33213|Bilateria,4810J@7711|Chordata,48YRB@7742|Vertebrata,4A2RS@7898|Actinopterygii	33208|Metazoa	U	Mitochondrial import receptor subunit TOM20 homolog	TOMM20	GO:0001101,GO:0003674,GO:0005048,GO:0005215,GO:0005488,GO:0005515,GO:0005575,GO:0005622,GO:0005623,GO:0005737,GO:0005739,GO:0005740,GO:0005741,GO:0005742,GO:0006403,GO:0006464,GO:0006508,GO:0006605,GO:0006626,GO:0006807,GO:0006810,GO:0006839,GO:0006886,GO:0006996,GO:0007005,GO:0007006,GO:0007008,GO:0008104,GO:0008150,GO:0008152,GO:0008320,GO:0008565,GO:0009719,GO:0009725,GO:0009987,GO:0010033,GO:…	-	ko:K17770	-	-	-	-	ko00000,ko02000,ko03029	3.A.8.1	-	-	MAS20
CectChr01G00333.2.p1	7955.ENSDARP00000065584	7.04E-235	662	KOG3207@1|root,KOG3207@2759|Eukaryota,38B7D@33154|Opisthokonta,3BG2Z@33208|Metazoa,3CVX1@33213|Bilateria,488MB@7711|Chordata,495Q3@7742|Vertebrata,49SFZ@7898|Actinopterygii	33208|Metazoa	O	Tubulin folding cofactor E	TBCE	GO:0000226,GO:0000278,GO:0000902,GO:0000904,GO:0003008,GO:0003012,GO:0003674,GO:0005488,GO:0005515,GO:0005575,GO:0005622,GO:0005623,GO:0005737,GO:0005829,GO:0005856,GO:0005874,GO:0006457,GO:0006996,GO:0007010,GO:0007017,GO:0007021,GO:0007023,GO:0007049,GO:0007051,GO:0007052,GO:0007154,GO:0007267,GO:0007268,GO:0007274,GO:0007275,GO:0007399,GO:0007409,GO:0007422,GO:0007610,GO:0007626,GO:0008150,GO:…	-	ko:K21768	-	-	-	-	ko00000,ko04812	-	-	-	CAP_GLY,LRR_9,Ubiquitin_2
CectChr01G00333.3.p1	7955.ENSDARP00000065584	7.25E-235	662	KOG3207@1|root,KOG3207@2759|Eukaryota,38B7D@33154|Opisthokonta,3BG2Z@33208|Metazoa,3CVX1@33213|Bilateria,488MB@7711|Chordata,495Q3@7742|Vertebrata,49SFZ@7898|Actinopterygii	33208|Metazoa	O	Tubulin folding cofactor E	TBCE	GO:0000226,GO:0000278,GO:0000902,GO:0000904,GO:0003008,GO:0003012,GO:0003674,GO:0005488,GO:0005515,GO:0005575,GO:0005622,GO:0005623,GO:0005737,GO:0005829,GO:0005856,GO:0005874,GO:0006457,GO:0006996,GO:0007010,GO:0007017,GO:0007021,GO:0007023,GO:0007049,GO:0007051,GO:0007052,GO:0007154,GO:0007267,GO:0007268,GO:0007274,GO:0007275,GO:0007399,GO:0007409,GO:0007422,GO:0007610,GO:0007626,GO:0008150,GO:…	-	ko:K21768	-	-	-	-	ko00000,ko04812	-	-	-	CAP_GLY,LRR_9,Ubiquitin_2
CectChr01G00334.1.p1	7994.ENSAMXP00000021980	0	1452	COG2272@1|root,KOG1214@2759|Eukaryota,38HNZ@33154|Opisthokonta,3BBTR@33208|Metazoa,3CY69@33213|Bilateria,48A6D@7711|Chordata,49227@7742|Vertebrata,49YY9@7898|Actinopterygii	33208|Metazoa	T	Nidogen 1a	NID1	GO:0000902,GO:0000904,GO:0001655,GO:0001764,GO:0001822,GO:0003674,GO:0005198,GO:0005201,GO:0005488,GO:0005515,GO:0005518,GO:0005575,GO:0005576,GO:0005604,GO:0005605,GO:0005623,GO:0006928,GO:0006935,GO:0007154,GO:0007155,GO:0007160,GO:0007267,GO:0007268,GO:0007271,GO:0007275,GO:0007399,GO:0007409,GO:0007411,GO:0008104,GO:0008150,GO:0009605,GO:0009653,GO:0009987,GO:0010810,GO:0010811,GO:0016043,GO:…	-	ko:K06826	-	-	-	-	ko00000,ko04516	-	-	-	EGF,EGF_3,EGF_CA,FXa_inhibition,G2F,Ldl_recept_b,NIDO,Thyroglobulin_1,cEGF
CectChr01G00335.1.p1	7994.ENSAMXP00000021994	2.81E-212	593	2BW7T@1|root,2QQ83@2759|Eukaryota,39R1D@33154|Opisthokonta,3B9UF@33208|Metazoa,3CRI3@33213|Bilateria,48461@7711|Chordata,48Y45@7742|Vertebrata,4A6CT@7898|Actinopterygii	33208|Metazoa	S	G protein-coupled receptor 137B	GPR137B	GO:0005575,GO:0005623,GO:0005886,GO:0005887,GO:0016020,GO:0016021,GO:0031224,GO:0031226,GO:0044425,GO:0044459,GO:0044464,GO:0071944	-	-	-	-	-	-	-	-	-	-	-
CectChr01G00335.2.p1	7994.ENSAMXP00000021994	8.05E-226	629	2BW7T@1|root,2QQ83@2759|Eukaryota,39R1D@33154|Opisthokonta,3B9UF@33208|Metazoa,3CRI3@33213|Bilateria,48461@7711|Chordata,48Y45@7742|Vertebrata,4A6CT@7898|Actinopterygii	33208|Metazoa	S	G protein-coupled receptor 137B	GPR137B	GO:0005575,GO:0005623,GO:0005886,GO:0005887,GO:0016020,GO:0016021,GO:0031224,GO:0031226,GO:0044425,GO:0044459,GO:0044464,GO:0071944	-	-	-	-	-	-	-	-	-	-	-
CectChr01G00335.3.p1	7994.ENSAMXP00000021994	5.61E-225	629	2BW7T@1|root,2QQ83@2759|Eukaryota,39R1D@33154|Opisthokonta,3B9UF@33208|Metazoa,3CRI3@33213|Bilateria,48461@7711|Chordata,48Y45@7742|Vertebrata,4A6CT@7898|Actinopterygii	33208|Metazoa	S	G protein-coupled receptor 137B	GPR137B	GO:0005575,GO:0005623,GO:0005886,GO:0005887,GO:0016020,GO:0016021,GO:0031224,GO:0031226,GO:0044425,GO:0044459,GO:0044464,GO:0071944	-	-	-	-	-	-	-	-	-	-	-
CectChr01G00336.1.p1	7994.ENSAMXP00000005232	7.35E-292	847	KOG2177@1|root,KOG2177@2759|Eukaryota	2759|Eukaryota	O	zinc ion binding	-	-	-	ko:K20865	ko04621,map04621	-	-	-	ko00000,ko00001	-	-	-	FISNA,LRR_6,NACHT,PRY,SPRY,TLD,zf-B_box,zf-C3HC4
CectChr01G00337.1.p1	8010.XP_010863397.1	3.17E-40	149	2E4P5@1|root,2SBIG@2759|Eukaryota,393V2@33154|Opisthokonta,3BCM1@33208|Metazoa,3D37D@33213|Bilateria,486FX@7711|Chordata,49NFA@7742|Vertebrata,4A5CE@7898|Actinopterygii	33208|Metazoa	S	NLRC3-like	NLRP12	-	-	ko:K12800,ko:K20865	ko04217,ko04621,ko05133,ko05164,map04217,map04621,map05133,map05164	-	-	-	ko00000,ko00001,ko04131	-	-	-	FISNA,LRR_6,NACHT,PRY,SPRY
CectChr01G00338.1.p1	8010.XP_010867202.1	3.37E-243	702	KOG2177@1|root,KOG2177@2759|Eukaryota,39U70@33154|Opisthokonta,3BYM9@33208|Metazoa,3DDEE@33213|Bilateria,48HK9@7711|Chordata,49G9H@7742|Vertebrata,4A9D2@7898|Actinopterygii	33208|Metazoa	O	NLRC3-like	-	-	-	-	-	-	-	-	-	-	-	-	FISNA,LRR_6,NACHT,zf-C3HC4,zf-C3HC4_4
CectChr01G00340.1.p1	7955.ENSDARP00000095598	0	947	COG5258@1|root,KOG1143@2759|Eukaryota,3ARE2@33154|Opisthokonta,3BAIQ@33208|Metazoa,3CUAB@33213|Bilateria,47YZG@7711|Chordata,48VFK@7742|Vertebrata,49WTA@7898|Actinopterygii	33208|Metazoa	J	GTP binding protein 2	GTPBP2	GO:0000166,GO:0001882,GO:0001883,GO:0002576,GO:0003674,GO:0005488,GO:0005515,GO:0005525,GO:0005575,GO:0005576,GO:0005622,GO:0005623,GO:0005737,GO:0006810,GO:0006887,GO:0008150,GO:0009987,GO:0012505,GO:0016192,GO:0017076,GO:0019001,GO:0030141,GO:0031091,GO:0031093,GO:0031410,GO:0031974,GO:0031982,GO:0031983,GO:0032549,GO:0032550,GO:0032553,GO:0032555,GO:0032561,GO:0032940,GO:0034774,GO:0035639,GO:…	-	-	-	-	-	-	-	-	-	-	GTP_EFTU,GTP_EFTU_D2
CectChr01G00341.1.p1	8010.XP_010903595.1	7.21E-72	244	2CMVY@1|root,2QS9E@2759|Eukaryota,39UR8@33154|Opisthokonta,3BP7R@33208|Metazoa,3D1X6@33213|Bilateria,48B5V@7711|Chordata,49N69@7742|Vertebrata,4A8UY@7898|Actinopterygii	33208|Metazoa	S	NACHT, LRR and PYD domains-containing protein	NLRP12	GO:0000003,GO:0001817,GO:0001818,GO:0001819,GO:0001932,GO:0001933,GO:0002791,GO:0002792,GO:0002793,GO:0003674,GO:0005575,GO:0005622,GO:0005623,GO:0005737,GO:0006355,GO:0006915,GO:0006919,GO:0007154,GO:0007165,GO:0007276,GO:0007283,GO:0008047,GO:0008150,GO:0008219,GO:0008592,GO:0008656,GO:0009889,GO:0009890,GO:0009891,GO:0009892,GO:0009893,GO:0009966,GO:0009967,GO:0009968,GO:0009987,GO:0010468,GO:…	-	ko:K12006,ko:K12800,ko:K16634,ko:K20865	ko04217,ko04621,ko05133,ko05164,map04217,map04621,map05133,map05164	-	-	-	ko00000,ko00001,ko04121,ko04131	-	-	-	FISNA,LRR_6,NACHT,PRY,PYRIN,SPRY
CectChr01G00341.2.p1	8010.XP_010866101.1	1.36E-230	674	2E4P5@1|root,2SBIG@2759|Eukaryota,393V2@33154|Opisthokonta,3BCM1@33208|Metazoa,3CZ2H@33213|Bilateria	33208|Metazoa	S	NACHT domain	NLRP12	-	-	ko:K12800,ko:K20865	ko04217,ko04621,ko05133,ko05164,map04217,map04621,map05133,map05164	-	-	-	ko00000,ko00001,ko04131	-	-	-	CARD,FISNA,LRR_6,NACHT,PRY,SPRY
CectChr01G00341.3.p1	7955.ENSDARP00000101267	0	1031	2E4P5@1|root,2SBIG@2759|Eukaryota,393V2@33154|Opisthokonta,3BCM1@33208|Metazoa,3D37D@33213|Bilateria,486FX@7711|Chordata,49G1A@7742|Vertebrata	33208|Metazoa	S	Fish-specific NACHT associated domain	NLRP12	-	-	ko:K12800,ko:K20865	ko04217,ko04621,ko05133,ko05164,map04217,map04621,map05133,map05164	-	-	-	ko00000,ko00001,ko04131	-	-	-	FISNA,LRR_6,NACHT,PRY,SPRY
CectChr01G00341.4.p1	7955.ENSDARP00000101267	0	1031	2E4P5@1|root,2SBIG@2759|Eukaryota,393V2@33154|Opisthokonta,3BCM1@33208|Metazoa,3D37D@33213|Bilateria,486FX@7711|Chordata,49G1A@7742|Vertebrata	33208|Metazoa	S	Fish-specific NACHT associated domain	NLRP12	-	-	ko:K12800,ko:K20865	ko04217,ko04621,ko05133,ko05164,map04217,map04621,map05133,map05164	-	-	-	ko00000,ko00001,ko04131	-	-	-	FISNA,LRR_6,NACHT,PRY,SPRY
CectChr01G00342.1.p1	7955.ENSDARP00000128856	1.78E-18	83.6	2C04P@1|root,2SZMZ@2759|Eukaryota,3AVJ7@33154|Opisthokonta,3C525@33208|Metazoa,3DJPV@33213|Bilateria,48MA6@7711|Chordata,49I36@7742|Vertebrata,4A8GG@7898|Actinopterygii	33208|Metazoa	I	Belongs to the cystatin family	-	-	-	-	-	-	-	-	-	-	-	-	Cystatin
CectChr01G00342.2.p1	7955.ENSDARP00000128856	4.26E-26	102	2C04P@1|root,2SZMZ@2759|Eukaryota,3AVJ7@33154|Opisthokonta,3C525@33208|Metazoa,3DJPV@33213|Bilateria,48MA6@7711|Chordata,49I36@7742|Vertebrata,4A8GG@7898|Actinopterygii	33208|Metazoa	I	Belongs to the cystatin family	-	-	-	-	-	-	-	-	-	-	-	-	Cystatin
CectChr01G00343.1.p1	7918.ENSLOCP00000019335	5.37E-104	314	2CZHR@1|root,2SAEG@2759|Eukaryota,3A9XB@33154|Opisthokonta,3BU7P@33208|Metazoa,3DBF2@33213|Bilateria,48IJW@7711|Chordata,49EVH@7742|Vertebrata,4A73K@7898|Actinopterygii	33208|Metazoa	S	Aralkyl acyl-CoA:amino acid N-acyltransferase, C-terminal region	-	-	-	-	-	-	-	-	-	-	-	-	FR47,Gly_acyl_tr_N
CectChr01G00345.1.p1	215358.XP_010754454.1	2.80E-52	175	2E4P5@1|root,2SBIG@2759|Eukaryota,393V2@33154|Opisthokonta,3BCM1@33208|Metazoa,3D37D@33213|Bilateria,486FX@7711|Chordata,49NFA@7742|Vertebrata,4A5CE@7898|Actinopterygii	33208|Metazoa	S	NLRC3-like	NLRP12	-	-	ko:K12800,ko:K20865	ko04217,ko04621,ko05133,ko05164,map04217,map04621,map05133,map05164	-	-	-	ko00000,ko00001,ko04131	-	-	-	FISNA,LRR_6,NACHT
CectChr01G00346.1.p1	7955.ENSDARP00000113059	0	1014	28M36@1|root,2QTJW@2759|Eukaryota,39Z88@33154|Opisthokonta,3BIC2@33208|Metazoa	33208|Metazoa	S	NACHT domain	-	-	-	ko:K20865	ko04621,map04621	-	-	-	ko00000,ko00001	-	-	-	FISNA,LRR_6,NACHT,PRY,SPRY
CectChr01G00349.1.p1	7955.ENSDARP00000117616	1.02E-244	724	2E4P5@1|root,2SBIG@2759|Eukaryota,393V2@33154|Opisthokonta,3BCM1@33208|Metazoa,3D37D@33213|Bilateria	33208|Metazoa	S	NACHT, LRR and PYD domains-containing protein	NLRP12	-	-	ko:K12800,ko:K20865	ko04217,ko04621,ko05133,ko05164,map04217,map04621,map05133,map05164	-	-	-	ko00000,ko00001,ko04131	-	-	-	FISNA,LRR_6,NACHT,PRY,SPRY
CectChr01G00349.2.p1	7955.ENSDARP00000101267	1.98E-262	781	2E4P5@1|root,2SBIG@2759|Eukaryota,393V2@33154|Opisthokonta,3BCM1@33208|Metazoa,3D37D@33213|Bilateria,486FX@7711|Chordata,49G1A@7742|Vertebrata	33208|Metazoa	S	Fish-specific NACHT associated domain	NLRP12	-	-	ko:K12800,ko:K20865	ko04217,ko04621,ko05133,ko05164,map04217,map04621,map05133,map05164	-	-	-	ko00000,ko00001,ko04131	-	-	-	FISNA,LRR_6,NACHT,PRY,SPRY
CectChr01G00349.3.p1	7955.ENSDARP00000101267	1.32E-260	781	2E4P5@1|root,2SBIG@2759|Eukaryota,393V2@33154|Opisthokonta,3BCM1@33208|Metazoa,3D37D@33213|Bilateria,486FX@7711|Chordata,49G1A@7742|Vertebrata	33208|Metazoa	S	Fish-specific NACHT associated domain	NLRP12	-	-	ko:K12800,ko:K20865	ko04217,ko04621,ko05133,ko05164,map04217,map04621,map05133,map05164	-	-	-	ko00000,ko00001,ko04131	-	-	-	FISNA,LRR_6,NACHT,PRY,SPRY
CectChr01G00351.1.p1	31033.ENSTRUP00000002988	6.80E-79	235	COG5262@1|root,KOG1756@2759|Eukaryota,3A1K0@33154|Opisthokonta,3BQBZ@33208|Metazoa,3D75E@33213|Bilateria,48E3B@7711|Chordata,49ATY@7742|Vertebrata,4A7C7@7898|Actinopterygii	33208|Metazoa	B	Histone H2A	HIST2H2AB	GO:0000228,GO:0000785,GO:0000790,GO:0003674,GO:0003676,GO:0003677,GO:0005488,GO:0005575,GO:0005622,GO:0005623,GO:0005634,GO:0005694,GO:0006325,GO:0006342,GO:0006355,GO:0006996,GO:0008150,GO:0009889,GO:0009890,GO:0009892,GO:0009987,GO:0010468,GO:0010556,GO:0010558,GO:0010605,GO:0010629,GO:0016043,GO:0016458,GO:0019219,GO:0019222,GO:0031323,GO:0031324,GO:0031326,GO:0031327,GO:0031974,GO:0031981,GO:…	-	ko:K11251	ko04217,ko05034,ko05322,map04217,map05034,map05322	-	-	-	ko00000,ko00001,ko03036,ko04147	-	-	-	Histone,Histone_H2A_C
CectChr01G00352.1.p1	7955.ENSDARP00000064399	8.49E-41	144	KOG4012@1|root,KOG4012@2759|Eukaryota,3A2P2@33154|Opisthokonta,3BQQV@33208|Metazoa,3CS7Q@33213|Bilateria,48562@7711|Chordata,49BUG@7742|Vertebrata,4A3H2@7898|Actinopterygii	33208|Metazoa	B	Histone H1-like	HIST1H1E	GO:0000122,GO:0000166,GO:0000228,GO:0000785,GO:0000786,GO:0000788,GO:0000790,GO:0000791,GO:0000792,GO:0001558,GO:0001882,GO:0001883,GO:0003674,GO:0003676,GO:0003677,GO:0003682,GO:0003690,GO:0005488,GO:0005509,GO:0005515,GO:0005524,GO:0005525,GO:0005575,GO:0005622,GO:0005623,GO:0005634,GO:0005694,GO:0005719,GO:0005720,GO:0006323,GO:0006325,GO:0006333,GO:0006355,GO:0006357,GO:0006464,GO:0006479,GO:…	-	ko:K11252,ko:K11254,ko:K11275	ko05034,ko05203,ko05322,map05034,map05203,map05322	-	-	-	ko00000,ko00001,ko03036,ko04147	-	-	-	Linker_histone
CectChr01G00353.1.p1	7955.ENSDARP00000004882	2.44E-215	595	COG5111@1|root,KOG3233@2759|Eukaryota,390B7@33154|Opisthokonta,3BH9I@33208|Metazoa,3CZD0@33213|Bilateria,48082@7711|Chordata,48XNX@7742|Vertebrata,49Y7A@7898|Actinopterygii	33208|Metazoa	K	DNA-dependent RNA polymerase catalyzes the transcription of DNA into RNA using the four ribonucleoside triphosphates as substrates. Specific peripheric component of RNA polymerase III which synthesizes small RNAs, such as 5S rRNA and tRNAs	POLR3F	GO:0000428,GO:0001817,GO:0001819,GO:0002682,GO:0002684,GO:0003674,GO:0003676,GO:0003677,GO:0003690,GO:0003824,GO:0003899,GO:0005488,GO:0005575,GO:0005622,GO:0005623,GO:0005634,GO:0005654,GO:0005666,GO:0005737,GO:0005829,GO:0006139,GO:0006355,GO:0006359,GO:0006725,GO:0006807,GO:0008150,GO:0008152,GO:0009058,GO:0009059,GO:0009889,GO:0009987,GO:0010468,GO:0010556,GO:0016070,GO:0016740,GO:0016772,GO:…	-	ko:K03025	ko00230,ko00240,ko01100,ko03020,ko04623,ko05169,map00230,map00240,map01100,map03020,map04623,map05169	M00181	R00435,R00441,R00442,R00443	RC02795	br01611,ko00000,ko00001,ko00002,ko03021	-	-	-	RNA_pol_Rpc34
CectChr01G00354.1.p1	7955.ENSDARP00000056459	3.71E-92	292	KOG2037@1|root,KOG2037@2759|Eukaryota,39TAK@33154|Opisthokonta,3BGZV@33208|Metazoa,3CZP1@33213|Bilateria,484HK@7711|Chordata,49A5B@7742|Vertebrata,49TK6@7898|Actinopterygii	33208|Metazoa	S	Guanylate-binding protein, C-terminal domain	GBP1	-	-	ko:K20899	ko04621,map04621	-	-	-	ko00000,ko00001	-	-	-	CARD,FIIND,GBP,GBP_C
CectChr01G00354.2.p1	7955.ENSDARP00000056459	1.34E-206	598	KOG2037@1|root,KOG2037@2759|Eukaryota,39TAK@33154|Opisthokonta,3BGZV@33208|Metazoa,3CZP1@33213|Bilateria,484HK@7711|Chordata,49A5B@7742|Vertebrata,49TK6@7898|Actinopterygii	33208|Metazoa	S	Guanylate-binding protein, C-terminal domain	GBP1	-	-	ko:K20899	ko04621,map04621	-	-	-	ko00000,ko00001	-	-	-	CARD,FIIND,GBP,GBP_C
CectChr01G00354.4.p1	7955.ENSDARP00000056459	4.45E-206	598	KOG2037@1|root,KOG2037@2759|Eukaryota,39TAK@33154|Opisthokonta,3BGZV@33208|Metazoa,3CZP1@33213|Bilateria,484HK@7711|Chordata,49A5B@7742|Vertebrata,49TK6@7898|Actinopterygii	33208|Metazoa	S	Guanylate-binding protein, C-terminal domain	GBP1	-	-	ko:K20899	ko04621,map04621	-	-	-	ko00000,ko00001	-	-	-	CARD,FIIND,GBP,GBP_C
CectChr01G00355.1.p1	7955.ENSDARP00000050236	6.62E-76	228	KOG1744@1|root,KOG1744@2759|Eukaryota,3A1HW@33154|Opisthokonta,3BPMX@33208|Metazoa,3DG2D@33213|Bilateria	33208|Metazoa	B	Histone-like transcription factor (CBF/NF-Y) and archaeal histone	-	GO:0003674,GO:0003676,GO:0003677,GO:0005488,GO:0005575,GO:0005622,GO:0005623,GO:0005634,GO:0005694,GO:0006323,GO:0006325,GO:0006333,GO:0006334,GO:0006996,GO:0008150,GO:0009987,GO:0016043,GO:0022607,GO:0031497,GO:0034622,GO:0034728,GO:0043226,GO:0043227,GO:0043228,GO:0043229,GO:0043231,GO:0043232,GO:0043933,GO:0044085,GO:0044424,GO:0044464,GO:0051276,GO:0065003,GO:0065004,GO:0071103,GO:0071824,GO:…	-	ko:K11252	ko05034,ko05203,ko05322,map05034,map05203,map05322	-	-	-	ko00000,ko00001,ko03036,ko04147	-	-	-	Histone
CectChr01G00356.1.p1	9818.XP_007955084.1	4.73E-138	396	COG2036@1|root,KOG1745@2759|Eukaryota,KOG3467@2759|Eukaryota,3A1HI@33154|Opisthokonta,3BQAA@33208|Metazoa,3D789@33213|Bilateria,48C3X@7711|Chordata,495KF@7742|Vertebrata,3JEZY@40674|Mammalia,3580Y@311790|Afrotheria	33208|Metazoa	B	Histone H4-like	-	-	-	ko:K11253,ko:K11254	ko05034,ko05202,ko05203,ko05322,map05034,map05202,map05203,map05322	-	-	-	ko00000,ko00001,ko03036,ko04147	-	-	-	CENP-T_C,Histone,Histone_H2A_C
CectChr01G00357.1.p1	31033.ENSTRUP00000002988	6.80E-79	235	COG5262@1|root,KOG1756@2759|Eukaryota,3A1K0@33154|Opisthokonta,3BQBZ@33208|Metazoa,3D75E@33213|Bilateria,48E3B@7711|Chordata,49ATY@7742|Vertebrata,4A7C7@7898|Actinopterygii	33208|Metazoa	B	Histone H2A	HIST2H2AB	GO:0000228,GO:0000785,GO:0000790,GO:0003674,GO:0003676,GO:0003677,GO:0005488,GO:0005575,GO:0005622,GO:0005623,GO:0005634,GO:0005694,GO:0006325,GO:0006342,GO:0006355,GO:0006996,GO:0008150,GO:0009889,GO:0009890,GO:0009892,GO:0009987,GO:0010468,GO:0010556,GO:0010558,GO:0010605,GO:0010629,GO:0016043,GO:0016458,GO:0019219,GO:0019222,GO:0031323,GO:0031324,GO:0031326,GO:0031327,GO:0031974,GO:0031981,GO:…	-	ko:K11251	ko04217,ko05034,ko05322,map04217,map05034,map05322	-	-	-	ko00000,ko00001,ko03036,ko04147	-	-	-	Histone,Histone_H2A_C
CectChr01G00358.1.p1	7955.ENSDARP00000099813	3.46E-76	228	KOG1744@1|root,KOG1744@2759|Eukaryota,3A1HW@33154|Opisthokonta	33154|Opisthokonta	B	protein heterodimerization activity	-	GO:0000228,GO:0000785,GO:0000790,GO:0003674,GO:0003676,GO:0003677,GO:0005488,GO:0005575,GO:0005622,GO:0005623,GO:0005634,GO:0005694,GO:0006323,GO:0006325,GO:0006333,GO:0006334,GO:0006996,GO:0008150,GO:0009987,GO:0016043,GO:0022607,GO:0031497,GO:0031974,GO:0031981,GO:0034622,GO:0034728,GO:0043226,GO:0043227,GO:0043228,GO:0043229,GO:0043231,GO:0043232,GO:0043233,GO:0043933,GO:0044085,GO:0044422,GO:…	-	ko:K11252	ko05034,ko05203,ko05322,map05034,map05203,map05322	-	-	-	ko00000,ko00001,ko03036,ko04147	-	-	-	Histone
CectChr01G00359.1.p1	8010.XP_010903682.1	0	1311	COG0013@1|root,KOG0188@2759|Eukaryota,38GHT@33154|Opisthokonta,3BCD6@33208|Metazoa,3E4AX@33213|Bilateria,4825S@7711|Chordata,49KTX@7742|Vertebrata,49X5E@7898|Actinopterygii	33208|Metazoa	J	Catalyzes the attachment of alanine to tRNA(Ala) in a two-step reaction alanine is first activated by ATP to form Ala- AMP and then transferred to the acceptor end of tRNA(Ala). Also edits incorrectly charged tRNA(Ala) via its editing domain	AARS2	GO:0000049,GO:0000959,GO:0003674,GO:0003676,GO:0003723,GO:0003824,GO:0004812,GO:0004813,GO:0005488,GO:0005575,GO:0005622,GO:0005623,GO:0005737,GO:0005739,GO:0006082,GO:0006139,GO:0006396,GO:0006399,GO:0006400,GO:0006412,GO:0006418,GO:0006419,GO:0006518,GO:0006520,GO:0006725,GO:0006807,GO:0006996,GO:0007005,GO:0008033,GO:0008150,GO:0008152,GO:0009058,GO:0009059,GO:0009451,GO:0009987,GO:0010467,GO:…	6.1.1.7	ko:K01872	ko00970,map00970	M00359,M00360	R03038	RC00055,RC00523	ko00000,ko00001,ko00002,ko01000,ko01007,ko03016	-	-	-	tRNA-synt_2c,tRNA_SAD
CectChr01G00360.1.p1	7955.ENSDARP00000061116	4.74E-146	468	28NEJ@1|root,2QV05@2759|Eukaryota,38G83@33154|Opisthokonta,3BG79@33208|Metazoa,3D29W@33213|Bilateria,481I1@7711|Chordata,490PI@7742|Vertebrata,49YS9@7898|Actinopterygii	33208|Metazoa	S	Ribosome binding protein 1 homolog	RRBP1	GO:0003674,GO:0005575,GO:0005622,GO:0005623,GO:0005737,GO:0005783,GO:0005789,GO:0005840,GO:0006412,GO:0006518,GO:0006807,GO:0007154,GO:0007165,GO:0008150,GO:0008152,GO:0009058,GO:0009059,GO:0009987,GO:0010467,GO:0012505,GO:0016020,GO:0016021,GO:0019538,GO:0023052,GO:0030176,GO:0031224,GO:0031227,GO:0031984,GO:0032991,GO:0034641,GO:0034645,GO:0038023,GO:0042175,GO:0043043,GO:0043170,GO:0043226,GO:…	-	ko:K14000	ko04141,map04141	-	-	-	ko00000,ko00001	-	-	-	Rib_recp_KP_reg
CectChr01G00363.1.p1	7994.ENSAMXP00000012722	6.63E-75	255	28NCU@1|root,2RJQA@2759|Eukaryota,38HU7@33154|Opisthokonta,3BFGS@33208|Metazoa,3D3UK@33213|Bilateria,47Z9U@7711|Chordata,4956S@7742|Vertebrata,49ZZJ@7898|Actinopterygii	33208|Metazoa	S	Family with sequence similarity 208, member B	fam208b	-	-	-	-	-	-	-	-	-	-	-	DUF3715
CectChr01G00364.1.p1	31033.ENSTRUP00000002988	6.80E-79	235	COG5262@1|root,KOG1756@2759|Eukaryota,3A1K0@33154|Opisthokonta,3BQBZ@33208|Metazoa,3D75E@33213|Bilateria,48E3B@7711|Chordata,49ATY@7742|Vertebrata,4A7C7@7898|Actinopterygii	33208|Metazoa	B	Histone H2A	HIST2H2AB	GO:0000228,GO:0000785,GO:0000790,GO:0003674,GO:0003676,GO:0003677,GO:0005488,GO:0005575,GO:0005622,GO:0005623,GO:0005634,GO:0005694,GO:0006325,GO:0006342,GO:0006355,GO:0006996,GO:0008150,GO:0009889,GO:0009890,GO:0009892,GO:0009987,GO:0010468,GO:0010556,GO:0010558,GO:0010605,GO:0010629,GO:0016043,GO:0016458,GO:0019219,GO:0019222,GO:0031323,GO:0031324,GO:0031326,GO:0031327,GO:0031974,GO:0031981,GO:…	-	ko:K11251	ko04217,ko05034,ko05322,map04217,map05034,map05322	-	-	-	ko00000,ko00001,ko03036,ko04147	-	-	-	Histone,Histone_H2A_C
CectChr01G00365.1.p1	7955.ENSDARP00000050236	1.90E-75	226	KOG1744@1|root,KOG1744@2759|Eukaryota,3A1HW@33154|Opisthokonta,3BPMX@33208|Metazoa,3DG2D@33213|Bilateria	33208|Metazoa	B	Histone-like transcription factor (CBF/NF-Y) and archaeal histone	-	GO:0003674,GO:0003676,GO:0003677,GO:0005488,GO:0005575,GO:0005622,GO:0005623,GO:0005634,GO:0005694,GO:0006323,GO:0006325,GO:0006333,GO:0006334,GO:0006996,GO:0008150,GO:0009987,GO:0016043,GO:0022607,GO:0031497,GO:0034622,GO:0034728,GO:0043226,GO:0043227,GO:0043228,GO:0043229,GO:0043231,GO:0043232,GO:0043933,GO:0044085,GO:0044424,GO:0044464,GO:0051276,GO:0065003,GO:0065004,GO:0071103,GO:0071824,GO:…	-	ko:K11252	ko05034,ko05203,ko05322,map05034,map05203,map05322	-	-	-	ko00000,ko00001,ko03036,ko04147	-	-	-	Histone
CectChr01G00367.1.p1	31033.ENSTRUP00000002988	6.80E-79	235	COG5262@1|root,KOG1756@2759|Eukaryota,3A1K0@33154|Opisthokonta,3BQBZ@33208|Metazoa,3D75E@33213|Bilateria,48E3B@7711|Chordata,49ATY@7742|Vertebrata,4A7C7@7898|Actinopterygii	33208|Metazoa	B	Histone H2A	HIST2H2AB	GO:0000228,GO:0000785,GO:0000790,GO:0003674,GO:0003676,GO:0003677,GO:0005488,GO:0005575,GO:0005622,GO:0005623,GO:0005634,GO:0005694,GO:0006325,GO:0006342,GO:0006355,GO:0006996,GO:0008150,GO:0009889,GO:0009890,GO:0009892,GO:0009987,GO:0010468,GO:0010556,GO:0010558,GO:0010605,GO:0010629,GO:0016043,GO:0016458,GO:0019219,GO:0019222,GO:0031323,GO:0031324,GO:0031326,GO:0031327,GO:0031974,GO:0031981,GO:…	-	ko:K11251	ko04217,ko05034,ko05322,map04217,map05034,map05322	-	-	-	ko00000,ko00001,ko03036,ko04147	-	-	-	Histone,Histone_H2A_C
CectChr01G00368.1.p1	215358.XP_010748963.1	7.38E-43	155	KOG0045@1|root,KOG0045@2759|Eukaryota,38EV4@33154|Opisthokonta,3B9DB@33208|Metazoa,3CTBR@33213|Bilateria,489YW@7711|Chordata,48Y7P@7742|Vertebrata,4A27Q@7898|Actinopterygii	33208|Metazoa	OT	Belongs to the peptidase C2 family	CAPN8	GO:0000003,GO:0000768,GO:0001667,GO:0002064,GO:0002065,GO:0002066,GO:0003002,GO:0003006,GO:0003674,GO:0003824,GO:0004175,GO:0004197,GO:0004198,GO:0005488,GO:0005509,GO:0005575,GO:0005622,GO:0005623,GO:0005737,GO:0005856,GO:0006355,GO:0006357,GO:0006508,GO:0006807,GO:0006928,GO:0006949,GO:0006950,GO:0006952,GO:0007154,GO:0007165,GO:0007166,GO:0007167,GO:0007178,GO:0007275,GO:0007276,GO:0007281,GO:…	3.4.22.52,3.4.22.53,3.4.22.54	ko:K01367,ko:K03853,ko:K08573,ko:K08577,ko:K08578,ko:K08585	ko04141,ko04210,ko04217,ko04218,ko04510,ko05010,map04141,map04210,map04217,map04218,map04510,map05010	-	-	-	ko00000,ko00001,ko01000,ko01002	-	-	-	Calpain_III,EF-hand_5,EF-hand_6,EF-hand_8,Peptidase_C2
CectChr01G00368.2.p1	7955.ENSDARP00000072574	1.25E-99	309	KOG0045@1|root,KOG0045@2759|Eukaryota,38EV4@33154|Opisthokonta,3B9DB@33208|Metazoa,3CTBR@33213|Bilateria,489YW@7711|Chordata,48Y7P@7742|Vertebrata,4A27Q@7898|Actinopterygii	33208|Metazoa	OT	Belongs to the peptidase C2 family	CAPN8	GO:0000003,GO:0000768,GO:0001667,GO:0002064,GO:0002065,GO:0002066,GO:0003002,GO:0003006,GO:0003674,GO:0003824,GO:0004175,GO:0004197,GO:0004198,GO:0005488,GO:0005509,GO:0005575,GO:0005622,GO:0005623,GO:0005737,GO:0005856,GO:0006355,GO:0006357,GO:0006508,GO:0006807,GO:0006928,GO:0006949,GO:0006950,GO:0006952,GO:0007154,GO:0007165,GO:0007166,GO:0007167,GO:0007178,GO:0007275,GO:0007276,GO:0007281,GO:…	3.4.22.52,3.4.22.53,3.4.22.54	ko:K01367,ko:K03853,ko:K08573,ko:K08577,ko:K08578,ko:K08585	ko04141,ko04210,ko04217,ko04218,ko04510,ko05010,map04141,map04210,map04217,map04218,map04510,map05010	-	-	-	ko00000,ko00001,ko01000,ko01002	-	-	-	Calpain_III,EF-hand_5,EF-hand_6,EF-hand_8,Peptidase_C2
CectChr01G00368.3.p1	215358.XP_010748963.1	6.63E-124	374	KOG0045@1|root,KOG0045@2759|Eukaryota,38EV4@33154|Opisthokonta,3B9DB@33208|Metazoa,3CTBR@33213|Bilateria,489YW@7711|Chordata,48Y7P@7742|Vertebrata,4A27Q@7898|Actinopterygii	33208|Metazoa	OT	Belongs to the peptidase C2 family	CAPN8	GO:0000003,GO:0000768,GO:0001667,GO:0002064,GO:0002065,GO:0002066,GO:0003002,GO:0003006,GO:0003674,GO:0003824,GO:0004175,GO:0004197,GO:0004198,GO:0005488,GO:0005509,GO:0005575,GO:0005622,GO:0005623,GO:0005737,GO:0005856,GO:0006355,GO:0006357,GO:0006508,GO:0006807,GO:0006928,GO:0006949,GO:0006950,GO:0006952,GO:0007154,GO:0007165,GO:0007166,GO:0007167,GO:0007178,GO:0007275,GO:0007276,GO:0007281,GO:…	3.4.22.52,3.4.22.53,3.4.22.54	ko:K01367,ko:K03853,ko:K08573,ko:K08577,ko:K08578,ko:K08585	ko04141,ko04210,ko04217,ko04218,ko04510,ko05010,map04141,map04210,map04217,map04218,map04510,map05010	-	-	-	ko00000,ko00001,ko01000,ko01002	-	-	-	Calpain_III,EF-hand_5,EF-hand_6,EF-hand_8,Peptidase_C2
CectChr01G00368.4.p1	7955.ENSDARP00000072574	6.24E-187	539	KOG0045@1|root,KOG0045@2759|Eukaryota,38EV4@33154|Opisthokonta,3B9DB@33208|Metazoa,3CTBR@33213|Bilateria,489YW@7711|Chordata,48Y7P@7742|Vertebrata,4A27Q@7898|Actinopterygii	33208|Metazoa	OT	Belongs to the peptidase C2 family	CAPN8	GO:0000003,GO:0000768,GO:0001667,GO:0002064,GO:0002065,GO:0002066,GO:0003002,GO:0003006,GO:0003674,GO:0003824,GO:0004175,GO:0004197,GO:0004198,GO:0005488,GO:0005509,GO:0005575,GO:0005622,GO:0005623,GO:0005737,GO:0005856,GO:0006355,GO:0006357,GO:0006508,GO:0006807,GO:0006928,GO:0006949,GO:0006950,GO:0006952,GO:0007154,GO:0007165,GO:0007166,GO:0007167,GO:0007178,GO:0007275,GO:0007276,GO:0007281,GO:…	3.4.22.52,3.4.22.53,3.4.22.54	ko:K01367,ko:K03853,ko:K08573,ko:K08577,ko:K08578,ko:K08585	ko04141,ko04210,ko04217,ko04218,ko04510,ko05010,map04141,map04210,map04217,map04218,map04510,map05010	-	-	-	ko00000,ko00001,ko01000,ko01002	-	-	-	Calpain_III,EF-hand_5,EF-hand_6,EF-hand_8,Peptidase_C2
CectChr01G00368.5.p1	7955.ENSDARP00000072574	2.71E-260	730	KOG0045@1|root,KOG0045@2759|Eukaryota,38EV4@33154|Opisthokonta,3B9DB@33208|Metazoa,3CTBR@33213|Bilateria,489YW@7711|Chordata,48Y7P@7742|Vertebrata,4A27Q@7898|Actinopterygii	33208|Metazoa	OT	Belongs to the peptidase C2 family	CAPN8	GO:0000003,GO:0000768,GO:0001667,GO:0002064,GO:0002065,GO:0002066,GO:0003002,GO:0003006,GO:0003674,GO:0003824,GO:0004175,GO:0004197,GO:0004198,GO:0005488,GO:0005509,GO:0005575,GO:0005622,GO:0005623,GO:0005737,GO:0005856,GO:0006355,GO:0006357,GO:0006508,GO:0006807,GO:0006928,GO:0006949,GO:0006950,GO:0006952,GO:0007154,GO:0007165,GO:0007166,GO:0007167,GO:0007178,GO:0007275,GO:0007276,GO:0007281,GO:…	3.4.22.52,3.4.22.53,3.4.22.54	ko:K01367,ko:K03853,ko:K08573,ko:K08577,ko:K08578,ko:K08585	ko04141,ko04210,ko04217,ko04218,ko04510,ko05010,map04141,map04210,map04217,map04218,map04510,map05010	-	-	-	ko00000,ko00001,ko01000,ko01002	-	-	-	Calpain_III,EF-hand_5,EF-hand_6,EF-hand_8,Peptidase_C2
CectChr01G00368.6.p1	7955.ENSDARP00000072574	1.25E-305	848	KOG0045@1|root,KOG0045@2759|Eukaryota,38EV4@33154|Opisthokonta,3B9DB@33208|Metazoa,3CTBR@33213|Bilateria,489YW@7711|Chordata,48Y7P@7742|Vertebrata,4A27Q@7898|Actinopterygii	33208|Metazoa	OT	Belongs to the peptidase C2 family	CAPN8	GO:0000003,GO:0000768,GO:0001667,GO:0002064,GO:0002065,GO:0002066,GO:0003002,GO:0003006,GO:0003674,GO:0003824,GO:0004175,GO:0004197,GO:0004198,GO:0005488,GO:0005509,GO:0005575,GO:0005622,GO:0005623,GO:0005737,GO:0005856,GO:0006355,GO:0006357,GO:0006508,GO:0006807,GO:0006928,GO:0006949,GO:0006950,GO:0006952,GO:0007154,GO:0007165,GO:0007166,GO:0007167,GO:0007178,GO:0007275,GO:0007276,GO:0007281,GO:…	3.4.22.52,3.4.22.53,3.4.22.54	ko:K01367,ko:K03853,ko:K08573,ko:K08577,ko:K08578,ko:K08585	ko04141,ko04210,ko04217,ko04218,ko04510,ko05010,map04141,map04210,map04217,map04218,map04510,map05010	-	-	-	ko00000,ko00001,ko01000,ko01002	-	-	-	Calpain_III,EF-hand_5,EF-hand_6,EF-hand_8,Peptidase_C2
CectChr01G00368.7.p1	8010.XP_010903684.1	0	1122	KOG0045@1|root,KOG0045@2759|Eukaryota,38EV4@33154|Opisthokonta,3B9DB@33208|Metazoa,3CTBR@33213|Bilateria,489YW@7711|Chordata,48Y7P@7742|Vertebrata,4A27Q@7898|Actinopterygii	33208|Metazoa	OT	Belongs to the peptidase C2 family	CAPN8	GO:0000003,GO:0000768,GO:0001667,GO:0002064,GO:0002065,GO:0002066,GO:0003002,GO:0003006,GO:0003674,GO:0003824,GO:0004175,GO:0004197,GO:0004198,GO:0005488,GO:0005509,GO:0005575,GO:0005622,GO:0005623,GO:0005737,GO:0005856,GO:0006355,GO:0006357,GO:0006508,GO:0006807,GO:0006928,GO:0006949,GO:0006950,GO:0006952,GO:0007154,GO:0007165,GO:0007166,GO:0007167,GO:0007178,GO:0007275,GO:0007276,GO:0007281,GO:…	3.4.22.52,3.4.22.53,3.4.22.54	ko:K01367,ko:K03853,ko:K08573,ko:K08577,ko:K08578,ko:K08585	ko04141,ko04210,ko04217,ko04218,ko04510,ko05010,map04141,map04210,map04217,map04218,map04510,map05010	-	-	-	ko00000,ko00001,ko01000,ko01002	-	-	-	Calpain_III,EF-hand_5,EF-hand_6,EF-hand_8,Peptidase_C2
CectChr01G00369.3.p1	7955.ENSDARP00000072424	8.96E-200	571	KOG0045@1|root,KOG0045@2759|Eukaryota,38EV4@33154|Opisthokonta,3B9DB@33208|Metazoa,3CTBR@33213|Bilateria,486HU@7711|Chordata,48VMP@7742|Vertebrata,4A00Q@7898|Actinopterygii	33208|Metazoa	OT	Calpain 2, (m II) large subunit	CAPN2	GO:0000003,GO:0000323,GO:0000768,GO:0000785,GO:0001101,GO:0001666,GO:0001667,GO:0001701,GO:0001824,GO:0002064,GO:0002065,GO:0002066,GO:0003002,GO:0003006,GO:0003674,GO:0003824,GO:0004175,GO:0004197,GO:0004198,GO:0005488,GO:0005509,GO:0005515,GO:0005575,GO:0005622,GO:0005623,GO:0005634,GO:0005694,GO:0005737,GO:0005764,GO:0005773,GO:0005783,GO:0005794,GO:0005829,GO:0005856,GO:0005886,GO:0005938,GO:…	3.4.22.52,3.4.22.53,3.4.22.54	ko:K01367,ko:K03853,ko:K08573,ko:K08578,ko:K08585	ko04141,ko04210,ko04217,ko04218,ko04510,ko05010,map04141,map04210,map04217,map04218,map04510,map05010	-	-	-	ko00000,ko00001,ko01000,ko01002	-	-	-	Calpain_III,EF-hand_6,EF-hand_8,Peptidase_C2
CectChr01G00369.4.p1	144197.XP_008303604.1	0	913	KOG0045@1|root,KOG0045@2759|Eukaryota,38EV4@33154|Opisthokonta,3B9DB@33208|Metazoa,3CTBR@33213|Bilateria,486HU@7711|Chordata,48VMP@7742|Vertebrata,4A00Q@7898|Actinopterygii	33208|Metazoa	OT	Calpain 2, (m II) large subunit	CAPN2	GO:0000003,GO:0000323,GO:0000768,GO:0000785,GO:0001101,GO:0001666,GO:0001667,GO:0001701,GO:0001824,GO:0002064,GO:0002065,GO:0002066,GO:0003002,GO:0003006,GO:0003674,GO:0003824,GO:0004175,GO:0004197,GO:0004198,GO:0005488,GO:0005509,GO:0005515,GO:0005575,GO:0005622,GO:0005623,GO:0005634,GO:0005694,GO:0005737,GO:0005764,GO:0005773,GO:0005783,GO:0005794,GO:0005829,GO:0005856,GO:0005886,GO:0005938,GO:…	3.4.22.53,3.4.22.54	ko:K03853,ko:K08573,ko:K08578,ko:K08585	ko04141,ko04210,ko04217,ko04218,ko04510,ko05010,map04141,map04210,map04217,map04218,map04510,map05010	-	-	-	ko00000,ko00001,ko01000,ko01002	-	-	-	Calpain_III,EF-hand_6,EF-hand_8,Peptidase_C2
CectChr01G00369.5.p1	144197.XP_008303604.1	0	1238	KOG0045@1|root,KOG0045@2759|Eukaryota,38EV4@33154|Opisthokonta,3B9DB@33208|Metazoa,3CTBR@33213|Bilateria,486HU@7711|Chordata,48VMP@7742|Vertebrata,4A00Q@7898|Actinopterygii	33208|Metazoa	OT	Calpain 2, (m II) large subunit	CAPN2	GO:0000003,GO:0000323,GO:0000768,GO:0000785,GO:0001101,GO:0001666,GO:0001667,GO:0001701,GO:0001824,GO:0002064,GO:0002065,GO:0002066,GO:0003002,GO:0003006,GO:0003674,GO:0003824,GO:0004175,GO:0004197,GO:0004198,GO:0005488,GO:0005509,GO:0005515,GO:0005575,GO:0005622,GO:0005623,GO:0005634,GO:0005694,GO:0005737,GO:0005764,GO:0005773,GO:0005783,GO:0005794,GO:0005829,GO:0005856,GO:0005886,GO:0005938,GO:…	3.4.22.53,3.4.22.54	ko:K03853,ko:K08573,ko:K08578,ko:K08585	ko04141,ko04210,ko04217,ko04218,ko04510,ko05010,map04141,map04210,map04217,map04218,map04510,map05010	-	-	-	ko00000,ko00001,ko01000,ko01002	-	-	-	Calpain_III,EF-hand_6,EF-hand_8,Peptidase_C2
CectChr01G00370.1.p1	7918.ENSLOCP00000019258	0	1150	KOG0045@1|root,KOG0045@2759|Eukaryota,38EV4@33154|Opisthokonta,3B9DB@33208|Metazoa,3CTBR@33213|Bilateria,48096@7711|Chordata,48VE9@7742|Vertebrata,49YA5@7898|Actinopterygii	33208|Metazoa	OT	Belongs to the peptidase C2 family	CAPN11	GO:0000003,GO:0000768,GO:0001667,GO:0002064,GO:0002065,GO:0002066,GO:0003002,GO:0003006,GO:0003674,GO:0003824,GO:0004175,GO:0004197,GO:0004198,GO:0005488,GO:0005509,GO:0005575,GO:0005622,GO:0005623,GO:0005737,GO:0005856,GO:0006355,GO:0006357,GO:0006508,GO:0006807,GO:0006928,GO:0006949,GO:0006950,GO:0006952,GO:0007154,GO:0007165,GO:0007166,GO:0007167,GO:0007178,GO:0007275,GO:0007276,GO:0007281,GO:…	3.4.22.52,3.4.22.54	ko:K01367,ko:K08573,ko:K08578,ko:K08585	ko04141,ko04210,ko04217,ko04218,ko05010,map04141,map04210,map04217,map04218,map05010	-	-	-	ko00000,ko00001,ko01000,ko01002	-	-	-	Calpain_III,EF-hand_6,EF-hand_8,Peptidase_C2
CectChr01G00371.1.p1	8010.XP_010897403.1	1.10E-70	219	KOG4078@1|root,KOG4078@2759|Eukaryota,3A5SW@33154|Opisthokonta,3BS8M@33208|Metazoa,3D891@33213|Bilateria,4824U@7711|Chordata,4987Q@7742|Vertebrata,4A8M9@7898|Actinopterygii	33208|Metazoa	J	ribosomal protein S28	MRPS28	-	-	ko:K17407	-	-	-	-	br01610,ko00000,ko03011	-	-	-	MRP-S35
CectChr01G00372.1.p1	7918.ENSLOCP00000019248	1.34E-96	302	KOG2827@1|root,KOG2827@2759|Eukaryota,38STT@33154|Opisthokonta,3BEC5@33208|Metazoa,3CXT0@33213|Bilateria,486JZ@7711|Chordata,48WZ0@7742|Vertebrata,49S61@7898|Actinopterygii	33208|Metazoa	A	SDE2 telomere maintenance homolog (S. pombe)	SDE2	GO:0000375,GO:0000377,GO:0000398,GO:0003674,GO:0003676,GO:0003723,GO:0005488,GO:0005575,GO:0005622,GO:0005623,GO:0005634,GO:0005681,GO:0005684,GO:0006139,GO:0006396,GO:0006397,GO:0006725,GO:0006807,GO:0008150,GO:0008152,GO:0008380,GO:0009987,GO:0010467,GO:0016070,GO:0016071,GO:0032991,GO:0034641,GO:0043170,GO:0043226,GO:0043227,GO:0043229,GO:0043231,GO:0044237,GO:0044238,GO:0044422,GO:0044424,GO:…	-	-	-	-	-	-	-	-	-	-	Telomere_Sde2,Telomere_Sde2_2
CectChr01G00373.1.p1	7994.ENSAMXP00000000840	1.92E-87	266	COG1502@1|root,2RXG9@2759|Eukaryota,39VFQ@33154|Opisthokonta,3BPGT@33208|Metazoa,3D3P4@33213|Bilateria,47ZH0@7711|Chordata,495UC@7742|Vertebrata,4A30G@7898|Actinopterygii	33208|Metazoa	I	Phospholipase D family member 6	PLD6	GO:0000003,GO:0000578,GO:0003002,GO:0003006,GO:0003674,GO:0003824,GO:0004518,GO:0004519,GO:0004521,GO:0004540,GO:0004620,GO:0004630,GO:0005488,GO:0005515,GO:0005575,GO:0005622,GO:0005623,GO:0005737,GO:0005739,GO:0005740,GO:0005741,GO:0005783,GO:0005789,GO:0006139,GO:0006259,GO:0006304,GO:0006305,GO:0006306,GO:0006629,GO:0006644,GO:0006650,GO:0006654,GO:0006725,GO:0006793,GO:0006796,GO:0006807,GO:…	-	ko:K16862	-	-	-	-	ko00000,ko01000,ko03036	-	-	-	PLDc_2
CectChr01G00374.1.p1	7994.ENSAMXP00000000859	4.72E-91	271	KOG0093@1|root,KOG0093@2759|Eukaryota,38F35@33154|Opisthokonta,3BAAA@33208|Metazoa,3CREC@33213|Bilateria,48ANG@7711|Chordata,48VEX@7742|Vertebrata,4A0B5@7898|Actinopterygii	33208|Metazoa	U	RAB3D, member RAS oncogene family	RAB3D	GO:0000323,GO:0001775,GO:0001894,GO:0002252,GO:0002263,GO:0002274,GO:0002275,GO:0002283,GO:0002366,GO:0002376,GO:0002443,GO:0002444,GO:0002446,GO:0003674,GO:0003824,GO:0003924,GO:0005488,GO:0005515,GO:0005575,GO:0005622,GO:0005623,GO:0005737,GO:0005764,GO:0005765,GO:0005766,GO:0005773,GO:0005774,GO:0005856,GO:0005874,GO:0005881,GO:0005886,GO:0006464,GO:0006479,GO:0006807,GO:0006810,GO:0006887,GO:…	-	ko:K07884	ko04972,map04972	-	-	-	ko00000,ko00001,ko04031,ko04131,ko04147	-	-	-	Ras
CectChr01G00375.1.p1	7955.ENSDARP00000018562	2.17E-93	281	KOG3882@1|root,KOG3882@2759|Eukaryota,3A6T5@33154|Opisthokonta,3BTB0@33208|Metazoa,3DADY@33213|Bilateria,48QU9@7711|Chordata,49ME6@7742|Vertebrata,4A5AA@7898|Actinopterygii	33208|Metazoa	S	Zgc 153650	-	-	-	ko:K17348,ko:K17357	-	-	-	-	ko00000,ko04147	-	-	-	Tetraspannin
CectChr01G00377.1.p1	8010.XP_010873253.1	6.93E-120	357	COG5272@1|root,KOG0011@2759|Eukaryota,38CFS@33154|Opisthokonta,3BDTC@33208|Metazoa,3CSSB@33213|Bilateria,481CE@7711|Chordata,494SU@7742|Vertebrata,49PTU@7898|Actinopterygii	33208|Metazoa	L	RAD23 homolog A, nucleotide excision repair protein	RAD23A	GO:0000715,GO:0002020,GO:0003674,GO:0003676,GO:0003677,GO:0003697,GO:0005488,GO:0005515,GO:0005575,GO:0005622,GO:0005623,GO:0005634,GO:0005654,GO:0005737,GO:0005815,GO:0005829,GO:0005856,GO:0006139,GO:0006259,GO:0006281,GO:0006289,GO:0006464,GO:0006508,GO:0006725,GO:0006807,GO:0006950,GO:0006974,GO:0006996,GO:0008150,GO:0008152,GO:0009893,GO:0009894,GO:0009896,GO:0009987,GO:0010604,GO:0015630,GO:…	-	ko:K10839	ko03420,ko04141,map03420,map04141	-	-	-	ko00000,ko00001,ko03051,ko03400	-	-	-	UBA,XPC-binding,ubiquitin
CectChr01G00378.1.p1	7994.ENSAMXP00000003629	1.13E-61	193	KOG0800@1|root,KOG0800@2759|Eukaryota,39W42@33154|Opisthokonta,3BJQA@33208|Metazoa,3D0VE@33213|Bilateria,48AH1@7711|Chordata,49159@7742|Vertebrata,4A2WR@7898|Actinopterygii	33208|Metazoa	O	RING finger protein	RNF11	GO:0000151,GO:0003674,GO:0003824,GO:0004842,GO:0005488,GO:0005575,GO:0005622,GO:0005623,GO:0006464,GO:0006508,GO:0006511,GO:0006807,GO:0008150,GO:0008152,GO:0008270,GO:0009056,GO:0009057,GO:0009987,GO:0010498,GO:0016567,GO:0016740,GO:0019538,GO:0019787,GO:0019941,GO:0030163,GO:0032446,GO:0032991,GO:0036211,GO:0043161,GO:0043167,GO:0043169,GO:0043170,GO:0043412,GO:0043632,GO:0044237,GO:0044238,GO:…	-	ko:K11980	-	-	-	-	ko00000,ko04121	-	-	-	zf-RING_2
CectChr01G00378.2.p1	7994.ENSAMXP00000003629	1.19E-64	201	KOG0800@1|root,KOG0800@2759|Eukaryota,39W42@33154|Opisthokonta,3BJQA@33208|Metazoa,3D0VE@33213|Bilateria,48AH1@7711|Chordata,49159@7742|Vertebrata,4A2WR@7898|Actinopterygii	33208|Metazoa	O	RING finger protein	RNF11	GO:0000151,GO:0003674,GO:0003824,GO:0004842,GO:0005488,GO:0005575,GO:0005622,GO:0005623,GO:0006464,GO:0006508,GO:0006511,GO:0006807,GO:0008150,GO:0008152,GO:0008270,GO:0009056,GO:0009057,GO:0009987,GO:0010498,GO:0016567,GO:0016740,GO:0019538,GO:0019787,GO:0019941,GO:0030163,GO:0032446,GO:0032991,GO:0036211,GO:0043161,GO:0043167,GO:0043169,GO:0043170,GO:0043412,GO:0043632,GO:0044237,GO:0044238,GO:…	-	ko:K11980	-	-	-	-	ko00000,ko04121	-	-	-	zf-RING_2
CectChr01G00379.1.p1	7955.ENSDARP00000018158	2.05E-226	626	COG0003@1|root,KOG2825@2759|Eukaryota,38BC4@33154|Opisthokonta,3BBDN@33208|Metazoa,3CSBR@33213|Bilateria,484XK@7711|Chordata,4909D@7742|Vertebrata,4A07X@7898|Actinopterygii	33208|Metazoa	P	ATPase required for the post-translational delivery of tail-anchored (TA) proteins to the endoplasmic reticulum. Recognizes and selectively binds the transmembrane domain of TA proteins in the cytosol. This complex then targets to the endoplasmic reticulum by membrane-bound receptors, where the tail- anchored protein is released for insertion. This process is regulated by ATP binding and hydrolys…	ASNA1	GO:0002791,GO:0002793,GO:0003674,GO:0003824,GO:0005215,GO:0005488,GO:0005515,GO:0005575,GO:0005622,GO:0005623,GO:0005634,GO:0005730,GO:0005737,GO:0005783,GO:0005789,GO:0006810,GO:0006811,GO:0006820,GO:0006950,GO:0006986,GO:0006996,GO:0007029,GO:0007154,GO:0007165,GO:0007275,GO:0007399,GO:0007416,GO:0008104,GO:0008150,GO:0008509,GO:0009636,GO:0009987,GO:0010033,GO:0010256,GO:0010646,GO:0010647,GO:…	3.6.3.16	ko:K01551	-	-	-	-	ko00000,ko01000,ko02000	3.A.19.1,3.A.21.1,3.A.4.1	-	-	ArsA_ATPase
CectChr01G00380.1.p1	144197.XP_008276122.1	7.68E-285	798	KOG3547@1|root,KOG3547@2759|Eukaryota,38DHP@33154|Opisthokonta,3B96Y@33208|Metazoa,3CS5T@33213|Bilateria,482X3@7711|Chordata,48VT2@7742|Vertebrata,49SGY@7898|Actinopterygii	33208|Metazoa	P	Forms chloride channels	BEST2	GO:0003008,GO:0003674,GO:0005215,GO:0005216,GO:0005253,GO:0005254,GO:0005575,GO:0005623,GO:0005886,GO:0005929,GO:0006810,GO:0006811,GO:0006820,GO:0006821,GO:0007600,GO:0007606,GO:0007608,GO:0008150,GO:0008509,GO:0015075,GO:0015103,GO:0015108,GO:0015267,GO:0015318,GO:0015698,GO:0016020,GO:0016021,GO:0022803,GO:0022838,GO:0022857,GO:0031224,GO:0032501,GO:0032991,GO:0034220,GO:0034702,GO:0034707,GO:…	-	ko:K13878,ko:K13879,ko:K13880,ko:K22204	ko04970,map04970	-	-	-	ko00000,ko00001,ko02000	1.A.46.1,1.A.46.1.1,1.A.46.1.2,1.A.46.1.4	-	-	Bestrophin
CectChr01G00381.1.p1	7955.ENSDARP00000112527	4.22E-76	228	KOG1744@1|root,KOG1744@2759|Eukaryota,3A1HW@33154|Opisthokonta,3BPCH@33208|Metazoa,3D6KD@33213|Bilateria,48E0D@7711|Chordata,49ASY@7742|Vertebrata	33208|Metazoa	B	nucleosome assembly	HIST1H2BA	GO:0000228,GO:0000785,GO:0000786,GO:0000790,GO:0001906,GO:0002227,GO:0002251,GO:0002376,GO:0002385,GO:0003674,GO:0003676,GO:0003677,GO:0005488,GO:0005575,GO:0005576,GO:0005615,GO:0005622,GO:0005623,GO:0005634,GO:0005654,GO:0005694,GO:0005737,GO:0005829,GO:0006323,GO:0006325,GO:0006333,GO:0006334,GO:0006464,GO:0006807,GO:0006950,GO:0006952,GO:0006955,GO:0006959,GO:0006996,GO:0008150,GO:0008152,GO:…	-	ko:K11252	ko05034,ko05203,ko05322,map05034,map05203,map05322	-	-	-	ko00000,ko00001,ko03036,ko04147	-	-	-	Histone
CectChr01G00382.1.p1	10029.XP_003505643.2	1.02E-62	196	COG2036@1|root,KOG1745@2759|Eukaryota,KOG3467@2759|Eukaryota,3A1HI@33154|Opisthokonta,3BQAA@33208|Metazoa,3D789@33213|Bilateria,48C3X@7711|Chordata,495KF@7742|Vertebrata,3JEZY@40674|Mammalia	33208|Metazoa	B	Centromere kinetochore component CENP-T histone fold	-	-	-	ko:K11253,ko:K11254	ko05034,ko05202,ko05203,ko05322,map05034,map05202,map05203,map05322	-	-	-	ko00000,ko00001,ko03036,ko04147	-	-	-	CENP-T_C,Histone
CectChr01G00383.1.p1	7918.ENSLOCP00000002185	3.95E-75	225	COG1761@1|root,KOG4392@2759|Eukaryota,3A60P@33154|Opisthokonta,3BQ9K@33208|Metazoa,3D793@33213|Bilateria,48ER8@7711|Chordata,49BI6@7742|Vertebrata,4A3PB@7898|Actinopterygii	33208|Metazoa	K	Polymerase (RNA) II (DNA directed) polypeptide J	POLR2J	GO:0000375,GO:0000377,GO:0000398,GO:0000428,GO:0003674,GO:0003824,GO:0003899,GO:0005488,GO:0005515,GO:0005575,GO:0005622,GO:0005623,GO:0005634,GO:0005654,GO:0005665,GO:0006139,GO:0006259,GO:0006281,GO:0006283,GO:0006289,GO:0006351,GO:0006352,GO:0006354,GO:0006366,GO:0006367,GO:0006368,GO:0006370,GO:0006396,GO:0006397,GO:0006725,GO:0006807,GO:0006950,GO:0006974,GO:0007154,GO:0007165,GO:0007166,GO:…	-	ko:K03008	ko00230,ko00240,ko01100,ko03020,ko05016,ko05169,map00230,map00240,map01100,map03020,map05016,map05169	M00180	R00435,R00441,R00442,R00443	RC02795	br01611,ko00000,ko00001,ko00002,ko03021,ko03400	-	-	-	RNA_pol_L_2
CectChr01G00384.1.p1	144197.XP_008291050.1	2.28E-139	404	28KMC@1|root,2QT2S@2759|Eukaryota,39RQB@33154|Opisthokonta,3BHDT@33208|Metazoa,3CS17@33213|Bilateria,484S5@7711|Chordata,493D0@7742|Vertebrata,49QC7@7898|Actinopterygii	33208|Metazoa	G	Poly (ADP-ribose) polymerase	PARP11	GO:0003674,GO:0003824,GO:0003950,GO:0005575,GO:0005622,GO:0005623,GO:0005634,GO:0005635,GO:0005643,GO:0006996,GO:0006997,GO:0006998,GO:0008150,GO:0009987,GO:0010256,GO:0012505,GO:0016043,GO:0016740,GO:0016757,GO:0016763,GO:0031967,GO:0031975,GO:0032991,GO:0043226,GO:0043227,GO:0043229,GO:0043231,GO:0044422,GO:0044424,GO:0044428,GO:0044446,GO:0044464,GO:0061024,GO:0071840	2.4.2.30	ko:K15259	-	-	-	-	ko00000,ko01000	-	-	-	PARP,WWE
CectChr01G00384.2.p1	8081.XP_008398861.1	1.72E-139	404	28KMC@1|root,2QT2S@2759|Eukaryota,39RQB@33154|Opisthokonta,3BHDT@33208|Metazoa,3CS17@33213|Bilateria,484S5@7711|Chordata,493D0@7742|Vertebrata,49QC7@7898|Actinopterygii	33208|Metazoa	G	Poly (ADP-ribose) polymerase	PARP11	GO:0003674,GO:0003824,GO:0003950,GO:0005575,GO:0005622,GO:0005623,GO:0005634,GO:0005635,GO:0005643,GO:0006996,GO:0006997,GO:0006998,GO:0008150,GO:0009987,GO:0010256,GO:0012505,GO:0016043,GO:0016740,GO:0016757,GO:0016763,GO:0031967,GO:0031975,GO:0032991,GO:0043226,GO:0043227,GO:0043229,GO:0043231,GO:0044422,GO:0044424,GO:0044428,GO:0044446,GO:0044464,GO:0061024,GO:0071840	2.4.2.30	ko:K15259	-	-	-	-	ko00000,ko01000	-	-	-	PARP,WWE
CectChr01G00385.1.p1	7955.ENSDARP00000109347	4.92E-92	282	KOG0837@1|root,KOG0837@2759|Eukaryota,38GG5@33154|Opisthokonta,3BEXA@33208|Metazoa,3D2ZU@33213|Bilateria,482A5@7711|Chordata,491XZ@7742|Vertebrata,4A18Z@7898|Actinopterygii	33208|Metazoa	K	Jun B proto-oncogene	JUNB	GO:0000003,GO:0000122,GO:0000228,GO:0000785,GO:0000790,GO:0000976,GO:0000977,GO:0000978,GO:0000981,GO:0000982,GO:0000987,GO:0001012,GO:0001067,GO:0001077,GO:0001228,GO:0001503,GO:0001568,GO:0001570,GO:0001649,GO:0001701,GO:0001824,GO:0001825,GO:0001829,GO:0001890,GO:0001892,GO:0001893,GO:0001944,GO:0002237,GO:0002376,GO:0002520,GO:0002521,GO:0002573,GO:0003006,GO:0003674,GO:0003676,GO:0003677,GO:…	-	ko:K09028	ko04380,ko04668,map04380,map04668	-	-	-	ko00000,ko00001,ko03000	-	-	-	Jun,bZIP_1
CectChr01G00386.1.p2	7955.ENSDARP00000040396	8.01E-69	211	COG0450@1|root,KOG0852@2759|Eukaryota,38B9P@33154|Opisthokonta,3B9IG@33208|Metazoa,3CS1I@33213|Bilateria,480FQ@7711|Chordata,4915Q@7742|Vertebrata,4A1J9@7898|Actinopterygii	33208|Metazoa	O	Peroxiredoxin 2	PRDX2	GO:0000122,GO:0000187,GO:0000302,GO:0000303,GO:0000305,GO:0001775,GO:0001932,GO:0001934,GO:0002237,GO:0002252,GO:0002376,GO:0002520,GO:0002532,GO:0002536,GO:0002679,GO:0002682,GO:0002683,GO:0002694,GO:0002695,GO:0002831,GO:0002832,GO:0003674,GO:0003824,GO:0004601,GO:0005488,GO:0005575,GO:0005622,GO:0005623,GO:0005737,GO:0005829,GO:0006355,GO:0006357,GO:0006801,GO:0006950,GO:0006952,GO:0006954,GO:…	1.11.1.15	ko:K03386,ko:K13279	ko04146,ko04214,map04146,map04214	-	-	-	ko00000,ko00001,ko01000,ko04147	-	-	-	1-cysPrx_C,AhpC-TSA
CectChr01G00386.2.p1	7955.ENSDARP00000040396	4.58E-105	310	COG0450@1|root,KOG0852@2759|Eukaryota,38B9P@33154|Opisthokonta,3B9IG@33208|Metazoa,3CS1I@33213|Bilateria,480FQ@7711|Chordata,4915Q@7742|Vertebrata,4A1J9@7898|Actinopterygii	33208|Metazoa	O	Peroxiredoxin 2	PRDX2	GO:0000122,GO:0000187,GO:0000302,GO:0000303,GO:0000305,GO:0001775,GO:0001932,GO:0001934,GO:0002237,GO:0002252,GO:0002376,GO:0002520,GO:0002532,GO:0002536,GO:0002679,GO:0002682,GO:0002683,GO:0002694,GO:0002695,GO:0002831,GO:0002832,GO:0003674,GO:0003824,GO:0004601,GO:0005488,GO:0005575,GO:0005622,GO:0005623,GO:0005737,GO:0005829,GO:0006355,GO:0006357,GO:0006801,GO:0006950,GO:0006952,GO:0006954,GO:…	1.11.1.15	ko:K03386,ko:K13279	ko04146,ko04214,map04146,map04214	-	-	-	ko00000,ko00001,ko01000,ko04147	-	-	-	1-cysPrx_C,AhpC-TSA
CectChr01G00386.3.p1	7955.ENSDARP00000040396	2.62E-129	368	COG0450@1|root,KOG0852@2759|Eukaryota,38B9P@33154|Opisthokonta,3B9IG@33208|Metazoa,3CS1I@33213|Bilateria,480FQ@7711|Chordata,4915Q@7742|Vertebrata,4A1J9@7898|Actinopterygii	33208|Metazoa	O	Peroxiredoxin 2	PRDX2	GO:0000122,GO:0000187,GO:0000302,GO:0000303,GO:0000305,GO:0001775,GO:0001932,GO:0001934,GO:0002237,GO:0002252,GO:0002376,GO:0002520,GO:0002532,GO:0002536,GO:0002679,GO:0002682,GO:0002683,GO:0002694,GO:0002695,GO:0002831,GO:0002832,GO:0003674,GO:0003824,GO:0004601,GO:0005488,GO:0005575,GO:0005622,GO:0005623,GO:0005737,GO:0005829,GO:0006355,GO:0006357,GO:0006801,GO:0006950,GO:0006952,GO:0006954,GO:…	1.11.1.15	ko:K03386,ko:K13279	ko04146,ko04214,map04146,map04214	-	-	-	ko00000,ko00001,ko01000,ko04147	-	-	-	1-cysPrx_C,AhpC-TSA
CectChr01G00387.1.p1	7955.ENSDARP00000045893	2.18E-195	545	COG0164@1|root,KOG2299@2759|Eukaryota,38CTA@33154|Opisthokonta,3BF6H@33208|Metazoa,3CWR5@33213|Bilateria,47ZQ8@7711|Chordata,493DH@7742|Vertebrata,49UTX@7898|Actinopterygii	33208|Metazoa	L	Ribonuclease H2 subunit A	RNASEH2A	GO:0003674,GO:0003824,GO:0004518,GO:0004519,GO:0004521,GO:0004523,GO:0004540,GO:0005575,GO:0005622,GO:0005623,GO:0005634,GO:0005654,GO:0005737,GO:0005829,GO:0006139,GO:0006259,GO:0006260,GO:0006261,GO:0006271,GO:0006273,GO:0006281,GO:0006298,GO:0006401,GO:0006725,GO:0006807,GO:0006950,GO:0006974,GO:0008150,GO:0008152,GO:0009056,GO:0009057,GO:0009058,GO:0009059,GO:0009987,GO:0016070,GO:0016787,GO:…	3.1.26.4	ko:K10743	ko03030,map03030	-	-	-	ko00000,ko00001,ko01000,ko03032	-	-	-	RNase_HII
CectChr01G00388.1.p1	303518.XP_005734588.1	1.48E-30	117	2CXZ6@1|root,2S0VM@2759|Eukaryota,3A2Z3@33154|Opisthokonta,3BQPV@33208|Metazoa,3D7J0@33213|Bilateria,48EYU@7711|Chordata,49C1Q@7742|Vertebrata,4A3QJ@7898|Actinopterygii	33208|Metazoa	S	Interferon-induced protein 44-like	-	-	-	-	-	-	-	-	-	-	-	-	MMR_HSR1
CectChr01G00388.2.p1	7955.ENSDARP00000003429	4.31E-50	171	2CXZ6@1|root,2S0VM@2759|Eukaryota,3A2Z3@33154|Opisthokonta,3BQPV@33208|Metazoa,3D7J0@33213|Bilateria,48EYU@7711|Chordata,49C1Q@7742|Vertebrata,4A3QJ@7898|Actinopterygii	33208|Metazoa	S	Interferon-induced protein 44-like	-	-	-	-	-	-	-	-	-	-	-	-	MMR_HSR1
CectChr01G00388.4.p1	8010.XP_010898919.1	2.28E-63	204	2CXZ6@1|root,2S0VM@2759|Eukaryota,3A2Z3@33154|Opisthokonta,3BQPV@33208|Metazoa,3D7J0@33213|Bilateria,48EYU@7711|Chordata,49C1Q@7742|Vertebrata,4A3QJ@7898|Actinopterygii	33208|Metazoa	S	Interferon-induced protein 44-like	-	-	-	-	-	-	-	-	-	-	-	-	MMR_HSR1
CectChr01G00388.5.p1	303518.XP_005734588.1	1.66E-46	160	2CXZ6@1|root,2S0VM@2759|Eukaryota,3A2Z3@33154|Opisthokonta,3BQPV@33208|Metazoa,3D7J0@33213|Bilateria,48EYU@7711|Chordata,49C1Q@7742|Vertebrata,4A3QJ@7898|Actinopterygii	33208|Metazoa	S	Interferon-induced protein 44-like	-	-	-	-	-	-	-	-	-	-	-	-	MMR_HSR1
CectChr01G00388.6.p1	8010.XP_010898919.1	1.34E-86	266	2CXZ6@1|root,2S0VM@2759|Eukaryota,3A2Z3@33154|Opisthokonta,3BQPV@33208|Metazoa,3D7J0@33213|Bilateria,48EYU@7711|Chordata,49C1Q@7742|Vertebrata,4A3QJ@7898|Actinopterygii	33208|Metazoa	S	Interferon-induced protein 44-like	-	-	-	-	-	-	-	-	-	-	-	-	MMR_HSR1
CectChr01G00389.1.p1	8010.XP_010887692.1	7.65E-263	725	2CN2J@1|root,2QTID@2759|Eukaryota,38G3T@33154|Opisthokonta,3BDUR@33208|Metazoa,3CWX5@33213|Bilateria,4874S@7711|Chordata,48XD9@7742|Vertebrata,4A099@7898|Actinopterygii	33208|Metazoa	S	neuronal	NPTX1	GO:0000902,GO:0000904,GO:0001678,GO:0005575,GO:0005622,GO:0005623,GO:0005737,GO:0005739,GO:0005886,GO:0006810,GO:0006839,GO:0006915,GO:0006996,GO:0007005,GO:0007154,GO:0007267,GO:0007268,GO:0007275,GO:0007399,GO:0007409,GO:0007417,GO:0008150,GO:0008219,GO:0008637,GO:0009653,GO:0009743,GO:0009746,GO:0009749,GO:0009987,GO:0010033,GO:0010035,GO:0010038,GO:0012501,GO:0016020,GO:0016043,GO:0019725,GO:…	-	-	-	-	-	-	-	-	-	-	Pentaxin
CectChr01G00390.1.p1	7955.ENSDARP00000078191	0	2547	KOG1517@1|root,KOG1517@2759|Eukaryota,38C2A@33154|Opisthokonta,3BB5D@33208|Metazoa,3CT1B@33213|Bilateria,48301@7711|Chordata,4946C@7742|Vertebrata,49TYT@7898|Actinopterygii	33208|Metazoa	D	Regulatory associated protein of MTOR complex 1	RPTOR	GO:0000003,GO:0000182,GO:0000323,GO:0001016,GO:0001025,GO:0001030,GO:0001031,GO:0001032,GO:0001067,GO:0001101,GO:0001156,GO:0001558,GO:0001932,GO:0001933,GO:0001934,GO:0001936,GO:0001938,GO:0002119,GO:0002164,GO:0002165,GO:0002791,GO:0002792,GO:0003006,GO:0003674,GO:0003676,GO:0003677,GO:0003690,GO:0004857,GO:0004860,GO:0005488,GO:0005515,GO:0005575,GO:0005622,GO:0005623,GO:0005634,GO:0005654,GO:…	-	ko:K07204	ko04136,ko04138,ko04140,ko04150,ko04151,ko04152,ko04211,ko04213,ko04714,ko04910,ko05206,map04136,map04138,map04140,map04150,map04151,map04152,map04211,map04213,map04714,map04910,map05206	-	-	-	ko00000,ko00001,ko04131	-	-	-	HEAT,Raptor_N,WD40
CectChr01G00391.1.p1	215358.XP_010732408.1	6.26E-151	466	2DMWR@1|root,2RB2K@2759|Eukaryota,39NRQ@33154|Opisthokonta,3CQA7@33208|Metazoa,3E6FR@33213|Bilateria,48RYE@7711|Chordata,49ND2@7742|Vertebrata,4A0XK@7898|Actinopterygii	33208|Metazoa	T	Platelet endothelial cell adhesion	PECAM1	-	-	ko:K06471	ko04514,ko04670,ko05144,ko05418,map04514,map04670,map05144,map05418	-	-	-	ko00000,ko00001,ko00536,ko04090,ko04091,ko04516	-	-	-	Ig_2,ig
CectChr01G00392.1.p1	215358.XP_010732407.1	7.49E-292	806	COG0526@1|root,KOG0190@2759|Eukaryota,38GTB@33154|Opisthokonta,3BBAA@33208|Metazoa,3CY8R@33213|Bilateria,483RB@7711|Chordata,493B3@7742|Vertebrata,49SPG@7898|Actinopterygii	33208|Metazoa	O	Procollagen-proline, 2-oxoglutarate 4-dioxygenase (proline 4-hydroxylase), beta polypeptide	P4HB	GO:0001666,GO:0003674,GO:0003756,GO:0003810,GO:0003824,GO:0004656,GO:0005102,GO:0005178,GO:0005488,GO:0005515,GO:0005575,GO:0005576,GO:0005622,GO:0005623,GO:0005737,GO:0005783,GO:0005788,GO:0005793,GO:0005886,GO:0006082,GO:0006457,GO:0006464,GO:0006520,GO:0006575,GO:0006807,GO:0006950,GO:0007154,GO:0007165,GO:0007166,GO:0008150,GO:0008152,GO:0009628,GO:0009897,GO:0009966,GO:0009986,GO:0009987,GO:…	5.3.4.1	ko:K09580	ko04141,map04141	-	-	-	ko00000,ko00001,ko01000,ko03110,ko04131,ko04147	-	-	-	Thioredoxin,Thioredoxin_6
CectChr01G00392.2.p1	215358.XP_010732407.1	2.92e-315	865	COG0526@1|root,KOG0190@2759|Eukaryota,38GTB@33154|Opisthokonta,3BBAA@33208|Metazoa,3CY8R@33213|Bilateria,483RB@7711|Chordata,493B3@7742|Vertebrata,49SPG@7898|Actinopterygii	33208|Metazoa	O	Procollagen-proline, 2-oxoglutarate 4-dioxygenase (proline 4-hydroxylase), beta polypeptide	P4HB	GO:0001666,GO:0003674,GO:0003756,GO:0003810,GO:0003824,GO:0004656,GO:0005102,GO:0005178,GO:0005488,GO:0005515,GO:0005575,GO:0005576,GO:0005622,GO:0005623,GO:0005737,GO:0005783,GO:0005788,GO:0005793,GO:0005886,GO:0006082,GO:0006457,GO:0006464,GO:0006520,GO:0006575,GO:0006807,GO:0006950,GO:0007154,GO:0007165,GO:0007166,GO:0008150,GO:0008152,GO:0009628,GO:0009897,GO:0009966,GO:0009986,GO:0009987,GO:…	5.3.4.1	ko:K09580	ko04141,map04141	-	-	-	ko00000,ko00001,ko01000,ko03110,ko04131,ko04147	-	-	-	Thioredoxin,Thioredoxin_6
CectChr01G00393.1.p1	7994.ENSAMXP00000006475	2.53E-58	186	COG0666@1|root,KOG0505@2759|Eukaryota,3A1Q7@33154|Opisthokonta,3BR43@33208|Metazoa,3D5P2@33213|Bilateria,48EXJ@7711|Chordata,49C08@7742|Vertebrata,4A3I9@7898|Actinopterygii	33208|Metazoa	OT	Protein phosphatase 1, regulatory subunit	PPP1R27	GO:0003674,GO:0005488,GO:0005515,GO:0008150,GO:0009892,GO:0010563,GO:0010921,GO:0010923,GO:0019220,GO:0019222,GO:0019899,GO:0019902,GO:0031323,GO:0031324,GO:0035303,GO:0035305,GO:0043086,GO:0044092,GO:0045936,GO:0048519,GO:0048523,GO:0050789,GO:0050790,GO:0050794,GO:0051174,GO:0051336,GO:0051346,GO:0065007,GO:0065009	-	ko:K17566	-	-	-	-	ko00000,ko01009	-	-	-	Ank_2,Ank_4,Ank_5
CectChr01G00395.1.p1	106582.XP_004538901.1	1.27E-29	122	KOG4297@1|root,KOG4297@2759|Eukaryota,3A7MU@33154|Opisthokonta,3BTBS@33208|Metazoa,3D9SW@33213|Bilateria,48G12@7711|Chordata,49D4E@7742|Vertebrata,4A7QZ@7898|Actinopterygii	33208|Metazoa	TV	Lectin C-type domain	-	-	-	ko:K10060,ko:K10061,ko:K17513	-	-	-	-	ko00000,ko04091	-	-	-	Lectin_C
CectChr01G00396.1.p1	215358.XP_010742769.1	0	1135	COG1100@1|root,KOG1707@2759|Eukaryota,38DXT@33154|Opisthokonta,3BA7C@33208|Metazoa,3CR7S@33213|Bilateria,4859N@7711|Chordata,48UYW@7742|Vertebrata,4A597@7898|Actinopterygii	33208|Metazoa	V	Mitochondrial GTPase involved in mitochondrial trafficking	RHOT1	GO:0000166,GO:0000226,GO:0000287,GO:0001505,GO:0001882,GO:0001883,GO:0003674,GO:0003824,GO:0003924,GO:0005488,GO:0005509,GO:0005515,GO:0005525,GO:0005575,GO:0005622,GO:0005623,GO:0005737,GO:0005739,GO:0005740,GO:0005741,GO:0005829,GO:0005886,GO:0006464,GO:0006508,GO:0006807,GO:0006810,GO:0006839,GO:0006915,GO:0006928,GO:0006996,GO:0007005,GO:0007006,GO:0007010,GO:0007017,GO:0007018,GO:0007154,GO:…	-	ko:K07870,ko:K07871	ko04137,ko04214,map04137,map04214	-	-	-	ko00000,ko00001,ko01000,ko03029,ko04031	-	-	-	EF-hand_5,EF_assoc_1,EF_assoc_2,Ras
CectChr01G00396.2.p1	215358.XP_010742769.1	0	1234	COG1100@1|root,KOG1707@2759|Eukaryota,38DXT@33154|Opisthokonta,3BA7C@33208|Metazoa,3CR7S@33213|Bilateria,4859N@7711|Chordata,48UYW@7742|Vertebrata,4A597@7898|Actinopterygii	33208|Metazoa	V	Mitochondrial GTPase involved in mitochondrial trafficking	RHOT1	GO:0000166,GO:0000226,GO:0000287,GO:0001505,GO:0001882,GO:0001883,GO:0003674,GO:0003824,GO:0003924,GO:0005488,GO:0005509,GO:0005515,GO:0005525,GO:0005575,GO:0005622,GO:0005623,GO:0005737,GO:0005739,GO:0005740,GO:0005741,GO:0005829,GO:0005886,GO:0006464,GO:0006508,GO:0006807,GO:0006810,GO:0006839,GO:0006915,GO:0006928,GO:0006996,GO:0007005,GO:0007006,GO:0007010,GO:0007017,GO:0007018,GO:0007154,GO:…	-	ko:K07870,ko:K07871	ko04137,ko04214,map04137,map04214	-	-	-	ko00000,ko00001,ko01000,ko03029,ko04031	-	-	-	EF-hand_5,EF_assoc_1,EF_assoc_2,Ras
CectChr01G00397.1.p1	7918.ENSLOCP00000016983	5.90E-151	434	COG5347@1|root,KOG0703@2759|Eukaryota,3927T@33154|Opisthokonta,3BB43@33208|Metazoa,3CRSF@33213|Bilateria,488WC@7711|Chordata,495W5@7742|Vertebrata,49WVN@7898|Actinopterygii	33208|Metazoa	T	ArfGAP with dual PH	ADAP2	GO:0003674,GO:0005488,GO:0005515,GO:0005543,GO:0005545,GO:0005546,GO:0005547,GO:0005575,GO:0005622,GO:0005623,GO:0005737,GO:0005739,GO:0005740,GO:0005829,GO:0005886,GO:0007154,GO:0007165,GO:0007275,GO:0007507,GO:0008150,GO:0008289,GO:0009987,GO:0016020,GO:0023052,GO:0030674,GO:0031967,GO:0031975,GO:0032501,GO:0032502,GO:0035091,GO:0035556,GO:0036094,GO:0043167,GO:0043168,GO:0043178,GO:0043226,GO:…	-	-	-	-	-	-	-	-	-	-	ArfGap,PH
CectChr01G00397.2.p1	7994.ENSAMXP00000010587	4.19E-191	540	COG5347@1|root,KOG0703@2759|Eukaryota,3927T@33154|Opisthokonta,3BB43@33208|Metazoa,3CRSF@33213|Bilateria,488WC@7711|Chordata,495W5@7742|Vertebrata,49WVN@7898|Actinopterygii	33208|Metazoa	T	ArfGAP with dual PH	ADAP2	GO:0003674,GO:0005488,GO:0005515,GO:0005543,GO:0005545,GO:0005546,GO:0005547,GO:0005575,GO:0005622,GO:0005623,GO:0005737,GO:0005739,GO:0005740,GO:0005829,GO:0005886,GO:0007154,GO:0007165,GO:0007275,GO:0007507,GO:0008150,GO:0008289,GO:0009987,GO:0016020,GO:0023052,GO:0030674,GO:0031967,GO:0031975,GO:0032501,GO:0032502,GO:0035091,GO:0035556,GO:0036094,GO:0043167,GO:0043168,GO:0043178,GO:0043226,GO:…	-	-	-	-	-	-	-	-	-	-	ArfGap,PH
CectChr01G00397.3.p1	7994.ENSAMXP00000010587	2.89E-194	548	COG5347@1|root,KOG0703@2759|Eukaryota,3927T@33154|Opisthokonta,3BB43@33208|Metazoa,3CRSF@33213|Bilateria,488WC@7711|Chordata,495W5@7742|Vertebrata,49WVN@7898|Actinopterygii	33208|Metazoa	T	ArfGAP with dual PH	ADAP2	GO:0003674,GO:0005488,GO:0005515,GO:0005543,GO:0005545,GO:0005546,GO:0005547,GO:0005575,GO:0005622,GO:0005623,GO:0005737,GO:0005739,GO:0005740,GO:0005829,GO:0005886,GO:0007154,GO:0007165,GO:0007275,GO:0007507,GO:0008150,GO:0008289,GO:0009987,GO:0016020,GO:0023052,GO:0030674,GO:0031967,GO:0031975,GO:0032501,GO:0032502,GO:0035091,GO:0035556,GO:0036094,GO:0043167,GO:0043168,GO:0043178,GO:0043226,GO:…	-	-	-	-	-	-	-	-	-	-	ArfGap,PH
CectChr01G00398.1.p1	8010.XP_010871264.1	4.18E-179	508	2BZVQ@1|root,2QPVB@2759|Eukaryota,38I13@33154|Opisthokonta,3BHGQ@33208|Metazoa,3D1XR@33213|Bilateria,483XV@7711|Chordata,490R3@7742|Vertebrata,49RVT@7898|Actinopterygii	33208|Metazoa	K	Transcription elongation factor	TEFM	GO:0000959,GO:0003674,GO:0005575,GO:0005622,GO:0005623,GO:0005737,GO:0005739,GO:0005759,GO:0006091,GO:0006119,GO:0006139,GO:0006163,GO:0006259,GO:0006351,GO:0006390,GO:0006725,GO:0006753,GO:0006793,GO:0006796,GO:0006807,GO:0008150,GO:0008152,GO:0009058,GO:0009059,GO:0009117,GO:0009123,GO:0009126,GO:0009141,GO:0009144,GO:0009150,GO:0009161,GO:0009167,GO:0009199,GO:0009205,GO:0009259,GO:0009295,GO:…	-	ko:K17658	-	-	-	-	ko00000,ko03029	-	-	-	HHH_3
CectChr01G00399.1.p1	8153.XP_005948000.1	6.65E-145	490	COG5275@1|root,KOG1968@2759|Eukaryota,39RVH@33154|Opisthokonta,3BANC@33208|Metazoa,3CZ10@33213|Bilateria,481TU@7711|Chordata,4988B@7742|Vertebrata,49TM3@7898|Actinopterygii	33208|Metazoa	L	ATPase family, AAA	ATAD5	GO:0000003,GO:0000018,GO:0001775,GO:0002200,GO:0002204,GO:0002208,GO:0002250,GO:0002252,GO:0002263,GO:0002285,GO:0002312,GO:0002366,GO:0002376,GO:0002377,GO:0002381,GO:0002440,GO:0002443,GO:0002449,GO:0002460,GO:0002520,GO:0002562,GO:0002637,GO:0002639,GO:0002682,GO:0002684,GO:0002694,GO:0002696,GO:0002697,GO:0002699,GO:0002700,GO:0002702,GO:0002703,GO:0002705,GO:0002706,GO:0002708,GO:0002712,GO:…	-	-	-	-	-	-	-	-	-	-	AAA
CectChr01G00400.1.p1	7994.ENSAMXP00000009786	2.77E-151	445	KOG2350@1|root,KOG2350@2759|Eukaryota,38S2N@33154|Opisthokonta,3BH01@33208|Metazoa,3CXJZ@33213|Bilateria,485FU@7711|Chordata,48W47@7742|Vertebrata,49U85@7898|Actinopterygii	33208|Metazoa	K	Suppressor of zeste 12 homolog (Drosophila)	SUZ12	GO:0000122,GO:0000228,GO:0000785,GO:0000790,GO:0000792,GO:0000803,GO:0000976,GO:0000977,GO:0000978,GO:0000987,GO:0001012,GO:0001067,GO:0001739,GO:0001817,GO:0001818,GO:0001932,GO:0001933,GO:0003674,GO:0003676,GO:0003677,GO:0003682,GO:0003690,GO:0003723,GO:0003824,GO:0005488,GO:0005515,GO:0005575,GO:0005622,GO:0005623,GO:0005634,GO:0005654,GO:0005694,GO:0005720,GO:0005730,GO:0006325,GO:0006355,GO:…	-	ko:K11463	-	-	-	-	ko00000,ko03036	-	-	-	VEFS-Box
CectChr01G00400.2.p1	7955.ENSDARP00000068241	0	1164	KOG2350@1|root,KOG2350@2759|Eukaryota,38S2N@33154|Opisthokonta,3BH01@33208|Metazoa,3CXJZ@33213|Bilateria,485FU@7711|Chordata,48W47@7742|Vertebrata,49U85@7898|Actinopterygii	33208|Metazoa	K	Suppressor of zeste 12 homolog (Drosophila)	SUZ12	GO:0000122,GO:0000228,GO:0000785,GO:0000790,GO:0000792,GO:0000803,GO:0000976,GO:0000977,GO:0000978,GO:0000987,GO:0001012,GO:0001067,GO:0001739,GO:0001817,GO:0001818,GO:0001932,GO:0001933,GO:0003674,GO:0003676,GO:0003677,GO:0003682,GO:0003690,GO:0003723,GO:0003824,GO:0005488,GO:0005515,GO:0005575,GO:0005622,GO:0005623,GO:0005634,GO:0005654,GO:0005694,GO:0005720,GO:0005730,GO:0006325,GO:0006355,GO:…	-	ko:K11463	-	-	-	-	ko00000,ko03036	-	-	-	VEFS-Box
CectChr01G00401.1.p1	7955.ENSDARP00000051817	0	884	COG5191@1|root,KOG2396@2759|Eukaryota,38FXE@33154|Opisthokonta,3BFH9@33208|Metazoa,3CX30@33213|Bilateria,480RE@7711|Chordata,48V1Q@7742|Vertebrata,49ZPP@7898|Actinopterygii	33208|Metazoa	S	UTP6, small subunit (SSU) processome component, homolog (yeast)	UTP6	GO:0000462,GO:0003674,GO:0003676,GO:0003723,GO:0005488,GO:0005575,GO:0005622,GO:0005623,GO:0005634,GO:0005654,GO:0005730,GO:0006139,GO:0006364,GO:0006396,GO:0006725,GO:0006807,GO:0008150,GO:0008152,GO:0009987,GO:0010467,GO:0016070,GO:0016072,GO:0022613,GO:0030490,GO:0030515,GO:0030684,GO:0030686,GO:0031974,GO:0031981,GO:0032040,GO:0032991,GO:0034388,GO:0034470,GO:0034641,GO:0034660,GO:0042254,GO:…	-	ko:K14557	ko03008,map03008	-	-	-	ko00000,ko00001,ko03009	-	-	-	U3_assoc_6
[truncated: 14,896 more rows]
